# Supplementary material for: Genomic and transcriptomic insights into vertebrate host-specific Lactobacillus johnsonii adaptation in the gastrointestinal tract
Source: mSphere. 2025 May 13;10(6):e00052-25. doi: 10.1128/msphere.00052-25 (PMC12188725; doi:10.1128/msphere.00052-25)
Supplement: Table S1 — L. johnsonii strains used in the comparative genomic analysis. [file msphere.00052-25-s0002.xlsx]

## Sheet: Table S1
Assembly Accession	Biosample	Host	Strain name	Modified strain names	Assembly status	Total Length (bp)	Num Contigs	Num Contigs > 2.5 kb	Longest Contig (bp)	Shortest Contig (bp)	Num Gene calls	Partial gene calls	Geography
GCF_001270785.1	SAMN03995694	Rodent	16	Rodent_Lj_16	Contig	1715851	81	81	118507	2567	1707	99	Israel
GCF_002253205.1	SAMN06848425	Rodent	117k	Rodent_117k	Scaffold	1930118	25	25	283128	4670	1849	15	UK
GCF_910574655.1	SAMEA8801304	Rodent	A53_45.LJ.DSS	Rodent_A53_45_LJ_DSS	Scaffold	1961806	44	44	176165	3369	1848	14	UK
GCF_020026475.1	SAMN21024694	Avian	AER105	Avian_AER105	Contig	1771406	48	48	310234	3118	1781	14	USA
GCF_020026535.1	SAMN21024527	Avian	AER25	Avian _AER25	Contig	1832300	61	61	117794	2601	1825	38	USA
GCF_027682595.1	SAMN31807975	Human	AF51-9b6A	Human_AF51_9b6A	Scaffold	1929468	8	8	1018681	9336	1842	5	China
GCF_027665575.1	SAMN31808384	Human	AF82-03b14	Human_AF82_03b14	Scaffold	1666319	18	18	366441	5244	1678	11	China
GCF_027666205.1	SAMN31809281	Human	AM77-01b14	Human_AM77_01b14	Scaffold	1696414	18	18	371666	2913	1728	17	China
GCF_002160105.1	SAMN06473658	Avian	An197	Avian _An197	Contig	1771680	33	33	393820	3375	1764	12	Czech Republic
GCF_020741595.1*	SAMEA110134607	Avian	BRZ_HF__bin57	Avian_BRZ_HF__bin57	Contig	1835131	44	44	199630	2854	1878	22	France
GCF_015560715.1	SAMN15532485	Human	BSD2780061687_150420_B4	Human_BSD2780061687	Scaffold	1841636	68	68	167544	2678	1776	20	USA
GCF_003316915.1	SAMN08281023	Rodent	Byun-jo-01	Rodent_Byun_jo_01	Complete Genome	1959519	1	1	1959519	1959519	1804	2	South Korea
GCF_004010015.1	SAMN10502285	Human	CH32	Human_CH32	Contig	1979358	3	3	1954361	4005	1806	4	South Korea
GCF_025191005.1*	SAMEA7202437	Avian	Chicken_6_mag_125	Avian_Chicken_6_mag_125	Scaffold	1730805	49	49	141816	3022	1782	22	UK
GCF_025190985.1*	SAMN21194300	Avian	CHK192-2623	Avian_CHK192_2623	Contig	1842421	75	75	169756	2731	1912	79	UK
GCF_025190905.1	SAMN10365431	Rodent	CIRM-BIA 651	Rodent_CIRM_BIA651	Contig	1953531	31	31	310438	3415	1921	31	France
GCF_021442345.1	SAMN21406638	Human	CNCM I-4884	Human_CNCM	Contig	1770403	9	9	747262	2714	1796	10	France
GCF_000204985.1	SAMN02603892	Swine	DPC 6026	Swine_DPC	Complete Genome	1966342	1	1	1966342	1966342	1872	1	Ireland
GCF_002803395.1	SAMN08042343	Rodent	DPPM	Rodent_DPPM	Contig	1825136	20	20	266495	3408	1994	6	USA
GCF_024622485.1	SAMN29593135	Rodent	DSM 100219	Rodent_DSM100219	Contig	2061610	23	23	497922	3318	1954	14	Germany
GCF_025190885.1	SAMEA2272487	Avian	FI9785	Avian_FI9785	Complete Genome	1785116	3	3	1755993	3471	1764	3	UK
GCF_014841035.1	SAMN16131614	Swine	GHZ10a	Swine_GHZ10a	Complete Genome	2015225	3	3	1986474	13327	1950	2	China
GCF_003428395.1	SAMN09858432	Human	IDCC9203	Human_IDCC9203	Complete Genome	1898461	1	1	1898461	1898461	1903	2	South Korea
GCF_011959745.1	SAMD00186977	Rodent	IMSAGC_010	Rodent_IMSAGC_010	Contig	1876120	34	34	214598	3324	1800	40	Japan
GCF_007876425.1	SAMN09244623	Rodent	LBJ456	Rodent_LBJ456	Contig	2081433	2	2	1966839	114594	1929	2	USA
GCF_002156645.1	SAMN06364931	Rodent	LJ0	Rodent_LJ0	Contig	1894383	43	43	235490	3182	1812	29	USA
GCF_009708135.1	SAMN13266521	Rodent	LL8	Rodent_LL8	Contig	2121247	41	41	283488	5465	2062	29	USA
GCF_008868555.1	SAMEA5849509	Human	MGYG-HGUT-00008	Human_MGYG_HGUT_00008	Scaffold	1960773	31	31	237760	3691	1841	5	UK
GCF_022213385.1	SAMN23978983	Rodent	MR1	Rodent_MR1	Complete Genome	1953837	1	1	1953837	1953837	1825	1	USA
GCF_000498675.1	SAMN02641596	Rodent	N6.2	Rodent_N62	Complete Genome	1887251	1	1	1887251	1887251	1757	1	USA
GCF_000008065.1	SAMN02603676	Human	NCC 533	Human_NCC533	Complete Genome	1992676	1	1	1992676	1992676	1887	1	Switzerland
GCF_014058685.1	SAMN15520417	Rodent	NCK2677	Rodent_NCK2677	Complete Genome	1951416	1	1	1951416	1951416	1810	1	USA
GCF_004793575.1	SAMN10878306	Rodent	NM60_B2-8	Rodent_NM60_B2_8	Contig	1881275	61	61	106422	3152	1796	37	Canada
GCF_029662885.1	SAMN33929502	Rodent	PC38	Rodent_PC38	Contig	1917328	6	6	797255	4600	1796	9	USA
GCA_000219475.1	SAMN02469597	Swine	PF01	Swine_PF01	Scaffold	1973006	3	3	1933261	13905	1927	3	South Korea
GCF_004684975.1	SAMN11294218	Rodent	Q1-7	Rodent_Q1_7	Scaffold	2124985	9	9	690893	4779	2078	1	USA
GCF_001714745.1*	SAMEA7847928	Human	SRR341604-bin.12	Human_SRR341604_bin12	Contig	1714694	30	30	229587	2568	1742	17	China
GCF_002269975.1*	SAMEA110360248	Swine	SRR5240737_bin.10_metaWRAP_v1.3_MAG	Swine_SRR5240737_bin10	Contig	1871106	93	93	106448	2575	1931	72	Germany
GCF_002553705.1	SAMN04573237	Avian	UMNLJ113	Avian_UMNLJ113	Contig	1721861	62	62	188380	2618	1715	34	USA
GCF_002176835.1	SAMN04573146	Avian	UMNLJ22	Avian_UMNLJ22	Complete Genome	2042390	3	3	1990826	24341	1966	3	USA
GCF_012843525.1	SAMN14558272	Swine	WCA-380-WT-3D	Swine_WCA_380_WT_3D	Contig	1706868	38	38	276597	2508	1699	21	Germany
GCF_004011315.1	SAMN10160121	Swine	ZLJ010	Swine_ZLJ010	Complete Genome	1999879	1	1	1999879	1999879	1933	1	China
*Assemblies derived from metagenome assemblies
