# Supplementary material for: Genomic and transcriptomic insights into vertebrate host-specific Lactobacillus johnsonii adaptation in the gastrointestinal tract
Source: mSphere. 2025 May 13;10(6):e00052-25. doi: 10.1128/msphere.00052-25 (PMC12188725; doi:10.1128/msphere.00052-25)
Supplement: Table S2 — Pangenome summary of 42 L. johnsonii vertebrate GI tract isolates. [file msphere.00052-25-s0003.xlsx]

## Sheet: Table S2
unique_id	gene_cluster_id	modified_strain_name	gene_callers_id	num_genomes_gene_cluster_has_hits	num_genes_in_gene_cluster	functional_homogeneity_index	geometric_homogeneity_index	combined_homogeneity_index	KOfam_ACC	KOfam	COG20_FUNCTION_ACC	COG20_FUNCTION	COG20_CATEGORY_ACC	COG20_CATEGORY	aa_sequence
1	GC_00000001	Human_AF51_9b6A	1570	42	250	0.909895	0.663148	0.767169	K07485	transposase	COG3464	Transposase	X	Mobilome: prophages, transposons	-------------------------------------------------------------------------------------------------------------------------MSQSNLINKGCYISNTSKRKILSVLTEDRSMTSIARKHNVSVNTVQRVLEACSSKFYDDFDHLPEHLAFDKFKGVGKKLHFICLDGNTHKVVQILRTRFKSDILRYFYKFTPKARAMVKTVTMDLNCYYPLVARELFPNAQIVIDRFHMVQMLARSFNIFRVQIMKQFNKRNREYKLLKSPWKLYLMKYDKLNKTTPYYDWHFKDSLTQKHVVLDGLDCDQTLENTYWVMQDFMTAIQDNDEKKVIHLLHSKQSVGKQMHQTLLTFKRNYSGVLNGIT…
2	GC_00000001	Human_AF51_9b6A	420	42	250	0.909895	0.663148	0.767169	K07485	transposase	COG3464	Transposase	X	Mobilome: prophages, transposons	----------------------------MLAIQ--------------LLSD------------------------------LKSSAFYAMPV--------------LKDQWLNLTLLIKAAISLTLLSAK------------YSALTEDRSMTSIAREHNVSVNTVQRVLESCSSKFYDNFDHLPEHLAFDEFKGVGKNLHFICLDGNTHKVVQILRTRFKPNILRYFYKFTPKARSMVKTVTMALNCYYPLIARELFPNAQIVIDHFHMVQMLTRSFNSLRVQIMKPFKTKP----------------------------------------------------------------------------------------------------------…
3	GC_00000001	Human_AF51_9b6A	418	42	250	0.909895	0.663148	0.767169			COG3464	Transposase	X	Mobilome: prophages, transposons	-------------------------------------------------------------------------------------------------------------------------------------------------------------------------------------------------------------------------------------------------------------------------------------------------------------------------------------------------------------------------------------------MHQTLLTFKHNYTGVLNGIS…
4	GC_00000001	Human_AF51_9b6A	419	42	250	0.909895	0.663148	0.767169							-------------------------------------------------------------------------------------------------------------------------------------------------------------------------------------------------------------------------------------------------------------------------------------------------------------------MKYDKLNKTTPYYDWHFKDYLTQKHIVLDGLDCNKDLENTYWIRQDSMAAIQNKDENQIIHLLNSGQEDASNITDL----------------…
5	GC_00000001	Human_AF82_03b14	1333	42	250	0.909895	0.663148	0.767169	K07485	transposase	COG3464	Transposase	X	Mobilome: prophages, transposons	----------------------------MSSLNDYIKFTLDVEDKNIIFSDYSNENINGKIYKIYLAELIQPTCPYCRSTNLKHNGHYVSNVRFITADASKPVTIRLRKQRVLCNDCLKRSMAQSNLVNKGSYISNTSKRKILSALTEDRSMTSIAREHNVSVNTVQRVLEACSSKFYDDFDHLPEHLAFDEFKGVGKKLHFICLDGDTHKVVQILRTRFKPDILRYFYKFTPKARAMVKTVTMDLNCYYALIKEDV----------------------------------------------------------------------------------------------------------------------------------------------…
6	GC_00000001	Human_AF82_03b14	1501	42	250	0.909895	0.663148	0.767169	K07485	transposase	COG3464	Transposase	X	Mobilome: prophages, transposons	----------------------------M---------------------------------------------------------------------------------------------AETNLVNKYCHISNPVKRKIISALTEDMSMKPIAIQNSVSTCTVQRMLEKYQTTSTQDYDWLPEHLAFDEFKGVGRQLHFIALDGQSHHVLKILPNRFKKDILKYFKHFPITIRRKVKTVTMDLNYYYDIMARELFPNAQIIFDRFHIIQMLNRSFNSCRIHVMKKYHKGSREYNLLKYYWKLYLKPFDDLEKTKPHYEWHLKDTLTQEQIVTDGLALSEELENTYNLLQDISKALINKNVSDLRKLLNCKDTIGYQMNITLKTFKRCLHDLLNAAR…
7	GC_00000001	Human_AF82_03b14	413	42	250	0.909895	0.663148	0.767169	K07485	transposase	COG3464	Transposase	X	Mobilome: prophages, transposons	------------------------------------------------------------------------------------------------------------------------------------------------------------------------------------------------------------------------------------------------------------------MNMSILL-------------------------------------WKL-------------------------------------------------------------RSLIQSKDHVGNMMHTTLNTLKRNLHDILNAAK…
8	GC_00000001	Human_AM77_01b14	1536	42	250	0.909895	0.663148	0.767169	K07485	transposase	COG3464	Transposase	X	Mobilome: prophages, transposons	-------------------------------------------------------------------------------------------MCFITADASHPVIIRLKKQRVLCNACLKRSMAQSNLINKGCYISNTSKRKILSTLTEDRPMTSIAREHNVSVNTVQRVLESCSSKFYDDFDRLPEHLAFNEFKGVGKKLHFICLDGDTHKVVQILKTRFEPDILHYFYKFTPKARAMVKTVTMDLNCYYPLVARELFPNAQIVIDRFHMVQMLTRSFNIFRVQIMKQFNKRSREYKLFKSPWKLYLMKYGKLNKTTPYYD------------------------------------------------------------------------------…
9	GC_00000001	Human_AM77_01b14	1537	42	250	0.909895	0.663148	0.767169	K07485	transposase	COG3464	Transposase	X	Mobilome: prophages, transposons	------------------------------------------------------------------------------------------------------------------------------------------------------------------------------------------------------------------------------------------------------------------------------------------------------------------------------------------------------------------MTDIQDNDEKKVIHLLYSKQSVGKQMHQTLLTFKRNYSGVLNSIT…
10	GC_00000001	Human_BSD2780061687_150420_B4	1191	42	250	0.909895	0.663148	0.767169	K07485	transposase	COG3464	Transposase	X	Mobilome: prophages, transposons	--------------------------------------------------------------------------------------------------------------------------------------------------------------------------------------------------GVGKKLHFICLDGDTHKVVQILRTRFKPDILHYFYKFTPKARSMVKTVTMDLNCYYPLVARELFPNAQIVIDRFHMVQMLTRSFNSLRVQIMKQFKKQSHEYKLLKSPWKLYLMKYDKLNKTTPYYDWHFKDYLTQEHVVLDGLECNKDLENTYWIMQDFMTAIQNKDEKQIIHLLNSKHTVGKQMHQTLLTFKHNYTGVLNGIS…
11	GC_00000001	Human_BSD2780061687_150420_B4	927	42	250	0.909895	0.663148	0.767169	K07485	transposase	COG3464	Transposase	X	Mobilome: prophages, transposons	------------------------------------------------------------------------------------------------------------------------T------------------------------------------------------------------------------------------------------------------------VTMDLNCYYPLVARELFPNAQIVIDRFHMVQMLTRSFNTFRVQIMKKFNKQSREYKLLKSPWKLYLMKYGKLNKTTPYYDWHFKDCLTQEHVVLDGLDCDQTLENTYWIMQDFMAAIQNKDEKKVIHLLHSKQAVGKQMHQTLLTFKRNYSGVLNGIA…
12	GC_00000001	Human_BSD2780061687_150420_B4	1460	42	250	0.909895	0.663148	0.767169	K07485	transposase	COG3464	Transposase	X	Mobilome: prophages, transposons	------------------------------------------------------------------------------------------------------------------------------------------------------------------------------------------------------------------------------------------------TVTMDLNCYYPLVARELFPNAQIVIDRVHMVQMLARSFNIFRVQIMKQFNKRNREYKLLKSPWKLYLMKYDKLNKTTPYYDWHFKDSLTQKHFVLDGLDCDQTLENTYWVMQDFMTAIQDNDEKKVIH-------------------------------…
13	GC_00000001	Human_CH32	731	42	250	0.909895	0.663148	0.767169	K07485	transposase	COG3464	Transposase	X	Mobilome: prophages, transposons	----------------------------MSSLNDYIKFTLDIEDKNIIFSDYSNENINGKIYKIYLAELIQPTCPYCRSTNLKHNGHYVSNVRFITADASKPVTIRLRKQRVLCNDCLKRSMAQSNLVNKGCYISNTSKRKILSALTEDRSMTSIAREHNVSVNTVQRVLEVCSSKFYDAFDHLPEHLAFDEFKGVGKKLHFICLDGDTHKVVQILRTRFKPDILRYFYKFTPKARAMVKTVTMDLNCYYPLVARELFPNAQIVIDRFHMVQMLTRSFNIFRVQIMKQFNKRSREYKLLKSPWKLYLMKYDKLNKTTPYYDWHFKDCLTQEHVVLDGLDCDQTLENTYWVMQDFMTAIQDNDEKKVIHLLHSKQNVGKQMHQTLLTFKRNYSGVLNGIT…
14	GC_00000001	Human_CH32	886	42	250	0.909895	0.663148	0.767169	K07485	transposase	COG3464	Transposase	X	Mobilome: prophages, transposons	----------------------------MSSLNDYIKFTLDIEDKNIIFSDYSNENINGKIYKIYLAELIQPTCPYCRSTNLKHNGHYVSNVRFITADASKPVTIRLRKQRVLCNDCLKRSMAQSNLVNKGCYISNTSKRKILSALTEDRSMTSIAREHNVSVNTVQRVLEVCSSKFYDAFDHLPEHLAFDEFKGVGKKLHFICLDGDTHKVVQILRTRFKPDILRYFYKFTPKARAMVKTVTMDLNCYYPLVARELFPNAQIVIDRFHMVQMLTRSFNIFRVQIMKQFNKRSREYKLLKSPWKLYLMKYDKLNKTTPYYDWHFKDCLTQEHVVLDGLDCDQTLENTYWVMQDFMTAIQDNDEKKVIHLLHSKQNVGKQMHQTLLTFKRNYSGVLNGIT…
15	GC_00000001	Human_CH32	933	42	250	0.909895	0.663148	0.767169	K07485	transposase	COG3464	Transposase	X	Mobilome: prophages, transposons	----------------------------MSSLNDYIKFTLDIEDKNIIFSDYSNENINGKIYKIYLAELIQPTCPYCRSTNLKHNGHYVSNVRFITADASKPVTIRLRKQRVLCNDCLKRSMAQSNLVNKGCYISNTSKRKILSALTEDRSMTSIAREHNVSVNTVQRVLEVCSSKFYDAFDHLPEHLAFDEFKGVGKKLHFICLDGDTHKVVQILRTRFKPDILRYFYKFTPKARAMVKTVTMDLNCYYPLVARELFPNAQIVIDRFHMVQMLTRSFNIFRVQIMKQFNKRSREYKLLKSPWKLYLMKYDKLNKTTPYYDWHFKDCLTQEHVVLDGLDCDQTLENTYWVMQDFMTAIQDNDEKKVIHLLHSKQNVGKQMHQTLLTFKRNYSGVLNGIT…
16	GC_00000001	Human_CH32	1262	42	250	0.909895	0.663148	0.767169	K07485	transposase	COG3464	Transposase	X	Mobilome: prophages, transposons	----------------------------MSSLNDYIKFTLDIEDKNIIFSDYSNENINGKIYKIYLAELIQPTCPYCRSTNLKHNGHYVSNVRFITADASKPVTIRLRKQRVLCNDCLKRSMAQSNLVNKGCYISNTSKRKILSALTEDRSMTSIAREHNVSVNTVQRVLEVCSSKFYDAFDHLPEHLAFDEFKGVGKKLHFICLDGDTHKVVQILRTRFKPDILRYFYKFTPKARAMVKTVTMDLNCYYPLVARELFPNAQIVIDRFHMVQMLTRSFNIFRVQIMKQFNKRSREYKLLKSPWKLYLMKYDKLNKTTPYYDWHFKDCLTQEHVVLDGLDCDQTLENTYWVMQDFMTAIQDNDEKKVIHLLHSKQNVGKQMHQTLLTFKRNYSGVLNGIT…
17	GC_00000001	Human_CH32	1579	42	250	0.909895	0.663148	0.767169	K07485	transposase	COG3464	Transposase	X	Mobilome: prophages, transposons	----------------------------MSSLNDYIKFTLDIEDKNIIFSDYSNENINGKIYKIYLAELIQPTCPYCRSTNLKHNGHYVSNVRFITADASKPVTIRLRKQRVLCNDCLKRSMAQSNLVNKGCYISNTSKRKILSALTEDRSMTSIAREHNVSVNTVQRVLEVCSSKFYDAFDHLPEHLAFDEFKGVGKKLHFICLDGDTHKVVQILRTRFKPDILRYFYKFTPKARAMVKTVTMDLNCYYPLVARELFPNAQIVIDRFHMVQMLTRSFNIFRVQIMKQFNKRSREYKLLKSPWKLYLMKYDKLNKTTPYYDWHFKDCLTQEHVVLDGLDCDQTLENTYWVMQDFMTAIQDNDEKKVIHLLHSKQNVGKQMHQTLLTFKRNYSGVLNGIT…
18	GC_00000001	Human_CH32	1067	42	250	0.909895	0.663148	0.767169	K07485	transposase	COG3464	Transposase	X	Mobilome: prophages, transposons	----------------------------MSSLNDYIKFTLDIEDQNIIFSDYSNENIDGKIYKIYLAELIQPTCPYCRSTNLKHNGHYVSNVHFITADASKPVTIRLRKQRVLCNNCLKRSMAQSNLINKGCYISNTSKRKIISALTEDRSMTSIAREHNVSVNTVQRVLESCSSKFYDDFDHLPEHLAFDEFKGVGKKLHFICLDGDTHKVVQILRTRFKPDILHYFYKFTPKARSMVKTVTMDLNCYYPLVARELFPNAQIVIDRFHMVQMLTRSFNSLRVQIMKQFKKQSHEYKLLKSPWKLYLMKYDKLNKTTPYYDWHFKDYLTQEHVVLDGLECNKDLENTYWIMQDFMTAIQNKDEKQIIHLLNSKHTVGKQMHQTLLTFKHNYTGVLNGIS…
19	GC_00000001	Human_CH32	321	42	250	0.909895	0.663148	0.767169	K07485	transposase	COG3464	Transposase	X	Mobilome: prophages, transposons	----------------------------MSSLNDYIKFTLDIEDQNIIFSDYSNENIDGKIYKIYLAELIQPTCPYCRSTNLKHNGHYVSNVHFITADASKPVTIRLRKQRVLCNNCLKRSMAQSNLINKGCYISNTSKRKILSALTEDRSMTSIAREHNVSVNTVQRVLESCSSKFYDDFDHFPEHLAFDEFKGVGKKLHFICLDGDTHKVVQILRTRFKPDILHYFYKFTPKARSMVKTVTMDLNCYYPLVARELFPNAQIVIDRFHMVQMLTRSFNSLRVQIMKQFKKQSHEYKLLKSPWKLYLMKYDKLNKTTPYYDWHFKDYLTQEHVVLDGLECNKDLENTYWIMQDFMTAIQNKDEKQIIHLLNSKHTVGKQMHQTLLTFKHNYTGVLNGIS…
20	GC_00000001	Human_CH32	1364	42	250	0.909895	0.663148	0.767169	K07485	transposase	COG3464	Transposase	X	Mobilome: prophages, transposons	----------------------------MSSLNDYIKFTLDIEDQNIIFSDYSNENIDGKIYKIYLAELIQPTCPYCRSTNLKHNGHYVSNVHFITADASKPVTIRLRKQRVLCNNCLKRSMAQSNLINKGCYISNTSKRKILSALTEDRSMTSIAREHNVSVNTVQRVLESCSSKFYDDFDHFPEHLAFDEFKGVGKKLHFICLDGDTHKVVQILRTRFKPDILHYFYKFTPKARSMVKTVTMDLNCYYPLVARELFPNAQIVIDRFHMVQMLTRSFNSLRVQIMKQFKKQSHEYKLLKSPWKLYLMKYDKLNKTTPYYDWHFKDYLTQEHVVLDGLECNKDLENTYWIMQDFMTAIQNKDEKQIIHLLNSKHTVGKQMHQTLLTFKHNYTGVLNGIS…
21	GC_00000001	Human_CH32	1156	42	250	0.909895	0.663148	0.767169							----------------------------MSSLNDCIKFHLNIEDPNIIFSDYFKKYINDKYHNLYVAELIQPYWPYCLSSNLKHNSHYVSNVRFITADASKHITIRLRKQRVLCNDCLKRSMAQSNLVNIYCHTSNVSKLKVLSALTEDCSMT---------------------------------------------------------RNIMYLSTRFK-------------------------------------------------------------------------EY-------------------------------------------------------------------------------------------------------…
22	GC_00000001	Human_CH32	415	42	250	0.909895	0.663148	0.767169							----------------------------M---------------------------------------------------------------------------------------------------------------------------------------------------------------------------------------------------------------------------------------------------------------------------------------------------------------------------------------------------------------HKTLLTFKRNYSKVLNDIT…
23	GC_00000001	Human_CH32	1157	42	250	0.909895	0.663148	0.767169							------------------------------------------------------------------------------------------------------------------------------------------------------------------------------------------------------------------------------------------------------------------------------------------------------------------------------------------------------------------MTAIQNKDEKKVIHLFHSKQAVGKQMHQTLLTFKHNYTDVLNGIS…
24	GC_00000001	Human_CNCM	257	42	250	0.909895	0.663148	0.767169	K07485	transposase	COG3464	Transposase	X	Mobilome: prophages, transposons	----------------------------MSSLNDYIKFALDIEDQNIIFSDYSNENISGKIYKIYLAELIRSACPFCRSTNLKHNGHYVSNVRFITADASKPVTIRLRKQRVLCNDCLKRSMAQSNLVNKYCHISNVSKLKVRSALTEDRSMTSIAREHNLSVNTVQRVLTSYSAKFYDDFDRLPEHLAFDEFKGVGKKLHFICLVGDTHKVVQILRTRFKPDILRYFYKFTPKARSMVRTVTMDLNCYYPLIARELFPNAQIVIDRFHMVQMLTRSFNIFRVQIMKQFNKRSREYKLLKSPWKLYLMKYGKLNKTTPYYD------------------------------------------------------------------------------…
25	GC_00000001	Human_CNCM	256	42	250	0.909895	0.663148	0.767169	K07485	transposase	COG3464	Transposase	X	Mobilome: prophages, transposons	--------------------------------------------------------------------------------------------------------------------------------------------------------------------------------------------------------------------------------------------------------------------------------------------------------------------------------------------------------------MQDFMAAIQNKDEKKVIHLLHSKQAVGKQMHQTLLTFKRNYSGVINGIA…
26	GC_00000001	Human_IDCC9203	278	42	250	0.909895	0.663148	0.767169	K07485	transposase	COG3464	Transposase	X	Mobilome: prophages, transposons	----------------------------MSSLNDYIKFALDIEDQNIIFSDYSNENISGKIYKIYLAELIRSACPFCRSTNLKHNGHYVSNVRFITANASKPVTIRLRKQRVLCNDCLKRSMAQSNLINKSCYISNTSKRKILSALTEDRSMTSIAREHNVSVNTVQGVLESCSSKFYDDFDRLPEHLAFDEFKGVGKKLHFICLYGDTHKVIQILRTRFKPDILRYFYKFTPKARSMVRTVTMDLNCYYPLIARELFPNAQIVIDRFHMVQMLTRSFNIFRVQIMKQFNKRSREYKLLKSPWKLYLMKHGNLNKTTPYYNWHFKDCLTQEHVVLDGLDCDQTLENTYWIMQDFMAAIQNKDEKKVIHLLHSKQAVGKQMHQTLLTFKRNYSGVINGIA…
27	GC_00000001	Human_IDCC9203	158	42	250	0.909895	0.663148	0.767169							-------------------------------------------------------------------------------------------------------------------------------------------------------------------------------------------------------------------------------------------------------------------------------------------------------------------------------------------------------------------------------------------MHKTLLTFKRNYSKVLNDIT…
28	GC_00000001	Human_MGYG_HGUT_00008	726	42	250	0.909895	0.663148	0.767169	K07485	transposase	COG3464	Transposase	X	Mobilome: prophages, transposons	----------------------------MSSLNDYIKFTLDIEDKNIIFSDYSNENINGKIYKIYLAELIQPTCPYCRSTNLKHNGHYVSNVRFITADASKPVTIRLRKQRVLCNYCLKRSMAQSNLVNKGCYISNTSKRKILSALTEDRSMTSIAREHNVSVNTVQRVLEVCSSKFYDAFDHLPEHLAFDEFKGVGKKLHFICLDGDTHKVVQILRTRFKPDILRYFYKFTPKARAMVKTVTMDLNCYYPLVARELFPNAQIVIDRFHMVQMLTRSFNIFRVQIMKQFNKRSREYKLLKSPWKLYLMKYDKLNKTTPYYDWHFKDCLTQEHVVLDGLDCDQTLENTYRVMQDFMTAIQDNDEKKVIHLLHSKQNVGKQMHQTLLTFKRNYSGVLNGIT…
29	GC_00000001	Human_MGYG_HGUT_00008	638	42	250	0.909895	0.663148	0.767169	K07485	transposase	COG3464	Transposase	X	Mobilome: prophages, transposons	-------------------------------------------------------------------------------------------------------------------------MAQSNLINKGCYISNTSKRKILSVLTEDRSMTSIARKHNVSVNTVQRVLEACSSKFYDDFDHLPEHLAFDKFKGVSKKLHFICLDGDTHKVVQILRTRFKSDILRYFYKFTPKARAMVKTVTMDLNCYYPLVARELFPNAQIVIDRFHMVQMLARSFNIFRVQIMKQFNKRNREYKLLKSPWKLYLMKYDKLNKTTPYYDWRFKDSLTQKHVVLDGLDCDQTLENTYWVMQDFMTAIQDNDEKKVIHLLHSKQSVGKQMHQTLLTFKRNYSGVLNGIT…
30	GC_00000001	Human_NCC533	65	42	250	0.909895	0.663148	0.767169	K07485	transposase	COG3464	Transposase	X	Mobilome: prophages, transposons	----------------------------MSSLNDYIKFTLDIEDKNIIFSDYSNENINGKIYKIYLAELIQPTCPYCRSTNLKHNGHYVSNVRFITADASKPVTIRLRKQRVLCNDCLKRSMAQSNLVNKGCYISNTSKRKILSALTEDRSMTSIAREHNVSVNTVQRVLEVCSSKFYDAFDHLPEHLAFDEFKGVGKKLHFICLDGDTHKVVQILRTRFKPDILRYFYKFTPKARAMVKTVTMDLNCYYPLVARELFPNAQIVIDRFHMVQMLTRSFNIFRVQIMKQFNKRSREYKLLKSPWKLYLMKYDKLNKTTPYYDWHFKDCLTQEHVVLDGLDCDQTLENTYWVMQDFMTAIQDNDEKKVIHLLHSKQNVGKQMHQTLLTFKRNYSGVLNGIT…
31	GC_00000001	Human_NCC533	193	42	250	0.909895	0.663148	0.767169	K07485	transposase	COG3464	Transposase	X	Mobilome: prophages, transposons	----------------------------MSSLNDYIKFTLDIEDKNIIFSDYSNENINGKIYKIYLAELIQPTCPYCRSTNLKHNGHYVSNVRFITADASKPVTIRLRKQRVLCNDCLKRSMAQSNLVNKGCYISNTSKRKILSALTEDRSMTSIAREHNVSVNTVQRVLEVCSSKFYDAFDHLPEHLAFDEFKGVGKKLHFICLDGDTHKVVQILRTRFKPDILRYFYKFTPKARAMVKTVTMDLNCYYPLVARELFPNAQIVIDRFHMVQMLTRSFNIFRVQIMKQFNKRSREYKLLKSPWKLYLMKYDKLNKTTPYYDWHFKDCLTQEHVVLDGLDCDQTLENTYWVMQDFMTAIQDNDEKKVIHLLHSKQNVGKQMHQTLLTFKRNYSGVLNGIT…
32	GC_00000001	Human_NCC533	676	42	250	0.909895	0.663148	0.767169	K07485	transposase	COG3464	Transposase	X	Mobilome: prophages, transposons	----------------------------MSSLNDYIKFTLDIEDKNIIFSDYSNENINGKIYKIYLAELIQPTCPYCRSTNLKHNGHYVSNVRFITADASKPVTIRLRKQRVLCNDCLKRSMAQSNLVNKGCYISNTSKRKILSALTEDRSMTSIAREHNVSVNTVQRVLEVCSSKFYDAFDHLPEHLAFDEFKGVGKKLHFICLDGDTHKVVQILRTRFKPDILRYFYKFTPKARAMVKTVTMDLNCYYPLVARELFPNAQIVIDRFHMVQMLTRSFNIFRVQIMKQFNKRSREYKLLKSPWKLYLMKYDKLNKTTPYYDWHFKDCLTQEHVVLDGLDCDQTLENTYWVMQDFMTAIQDNDEKKVIHLLHSKQNVGKQMHQTLLTFKRNYSGVLNGIT…
33	GC_00000001	Human_NCC533	1186	42	250	0.909895	0.663148	0.767169	K07485	transposase	COG3464	Transposase	X	Mobilome: prophages, transposons	----------------------------MSSLNDYIKFTLDIEDKNIIFSDYSNENINGKIYKIYLAELIQPTCPYCRSTNLKHNGHYVSNVRFITADASKPVTIRLRKQRVLCNDCLKRSMAQSNLVNKGCYISNTSKRKILSALTEDRSMTSIAREHNVSVNTVQRVLEVCSSKFYDAFDHLPEHLAFDEFKGVGKKLHFICLDGDTHKVVQILRTRFKPDILRYFYKFTPKARAMVKTVTMDLNCYYPLVARELFPNAQIVIDRFHMVQMLTRSFNIFRVQIMKQFNKRSREYKLLKSPWKLYLMKYDKLNKTTPYYDWHFKDCLTQEHVVLDGLDCDQTLENTYWVMQDFMTAIQDNDEKKVIHLLHSKQNVGKQMHQTLLTFKRNYSGVLNGIT…
34	GC_00000001	Human_NCC533	1436	42	250	0.909895	0.663148	0.767169	K07485	transposase	COG3464	Transposase	X	Mobilome: prophages, transposons	----------------------------MSSLNDYIKFTLDIEDKNIIFSDYSNENINGKIYKIYLAELIQPTCPYCRSTNLKHNGHYVSNVRFITADASKPVTIRLRKQRVLCNDCLKRSMAQSNLVNKGCYISNTSKRKILSALTEDRSMTSIAREHNVSVNTVQRVLEVCSSKFYDAFDHLPEHLAFDEFKGVGKKLHFICLDGDTHKVVQILRTRFKPDILRYFYKFTPKARAMVKTVTMDLNCYYPLVARELFPNAQIVIDRFHMVQMLTRSFNIFRVQIMKQFNKRSREYKLLKSPWKLYLMKYDKLNKTTPYYDWHFKDCLTQEHVVLDGLDCDQTLENTYWVMQDFMTAIQDNDEKKVIHLLHSKQNVGKQMHQTLLTFKRNYSGVLNGIT…
35	GC_00000001	Human_NCC533	908	42	250	0.909895	0.663148	0.767169							----------------------------M----------------------------------------------------------------------------------------------------------------------------------------------------------------------------------------------------------------------------------------------------LTRSFNILRVQIRKQFNKRSREYTLLKSPRKLYLMKYDKLNKTTPYYDWHFKDYLTQEHVVLDGLECNKDLENTYWIMQDFMTAIKDKKEKEVTHLLYSNQTVDKQMHQTLLTFKRNYSGVLNEIT…
36	GC_00000001	Human_NCC533	909	42	250	0.909895	0.663148	0.767169							----------------------------MSSLNNYIRFPPDIEYQNIIFSDYSNENINGKIYKIYLAELIHSACPYCSSTNLKHNGHYVSNVRFITVDASKPVTISLRKQHVLCNDCLK----------------------------------------------------------------------------------------------------------------------------------------------------------------------------------------DLWL--------------------------------------NLIWLINT----------------------------------------------…
37	GC_00000001	Human_SRR341604_bin12	1474	42	250	0.909895	0.663148	0.767169	K07485	transposase	COG3464	Transposase	X	Mobilome: prophages, transposons	----------------------------MSSLNDYIKFTLDIEDQNIIFSDYSNENINGKIYKIYLAELIQPACLYCRSTNLKHNGHYVSNVRFITADASKPVTIRLRKQRVLCNDCLKRSMAQSKLINKGCYISNTSKRKILSVLTEDRSMTSIAREHNVSVNTVQRVLESCSSKFYDDFDRLPEHLAFDEFKGVGKKLHFICLDGDTHKVVQILRTRFKPNILHYFYKFTPKARAMVKTVIMDLNCYYPLIKEDV----------------------------------------------------------------------------------------------------------------------------------------------…
38	GC_00000001	Poultry_AER105	1777	42	250	0.909895	0.663148	0.767169	K07485	transposase	COG3464	Transposase	X	Mobilome: prophages, transposons	----------------------------MSSLNNYIKFALDIEDPNIIFSDYSNENINGKIYKIYLAELIQPTCPYCRSTNLKHNGHYVSNVRFITADASKPVTIRLRKQRVLCNDCLKRSMAQSKLINKGCYISNTSKRKILSVLTEDRSMTSIAREHNVSVNTVQRVLESCSSSFYDDFDRLPEHLAFDEFKGVGKKLHFICLDGDTHKVIQILRTRFKPNILRYFYKFTPKARSMVKTVTMDLNCYYPLVARELFPNAQIVIDRFYMVQMLTRFFNIFRVQIMKQFNKRNREYKLLKSPWKLYLMKYDKLNRTTPYYDWHFKDYLTQEHVVLDGLDCDQTLENTYWVMQDFMVAIQNNDEKKVIHLLHSKQTVGKQMHQTLLTFKRNYSGVLNGIS…
39	GC_00000001	Poultry_AER105	1734	42	250	0.909895	0.663148	0.767169	K07485	transposase	COG3464	Transposase	X	Mobilome: prophages, transposons	-----------------------------------------------------------------------------------------------------------------------------------------------------------------------------------------------------------------------------PDILRYFYKFTPKARAMVKTVTMDLNCYYPLVARELFPNAQIVIDRFHMVQMLTRSFNIFRVQIMKQFNKRSREYKLLKSPWKLYLMKYDKLNKTTPYYDWHFKDCLTQEHVVLDGLDCDQTLENTYWVMQDFMTAIQDNDEKKVIHLLHSKQNVGKQMHQTLLTFKRNYSGVLNGIT…
40	GC_00000001	Poultry_AER105	1775	42	250	0.909895	0.663148	0.767169	K07485	transposase	COG3464	Transposase	X	Mobilome: prophages, transposons	----------------------------MSSLNDYIKFTLDVEDKNIIFSDYSNENINGKIYKIYLAELIQPTCPYCRSTNLKHNGHYVSNVRFITADASKPVTIRLRKQRVLCNDCLKRSMAQSNLVNKGSYISNTSKRKILSALTEDRSMTSIAREHNVSVNTVQRVLEACSSKFYDDFDHLPEHLAFDEFKGVGKKLHFICLDGDTHKVVQILRTRFKPDILRYFYKFTPKARAMVKTVTMDLNCYYPLVAR------------------------------------------------------------------------------------------------------------------------------------------------…
41	GC_00000001	Poultry_AER105	853	42	250	0.909895	0.663148	0.767169	K07485	transposase	COG3464	Transposase	X	Mobilome: prophages, transposons	-------------------------------------------------------------------------------------------------------------------------MAQSNLINKGCYISNTSKRKILSALTEDRSMTNIAREHNVSVNTVQGVLESCSSKFYDDFDRLPEHLAFDEFKGVGKKLHFICLDGDTHKVVQILRTRFKPNILHYFYKFTPKARAMVKTVIMDLNCYYALIKED-----------------------------------------------------------------------------------------------------------------------------------------------…
42	GC_00000001	Poultry_AER105	1638	42	250	0.909895	0.663148	0.767169	K07485	transposase	COG3464	Transposase	X	Mobilome: prophages, transposons	------------------------------------------------------------------------------------------------------------------------------------------------------------------------------------------------------------------------------------------------------------------MNMSILL-------------------------------------WKL-------------------------------------------------------------RSLIQSKDHVGNMMHTTLNTLKRNLHDILNAAK…
43	GC_00000001	Poultry_AER25	480	42	250	0.909895	0.663148	0.767169	K07485	transposase	COG3464	Transposase	X	Mobilome: prophages, transposons	------------------------------------------------------------------------------------NGHYVSNVRFITADASKPVTIRLRKQRVLCNDCLKRSMAQSKLINKGCYISNTSKRKILSVLTEDRSMTSIAREHNVSVNTVQRVLESCSSKFYDDFDRLPEHLAFDEFKGVGKKLHFICLDGDTHKVIQILRTRFKPNILRYFYKFTPKARSMVKTVTMDLNCYYPLVARELFPNAQIVIDRFYMVQMLTRFFNIFRVQIMKQFNKRSREYKLLKSPWKLYLMKYDKLNRTTPYYDWHFKDYLTQEHVVLDGLDCDQTLENTYWVMQDFMVAIQNNDEKKVIHLLHSKQTVGKQMHQTLLTFKRNYSGVLNGIS…
44	GC_00000001	Poultry_AER25	610	42	250	0.909895	0.663148	0.767169	K07485	transposase	COG3464	Transposase	X	Mobilome: prophages, transposons	---------------------------------------------------------------------------------------------------------------------------------------------------------------------------------------------------------------------QILRTRFKPDILRYFYKFTPKARAMVKTVTMDLNCYYPLVARELFPNAQIVIDRFHMVQMLTRSFNIFRVQIMKQFNKRSREYKLLKSPWKLYLMKYDKLNKTTPYYDWHFKDCLTQEHVVLDGLDCDQTLENTYWVMQDFMTAIQDNDEKKVIHLLHSKQNVGKQMHQTLLTFKRNYSGVLNGIT…
45	GC_00000001	Poultry_AER25	395	42	250	0.909895	0.663148	0.767169	K07485	transposase	COG3464	Transposase	X	Mobilome: prophages, transposons	---------------------------------------------------------------------------------------------------------------------------------------------------------------------------------------------------------------------QILRTRFKPDILRYFYKFTPKARAMVKTVTMDLNCYYPLVARKLFPNAQIVIDRFHMVQMLTRSFNIFRVQIMKQFNKRSREYKLLKSPWKLYLMKYDKLNKTTPYYDWHFKDCLTQEHVVLDGLDCDQTLENTYWVMQDFMTAIQDNDEKKVIHLLHSKQSVGKQMHQTLLTFKRNYSGVLNGIT…
46	GC_00000001	Poultry_AER25	1322	42	250	0.909895	0.663148	0.767169	K07485	transposase	COG3464	Transposase	X	Mobilome: prophages, transposons	----------------------------M-----------------------------------------------------------------------------------------------------------------------------------------------------------------------------------------------------------------------DLNYYYDIMAKELFPNAQVILDRFHIVQMLNRSFNSCRIQEMKKHKKGSWEYNLLKYYWKLYLKPFDDLEKVKPCYQSRLKDTLTQEQIVADGLSLNNELENTYNLMQDISKALKDRDTKKLRSLIQSKDHVGNMMHTTLNTLKRNLHDILNAAK…
47	GC_00000001	Poultry_AER25	493	42	250	0.909895	0.663148	0.767169	K07485	transposase	COG3464	Transposase	X	Mobilome: prophages, transposons	------------------------------------------------------------------------------------------------------------------------------------------------------------------------------------------------------------------------------------------------------------MAKELFPNAQVILDRFHIVQMLNRSFNSCRIQEMKQHKKGSWEYNLLKYYWKLYLKPFDDLEKVKPCYQSRLKDTLTQEQIVADGLSLNNELENTYNLMQDISKALKDRDTKKLRSLIQSKDHVGNMMHATLNTFKRNLHDILNAAK…
48	GC_00000001	Poultry_AER25	1327	42	250	0.909895	0.663148	0.767169	K07485	transposase	COG3464	Transposase	X	Mobilome: prophages, transposons	--------------------------------------------------------------------------------------------------------------------------------------------------------------------------------------------------------------------------------------------------------------------MSILL-------------------------------------WKL-------------------------------------------------------------RSLIQSKDHVGNMMHTTLNTLKRNLHDILNAAK…
49	GC_00000001	Poultry_AER25	689	42	250	0.909895	0.663148	0.767169							----------------------------M---------------------------------------------------------------------------------------------AQSNLINKSCYISNTSKRKILSALTEDRSMTSIARKHNVSVNTVQGVI-------------------------------------------------------------------------MDLNCYYALIKEDV----------------------------------------------------------------------------------------------------------------------------------------------…
50	GC_00000001	Poultry_AER25	1366	42	250	0.909895	0.663148	0.767169			COG3464	Transposase	X	Mobilome: prophages, transposons	-----------------------------------------------------------------------------------------------------------------------------------------------------------------------------------------------------------------------------------------------------------------------------------------------------------------------------------------------------------------------------------------KQMHQTLLTFKRNYSGVLNGIT…
51	GC_00000001	Poultry_AER25	872	42	250	0.909895	0.663148	0.767169							---------------------------------------------------------------------------------------------------------------------------------------------------------------------------------------------------------------------------------------------------------------------------------------------------------------------------------------------------------------------------------------------------------------…
52	GC_00000001	Poultry_AER25	952	42	250	0.909895	0.663148	0.767169							---------------------------------------------------------------------------------------------------------------------------------------------------------------------------------------------------------------------------------------------------------------------------------------------------------------------------------------------------------------------------------------------------------------…
53	GC_00000001	Poultry_An197	894	42	250	0.909895	0.663148	0.767169	K07485	transposase	COG3464	Transposase	X	Mobilome: prophages, transposons	----------------------------M-----------------------------------------------------------------------------------------------------------------------------------------------------------------------GRQLHFIALDGQSHHVLKILPNRFKKDILKYFKHFPITIRRKVKTVTMDLNYYYDIMARELFPNAQIIFDRFHIIQMLNRSFNSCRIHVMKKYHKGSREYNLLKYYWKLYLKPFDDLEKTKPHYEWHLKDKLTHEQIVTDGLALSEELENTYNLLQDISKALINKNVSDLRKLLNCKDTIGYQMNITLKTFKRCLHDLLNAAR…
54	GC_00000001	Poultry_An197	539	42	250	0.909895	0.663148	0.767169	K07485	transposase	COG3464	Transposase	X	Mobilome: prophages, transposons	------------------------------------------------------------------------------------------------------------------------------------------------------------------------------------------------------------------------------------------------------------MAKELFPNAQVILDRFHIVQMLNRSFNSCRIQEMKQHKKGSWEYNLLKYYWKLYLKPFDDLEKVKPCYQSRLKDTLTQEQIVADGLSLNNELENTYNLMQDISKALKDRDTKKLRSLIQSKDHVGNMMHATLNTFKRNLHDILNAAK…
55	GC_00000001	Poultry_BRZ_HF__bin57	546	42	250	0.909895	0.663148	0.767169	K07485	transposase	COG3464	Transposase	X	Mobilome: prophages, transposons	-------------------------------------------------------------------------------------------------------------------------------------------------------MTSIAREHNVSVNTVQGVLESCSSKFYDDFDRLPEHLAFDEFKGVGKKLHFICLDGDTHRVIQILRTRFKPNILRYFYKFTPKACSMVKTVTMDLNCYYPLVARELFPNAQIVTDRFYMVQMLTRFFNIFRVQIMKQFNKRNREYKLLKSPWKLYLMKYDKLNRTTPYYDWHFKDYLTQEHVVLDSLDCDQTLENTYGIMQDFMAAIQNKDKKKVIHLLHSKQAGGKQIHQTLLTFKRNYSGVLNGIA…
56	GC_00000001	Poultry_BRZ_HF__bin57	417	42	250	0.909895	0.663148	0.767169	K07485	transposase	COG3464	Transposase	X	Mobilome: prophages, transposons	---------------------------------------------------------------------------------------------------------------------------------------------------------------------------------------------------------------------------------------------------------------------------------------------------------------------------------------------------------------------------KKVIHLLHSKQSVGKQMHQTLLTFKRNYSGVLNGIT…
57	GC_00000001	Poultry_BRZ_HF__bin57	959	42	250	0.909895	0.663148	0.767169							----------------------------E-------------------------------------------------------------------------------------------------------------------------------------------------------------------FKGVGKKLHFICLDGDTHKVVQILRTRFKPNILHYFYKFTPKARAMVKTVIMDLNCYYALIKEDV----------------------------------------------------------------------------------------------------------------------------------------------…
58	GC_00000001	Poultry_BRZ_HF__bin57	1382	42	250	0.909895	0.663148	0.767169	K07485	transposase	COG3464	Transposase	X	Mobilome: prophages, transposons	--------------------------------------------------------------------------------------------------------------------------------------------------------------------------------------------------------------------------------------------------------------------MSILL-------------------------------------WKL-------------------------------------------------------------RSLIQSKDHVGNMMHTTLNTLKRNLHDILNAAK…
59	GC_00000001	Poultry_CHK192_2623	375	42	250	0.909895	0.663148	0.767169	K07485	transposase	COG3464	Transposase	X	Mobilome: prophages, transposons	----------------------------M---------------------------------------------------------------------------------------------AQSNLINKSCYISNTSKRKILSALTEDRSMTSIARKHNVSVNTVQGVLESCSSKFYDDFDRLPEHLAFDEFKGVGKKLHFICLDGDTHKVVQILRTRFKPNILHYFYKFTPKARAMVKTVIMDLNCYYALIKEDV----------------------------------------------------------------------------------------------------------------------------------------------…
60	GC_00000001	Poultry_CHK192_2623	1317	42	250	0.909895	0.663148	0.767169							---------------------------------------------------------------------------------------------------------------------------------------------------------------------------------------------------------------------------------------------------------------------------------------------------------------------------------------------------------------------------------------------------------------…
61	GC_00000001	Poultry_Chicken_6_mag_125	1650	42	250	0.909895	0.663148	0.767169	K07485	transposase	COG3464	Transposase	X	Mobilome: prophages, transposons	--------------------------------------------------------------------------------NLKHNGHYVSNVRFITADASKPVTIRLRKQRVLCNDCLKRSMAQSNLVNKGSYISNTSKRKILSALTEDRSMTSIAREHNVSVNTVQRVLEACSSKFYDDFDHLPEHLAFDEFKGVGKKLHFICLDGDTHKVVQILRTRFKPDILRYFYKFTPKARAMVKTVTMDLNCYYPLVARKLFPNAQIVIDRFHMVQMLTRSFNIFRVQIMKQFNKRSREYKLLKSPWKLYLMKYDKLNKTTPYYDWHFKDCLTQEHVVLDGLDCDQTLENTYWVMQDFMTAIQDNDEKKVIHLLHSKQSVGKQMHQTLLTFKRNYSGVLNGIT…
62	GC_00000001	Poultry_Chicken_6_mag_125	940	42	250	0.909895	0.663148	0.767169	K07485	transposase	COG3464	Transposase	X	Mobilome: prophages, transposons	-------------------------------------------------------------------------------------------------------------------------------------------------------MTSIAREHNVSVNTVQGVLESCSSKFYDDFDRLPEHLAFDEFKGVGKKLHFICLDGDTHRVIQILRTRFKPNILRYFYKFTPKARSMVKTVTMDLNCYYPLVARELFPNAQIVIDRFHMVQMLTRFFNIFRVQIMKQFNKRNREYKLLKSPWKLYLMKYDKLNRTTPYYDWHFKDYLTQEHVVLDSLDCDQTLENTYGIMQDFMAAIQNKDKKKVIHLLHSKQAGGKQIHQTLLTFKRNYSGVLNGIA…
63	GC_00000001	Poultry_Chicken_6_mag_125	1574	42	250	0.909895	0.663148	0.767169	K07485	transposase	COG3464	Transposase	X	Mobilome: prophages, transposons	--------------------------------------------------------------------------------------------------------------------CLKRSMAQSNLINKSCYISNTSKRKILSALTEDRSMTSIARKHNVSVNTVQGVLESCSSKFYDDFDRLPEHLAFDEFKGVGKKLHFICLDGDTHKVVQILRTRFKPNILHYFYKFTPKARAMVKTVIMDLNCYYALIKED-----------------------------------------------------------------------------------------------------------------------------------------------…
64	GC_00000001	Poultry_FI9785	1037	42	250	0.909895	0.663148	0.767169	K07485	transposase	COG3464	Transposase	X	Mobilome: prophages, transposons	----------------------------MSSLNDYIKFTLDIEDQNIIFSDYSNENINGKIYKIYLAELIQPACPYCRSTNLKHNGHYISNVRFITADASKLVTIRLRKQRVLCNDCLKRSMAQSNLVNKYCHISNVSKLKVLSALTEDRSMTSIAREHNVSVNTVQGVLESCSSKFYDDFDRLPEHLAFDEFKGVGKKLHFICLDGDTHKVVQILRTRFKPNILHYFYKFTPQARATVKTVTMDLNCYYPLVARELFLNAQIVIDRFHMVQMLTRSFNIFRVQIMKQFNKRSREYKLFKSPWKLYLMKYGKLNKTTPYYD------------------------------------------------------------------------------…
65	GC_00000001	Poultry_FI9785	244	42	250	0.909895	0.663148	0.767169	K07485	transposase	COG3464	Transposase	X	Mobilome: prophages, transposons	----------------------------M-----------------------------------------------------------------------------------------------------------------------------------------------------------------------GRQLHFIALDGQSHHVLKILPNRFKKDILKYFKHFPITIRRKVKTVTMDLNYYYDIMARELFPNAQIIFDRFHIIQMLNRSFNSCRIHVMKKYHKGSREYNLLKYYWKLYLKPFDDLEKTKPHYEWQLKDTLTQEQIVTDGLALSEELENTYNLLQDISKALIDKNVSDLRKLLNCKDTIGYQMNITLKTFKRCLHDLLNAAR…
66	GC_00000001	Poultry_FI9785	998	42	250	0.909895	0.663148	0.767169	K07485	transposase	COG3464	Transposase	X	Mobilome: prophages, transposons	----------------------------M---------------------------------------------------------------------------------------------AQSNLINKSCYISNTSKRKILSALTEDRSMTSIARKHNVSVNTVQGVLESCSSKFYDDFDRLPEHLAFDEFKGVGKKLHFICLDGDTHKVVQILRTRFKPNILHYFYKFTPKARAMVKTVIMDLNCYYALIKEDV----------------------------------------------------------------------------------------------------------------------------------------------…
67	GC_00000001	Poultry_FI9785	994	42	250	0.909895	0.663148	0.767169	K07485	transposase	COG3464	Transposase	X	Mobilome: prophages, transposons	---------------------------------------------------------------------------------------------------------------------------------------------------------------------------------------MPEHLAFDEFKGVGKKLHFICLDGNTHKVIQILMTRFKPDILRYFYKFTPKARAMVKTVTMDLNCYYPLVARELFPNAQIFIDRFHMVQMLTRSFNSLRVQIMK----------------------------------------------------------------------------------------------------------------…
68	GC_00000001	Poultry_FI9785	995	42	250	0.909895	0.663148	0.767169	K07485	transposase	COG3464	Transposase	X	Mobilome: prophages, transposons	--------------------------------------------------------------------------------------------------------------------------------------------------------------------------------------------------------------------------------------------------------------------------------------------------------------------------------------------------------------MQDFMAAIQNKDKKKVIHLLHSKQAGGKQIHQTLLTFKRNYSGVLNGIA…
69	GC_00000001	Poultry_UMNLJ113	465	42	250	0.909895	0.663148	0.767169	K07485	transposase	COG3464	Transposase	X	Mobilome: prophages, transposons	----------------------------MSSLNDYIKFTLDVEDKNIIFSDYSNENINGKIYKIYLAELIQPTCPYCRSTNLKHNGHYVSNVRFITADASKPVTIRLRKQRVLCNDCLKRSMAQSNLVNKGSYISNTSKRKILSALTEDRSMTSIAREHNVSVNTVQRVLEACSSKFYDDFDHLPEHLAFDEFKGVGKKLHFICLDGDTHKVVQILRTRFKPDILRYFYKFTPKARAMVKTVTMDLNCYYALIKEDV----------------------------------------------------------------------------------------------------------------------------------------------…
70	GC_00000001	Poultry_UMNLJ113	1570	42	250	0.909895	0.663148	0.767169	K07485	transposase	COG3464	Transposase	X	Mobilome: prophages, transposons	----------------------------MSSLNDYIKFSLDIEDQNIVFTDYFKKFIDGKFHKVYLAELIQSSCPYCHSTNLKHNGHYIYNVRFITADASHPVSIRLKKQRVICNNCLKRSMAQSNLVNKYCHISNNSKRKILAALTEDRSMTRIAREQNVSVNTVQRVLESSSSKFYEEFDRLPEHLAFDEFKGVGKKMHFICLDGDSHQVVQILRTRFKPEILHYFYNFTPQARAMVKTVTMDLNCYYPLVARELFPNVQIVIDRFHMVQMLT----------------------------------------------------------------------------------------------------------------------------…
71	GC_00000001	Poultry_UMNLJ113	1571	42	250	0.909895	0.663148	0.767169	K07485	transposase	COG3464	Transposase	X	Mobilome: prophages, transposons	--------------------------------------------------------------------------------------------------------------------------------------------------------------------------------------------------------------------------------------------------------------------------------------------------------------------------------------------------------------MQDFMSAIETKNKKQIIHLLHLKQTVGKQMHQTLLTFKHNYTGVLNGIS…
72	GC_00000001	Poultry_UMNLJ113	194	42	250	0.909895	0.663148	0.767169	K07485	transposase	COG3464	Transposase	X	Mobilome: prophages, transposons	----------------------------M-----------------------------------------------------------------------------------------------------------------------------------------------------------------------------------------------------------------------DLNYYYDIMAKELFPNAQVILDRFHIVQMLNRSFNSCRIQEMKKHKKGSWEYNLLKYYWKLYLKPFDDLEKVKPCYQSRLKDTLTQEQIVADGLSLNNELENTYNLMQDISKALKDRD-------------------------------------…
73	GC_00000001	Poultry_UMNLJ22	194	42	250	0.909895	0.663148	0.767169	K07485	transposase	COG3464	Transposase	X	Mobilome: prophages, transposons	----------------------------MSSLNDYIKFTLDVEDKNIIFSDYSNENINGKIYKIYLAELIQPTCPYCRSTNLKHNGHYVSNVRFITADASKPVTIRLRKQRVLCNDCLKRSMAQSNLVNKGSYISNTSKRKILSALTEDRSMTSIAREHNVSVNTVQRVLEACSSKFYDDFDHLPEHLAFDEFKGVGKKLHFICLDGDTHKVVQILRTRFKPDILRYFYKFTPKARAMVKTVTMDLNCYYPLVARKLFPNAQIVIDRFHMVQMLTRSFNIFRVQIMKQFNKRSREYKLLKSPWKLYLMKYDKLNKTTPYYDWHFKDCLTQEHVVLDGLDCDQTLENTYWVMQDFMTAIQDNDEKKVIHLLHSKQSVGKQMHQTLLTFKRNYSGVLNGIT…
74	GC_00000001	Poultry_UMNLJ22	275	42	250	0.909895	0.663148	0.767169	K07485	transposase	COG3464	Transposase	X	Mobilome: prophages, transposons	----------------------------MSSLNDYIKFTLDVEDKNIIFSDYSNENINGKIYKIYLAELIQPTCPYCRSTNLKHNGHYVSNVRFITADASKPVTIRLRKQRVLCNDCLKRSMAQSNLVNKGSYISNTSKRKILSALTEDRSMTSIAREHNVSVNTVQRVLEACSSKFYDDFDHLPEHLAFDEFKGVGKKLHFICLDGDTHKVVQILRTRFKPDILRYFYKFTPKARAMVKTVTMDLNCYYPLVARKLFPNAQIVIDRFHMVQMLTRSFNIFRVQIMKQFNKRSREYKLLKSPWKLYLMKYDKLNKTTPYYDWHFKDCLTQEHVVLDGLDCDQTLENTYWVMQDFMTAIQDNDEKKVIHLLHSKQSVGKQMHQTLLTFKRNYSGVLNGIT…
75	GC_00000001	Poultry_UMNLJ22	1086	42	250	0.909895	0.663148	0.767169	K07485	transposase	COG3464	Transposase	X	Mobilome: prophages, transposons	----------------------------MSSLNDYIKFTLDVEDKNIIFSDYSNENINGKIYKIYLAELIQPTCPYCRSTNLKHNGHYVSNVRFITADASKPVTIRLRKQRVLCNDCLKRSMAQSNLVNKGSYISNTSKRKILSALTEDRSMTSIAREHNVSVNTVQRVLEACSSKFYDDFDHLPEHLAFDEFKGVGKKLHFICLDGDTHKVVQILRTRFKPDILRYFYKFTPKARAMVKTVTMDLNCYYPLVARKLFPNAQIVIDRFHMVQMLTRSFNIFRVQIMKQFNKRSREYKLLKSPWKLYLMKYDKLNKTTPYYDWHFKDCLTQEHVVLDGLDCDQTLENTYWVMQDFMTAIQDNDEKKVIHLLHSKQSVGKQMHQTLLTFKRNYSGVLNGIT…
76	GC_00000001	Poultry_UMNLJ22	163	42	250	0.909895	0.663148	0.767169	K07485	transposase	COG3464	Transposase	X	Mobilome: prophages, transposons	----------------------------MSSLNDYIKFTLDVEDKNIIFSDYSNENINGKIYKIYLAELIQPTCPYCRSTNLKHNGHYVSNVRFITADASKPVTIRLRKQRVLCNDCLKRSMAQSNLVNKGSYISNTSKRKILSALTEDRSMTSIAREHNVSVNTVQRVLEACSSKFYDDFDHLPEHLAFDEFKGVGKKLHFICLDGDTHKVVQILRTRFKPDILRYFYKFTPKARAMVKTVTMDLNCYYPLVARKLFPNAQIVIDRFHMVQMLTRSFNIFRVQIMKQFNKRSREYKLLKSPWKLYLMKYDKLNKTTPYYDWHFKDCLTQEHVVLDGLDCDQTLENTYWVMQDFMTAIQDNDEKKVIHLLHSKQSVGKQMHQTLLTFKRNYSGVLNGIT…
77	GC_00000001	Poultry_UMNLJ22	161	42	250	0.909895	0.663148	0.767169	K07485	transposase	COG3464	Transposase	X	Mobilome: prophages, transposons	-------------------------------------------------------------------------------------------------------------------------------------------------------------------------MESCSAKFYDDFDHLPDHLAFDEFKGVGKKLHFICLDGESHQIVQILRTRFKPAILHYFYKFSTQARARVKTVTMDLNCYYPLVARELFPNAQIVIDCFHMVQMLTRSFNSLRVQTMKQFQKHSREYKLLKSTWKLYLMKYDKLNKTKPYYDCHFKDYLTQEHVVLDGLDCDKTLENT----------------------------------------------------…
78	GC_00000001	Poultry_UMNLJ22	1542	42	250	0.909895	0.663148	0.767169	K07485	transposase	COG3464	Transposase	X	Mobilome: prophages, transposons	---------------------------------------------------------------------------------------------------------------------------------------------------------------------------------------------------------------------------------------------------MDLNFYYQDIVRACLPKAQIVIDRFHMVQMLTRSLNSFRVSTMKRFDKRSHQYQLLKSPWKLYLKNYKDLDKVHPHYNWHYKDYLTQEQIVAEGIECSERLKSSYNLMQDFFQALKNEDTDMLKRVIHSKAGVGPLMHKTLLTFKHNLRAVLNGAT…
79	GC_00000001	Poultry_UMNLJ22	455	42	250	0.909895	0.663148	0.767169	K07485	transposase	COG3464	Transposase	X	Mobilome: prophages, transposons	------------------------------------------------------------------------------------------------------------------------------------------------------------------------------------------------------------------------------------------------------------------MNMSILL-------------------------------------WKL-------------------------------------------------------------RSLIQSKDHVGNMMHTTLNTLKRNLHDILNAAK…
80	GC_00000001	Poultry_UMNLJ22	160	42	250	0.909895	0.663148	0.767169							----------------------------MSSIDNSIKFALDIKAPHITFLDYFFKLENGIKRKIYQAGLEQPACPFCSSVNIIHNGCLQTNIRYITANASSTVTIRLFK--------------------------------------------------------------------------------------------------------------------------------------------------------------------------------------------------------------------------------------------------------------------------------------------------…
81	GC_00000001	Rodent_117k	782	42	250	0.909895	0.663148	0.767169	K07485	transposase	COG3464	Transposase	X	Mobilome: prophages, transposons	----------------------------MSSLNDYIKFHLNIEDPNIIFSDYFKKYINGKYHNLYVAELIQPYCPYCLFSNLKHNGHYTSNVRFITAYASHPVITRLKKQRVLCNACLKRSLAQYNLINKGCYISNTSKRKILYALTEDRSMTSIAREHNVSVNTVQRVLESCSSKFYDDFDRLSEHLAFDEFKGVGKMLHFIYLDSDTHKVIQILRARFKSDILRYFYKFTPKSRSMVKTVTMDFNCYYLLVARELFPNTQIVIDRFHMVQMLTRSFNSLRVQIMK----------------------------------------------------------------------------------------------------------------…
82	GC_00000001	Rodent_117k	892	42	250	0.909895	0.663148	0.767169	K07485	transposase	COG3464	Transposase	X	Mobilome: prophages, transposons	------------------------------------------------------------------------------------------------------------------------------------------------------------------------------------------------------MLHFIYLDSDTHKVIQILRARFKSDILRYFYKFTPKSRSMVKTVTMDFNCYYPLVARELFSNTQIVIDRFHMVQMLTRSFNSLRVQIMK----------------------------------------------------------------------------------------------------------------…
83	GC_00000001	Rodent_117k	891	42	250	0.909895	0.663148	0.767169							--------------------------MICPLLMIVLNFISILKILILFFSDYFKKCINAKYHNPYVADLIQPLCPYCHSFNLKHNGHYTSNVRFITADASHPVIIRLKKQHVLCNACLKRSMAQSNLINKGCYISNTSKRKILSAL----------------------------------------------------------------------------------------------------------------PSSMMTL--------------------------------------------------------------------------------------------------------------------------------------…
84	GC_00000001	Rodent_117k	893	42	250	0.909895	0.663148	0.767169			COG3464	Transposase	X	Mobilome: prophages, transposons	------------------------------------------------------------------------------------------------------------------------------------------------------------------------------------------------------------------------------------------------------------------------------------------------------------------------------------------------------------------MTAIQNKDEKKIIHLLNSKQTVGKQMHQTLLTFKHNYTGVLNGIS…
85	GC_00000001	Rodent_117k	221	42	250	0.909895	0.663148	0.767169							---------------------------------------------------------------------------------------------------------------------------------------------------------------------------------------------------------------------------------------------------------------------------------------------------------------------------------------------------------------------------------------------------------------…
86	GC_00000001	Rodent_117k	1384	42	250	0.909895	0.663148	0.767169							---------------------------------------------------------------------------------------------------------------------------------------------------------------------------------------------------------------------------------------------------------------------------------------------------------------------------------------------------------------------------------------------------------------…
87	GC_00000001	Rodent_117k	1618	42	250	0.909895	0.663148	0.767169							---------------------------------------------------------------------------------------------------------------------------------------------------------------------------------------------------------------------------------------------------------------------------------------------------------------------------------------------------------------------------------------------------------------…
88	GC_00000001	Rodent_A53_45_LJ_DSS	696	42	250	0.909895	0.663148	0.767169	K07485	transposase	COG3464	Transposase	X	Mobilome: prophages, transposons	-------------------------------------------------------------------------------------------------------------------------MAQSNLINKGCYISNTSKRKILSVLTEDRSMTSIARKHNVSVNTVQRVLEACSSKFYDDFDHLPEHLAFDKFKGVSKKLHFICLDGDTHKVVQILRTRFKSDILRYFYKFTPKARAMVKTVTMDLNCYYPLVARELFPNAQIVIDRFHMVQMLARSFNIFRVQIMKQFNKRNREYKLLKSPWKLYLMKYDKLNKTTPYYDWRFKDSLTQKHVVLDGLDCDQTLENTYWVMQDFMTAIQDNDEKKVIHLLHSKQSVGKQMHQTLLTFKRNYSGVLNGIT…
89	GC_00000001	Rodent_A53_45_LJ_DSS	940	42	250	0.909895	0.663148	0.767169	K07485	transposase	COG3464	Transposase	X	Mobilome: prophages, transposons	---------------------------------------------------------------------------------------------------------------------------------------------------------------------------------------------------------------------------------------------------------------------------------------------------------------------------------------------------------------------------------------VGKQMHQTLLTFKRNYSGVLNGIT…
90	GC_00000001	Rodent_Byun_jo_01	312	42	250	0.909895	0.663148	0.767169	K07485	transposase	COG3464	Transposase	X	Mobilome: prophages, transposons	----------------------------MSSLNDYIKFTLDIEDKNIIFSDYSNENINGKIYKIYLAELIQPTCPYCRSTNLKHNGHYVSNVRFITADASKPVTIRLRKQRVLCNDCLKRSMAQSNLVNKGCYISNTSKRKILSALTEDRSMTSIAREHNVSVNTVQRVLEVCSSKFYDAFDHLPEHLAFDEFKGVGKKLHFICLDGDTHKVVQILRTRFKPDILRYFYKFTPKARAMVKTVTMDLNCYYPLVARELFPNAQIVIDRFHMVQMLTRSFNIFRVQIMKQFNKRSREYKLLKSPWKLYLMKYDKLNKTTPYYDWHFKDCLTQEHVVLDGLDCDQTLENTYWVMQDFMTAIQDNDEKKVIHLLHSKQNVGKQMHQTLLTFKRNYSGVLNGIT…
91	GC_00000001	Rodent_Byun_jo_01	348	42	250	0.909895	0.663148	0.767169	K07485	transposase	COG3464	Transposase	X	Mobilome: prophages, transposons	----------------------------MSSLNDYIKFTLDIEDKNIIFSDYSNENINGKIYKIYLAELIQPTCPYCRSTNLKHNGHYVSNVRFITADASKPVTIRLRKQRVLCNDCLKRSMAQSNLVNKGCYISNTSKRKILSALTEDRSMTSIAREHNVSVNTVQRVLEVCSSKFYDAFDHLPEHLAFDEFKGVGKKLHFICLDGDTHKVVQILRTRFKPDILRYFYKFTPKARAMVKTVTMDLNCYYPLVARELFPNAQIVIDRFHMVQMLTRSFNIFRVQIMKQFNKRSREYKLLKSPWKLYLMKYDKLNKTTPYYDWHFKDCLTQEHVVLDGLDCDQTLENTYWVMQDFMTAIQDNDEKKVIHLLHSKQNVGKQMHQTLLTFKRNYSGVLNGIT…
92	GC_00000001	Rodent_Byun_jo_01	396	42	250	0.909895	0.663148	0.767169	K07485	transposase	COG3464	Transposase	X	Mobilome: prophages, transposons	----------------------------MSSLNDYIKFTLDIEDKNIIFSDYSNENINGKIYKIYLAELIQPTCPYCRSTNLKHNGHYVSNVRFITADASKPVTIRLRKQRVLCNDCLKRSMAQSNLVNKGCYISNTSKRKILSALTEDRSMTSIAREHNVSVNTVQRVLEVCSSKFYDAFDHLPEHLAFDEFKGVGKKLHFICLDGDTHKVVQILRTRFKPDILRYFYKFTPKARAMVKTVTMDLNCYYPLVARELFPNAQIVIDRFHMVQMLTRSFNIFRVQIMKQFNKRSREYKLLKSPWKLYLMKYDKLNKTTPYYDWHFKDCLTQEHVVLDGLDCDQTLENTYWVMQDFMTAIQDNDEKKVIHLLHSKQNVGKQMHQTLLTFKRNYSGVLNGIT…
93	GC_00000001	Rodent_Byun_jo_01	414	42	250	0.909895	0.663148	0.767169	K07485	transposase	COG3464	Transposase	X	Mobilome: prophages, transposons	----------------------------MSSLNDYIKFTLDIEDKNIIFSDYSNENINGKIYKIYLAELIQPTCPYCRSTNLKHNGHYVSNVRFITADASKPVTIRLRKQRVLCNDCLKRSMAQSNLVNKGCYISNTSKRKILSALTEDRSMTSIAREHNVSVNTVQRVLEVCSSKFYDAFDHLPEHLAFDEFKGVGKKLHFICLDGDTHKVVQILRTRFKPDILRYFYKFTPKARAMVKTVTMDLNCYYPLVARELFPNAQIVIDRFHMVQMLTRSFNIFRVQIMKQFNKRSREYKLLKSPWKLYLMKYDKLNKTTPYYDWHFKDCLTQEHVVLDGLDCDQTLENTYWVMQDFMTAIQDNDEKKVIHLLHSKQNVGKQMHQTLLTFKRNYSGVLNGIT…
94	GC_00000001	Rodent_Byun_jo_01	761	42	250	0.909895	0.663148	0.767169	K07485	transposase	COG3464	Transposase	X	Mobilome: prophages, transposons	----------------------------MSSLNDYIKFTLDIEDKNIIFSDYSNENINGKIYKIYLAELIQPTCPYCRSTNLKHNGHYVSNVRFITADASKPVTIRLRKQRVLCNDCLKRSMAQSNLVNKGCYISNTSKRKILSALTEDRSMTSIAREHNVSVNTVQRVLEVCSSKFYDAFDHLPEHLAFDEFKGVGKKLHFICLDGDTHKVVQILRTRFKPDILRYFYKFTPKARAMVKTVTMDLNCYYPLVARELFPNAQIVIDRFHMVQMLTRSFNIFRVQIMKQFNKRSREYKLLKSPWKLYLMKYDKLNKTTPYYDWHFKDCLTQEHVVLDGLDCDQTLENTYWVMQDFMTAIQDNDEKKVIHLLHSKQNVGKQMHQTLLTFKRNYSGVLNGIT…
95	GC_00000001	Rodent_Byun_jo_01	778	42	250	0.909895	0.663148	0.767169	K07485	transposase	COG3464	Transposase	X	Mobilome: prophages, transposons	----------------------------MSSLNDYIKFTLDIEDKNIIFSDYSNENINGKIYKIYLAELIQPTCPYCRSTNLKHNGHYVSNVRFITADASKPVTIRLRKQRVLCNDCLKRSMAQSNLVNKGCYISNTSKRKILSALTEDRSMTSIAREHNVSVNTVQRVLEVCSSKFYDAFDHLPEHLAFDEFKGVGKKLHFICLDGDTHKVVQILRTRFKPDILRYFYKFTPKARAMVKTVTMDLNCYYPLVARELFPNAQIVIDRFHMVQMLTRSFNIFRVQIMKQFNKRSREYKLLKSPWKLYLMKYDKLNKTTPYYDWHFKDCLTQEHVVLDGLDCDQTLENTYWVMQDFMTAIQDNDEKKVIHLLHSKQNVGKQMHQTLLTFKRNYSGVLNGIT…
96	GC_00000001	Rodent_Byun_jo_01	828	42	250	0.909895	0.663148	0.767169	K07485	transposase	COG3464	Transposase	X	Mobilome: prophages, transposons	----------------------------MSSLNDYIKFTLDIEDKNIIFSDYSNENINGKIYKIYLAELIQPTCPYCRSTNLKHNGHYVSNVRFITADASKPVTIRLRKQRVLCNDCLKRSMAQSNLVNKGCYISNTSKRKILSALTEDRSMTSIAREHNVSVNTVQRVLEVCSSKFYDAFDHLPEHLAFDEFKGVGKKLHFICLDGDTHKVVQILRTRFKPDILRYFYKFTPKARAMVKTVTMDLNCYYPLVARELFPNAQIVIDRFHMVQMLTRSFNIFRVQIMKQFNKRSREYKLLKSPWKLYLMKYDKLNKTTPYYDWHFKDCLTQEHVVLDGLDCDQTLENTYWVMQDFMTAIQDNDEKKVIHLLHSKQNVGKQMHQTLLTFKRNYSGVLNGIT…
97	GC_00000001	Rodent_Byun_jo_01	920	42	250	0.909895	0.663148	0.767169	K07485	transposase	COG3464	Transposase	X	Mobilome: prophages, transposons	----------------------------MSSLNDYIKFTLDIEDKNIIFSDYSNENINGKIYKIYLAELIQPTCPYCRSTNLKHNGHYVSNVRFITADASKPVTIRLRKQRVLCNDCLKRSMAQSNLVNKGCYISNTSKRKILSALTEDRSMTSIAREHNVSVNTVQRVLEVCSSKFYDAFDHLPEHLAFDEFKGVGKKLHFICLDGDTHKVVQILRTRFKPDILRYFYKFTPKARAMVKTVTMDLNCYYPLVARELFPNAQIVIDRFHMVQMLTRSFNIFRVQIMKQFNKRSREYKLLKSPWKLYLMKYDKLNKTTPYYDWHFKDCLTQEHVVLDGLDCDQTLENTYWVMQDFMTAIQDNDEKKVIHLLHSKQNVGKQMHQTLLTFKRNYSGVLNGIT…
98	GC_00000001	Rodent_Byun_jo_01	983	42	250	0.909895	0.663148	0.767169	K07485	transposase	COG3464	Transposase	X	Mobilome: prophages, transposons	----------------------------MSSLNDYIKFTLDIEDKNIIFSDYSNENINGKIYKIYLAELIQPTCPYCRSTNLKHNGHYVSNVRFITADASKPVTIRLRKQRVLCNDCLKRSMAQSNLVNKGCYISNTSKRKILSALTEDRSMTSIAREHNVSVNTVQRVLEVCSSKFYDAFDHLPEHLAFDEFKGVGKKLHFICLDGDTHKVVQILRTRFKPDILRYFYKFTPKARAMVKTVTMDLNCYYPLVARELFPNAQIVIDRFHMVQMLTRSFNIFRVQIMKQFNKRSREYKLLKSPWKLYLMKYDKLNKTTPYYDWHFKDCLTQEHVVLDGLDCDQTLENTYWVMQDFMTAIQDNDEKKVIHLLHSKQNVGKQMHQTLLTFKRNYSGVLNGIT…
99	GC_00000001	Rodent_Byun_jo_01	984	42	250	0.909895	0.663148	0.767169	K07485	transposase	COG3464	Transposase	X	Mobilome: prophages, transposons	----------------------------MSSLNDYIKFTLDIEDKNIIFSDYSNENINGKIYKIYLAELIQPTCPYCRSTNLKHNGHYVSNVRFITADASKPVTIRLRKQRVLCNDCLKRSMAQSNLVNKGCYISNTSKRKILSALTEDRSMTSIAREHNVSVNTVQRVLEVCSSKFYDAFDHLPEHLAFDEFKGVGKKLHFICLDGDTHKVVQILRTRFKPDILRYFYKFTPKARAMVKTVTMDLNCYYPLVARELFPNAQIVIDRFHMVQMLTRSFNIFRVQIMKQFNKRSREYKLLKSPWKLYLMKYDKLNKTTPYYDWHFKDCLTQEHVVLDGLDCDQTLENTYWVMQDFMTAIQDNDEKKVIHLLHSKQNVGKQMHQTLLTFKRNYSGVLNGIT…
100	GC_00000001	Rodent_Byun_jo_01	993	42	250	0.909895	0.663148	0.767169	K07485	transposase	COG3464	Transposase	X	Mobilome: prophages, transposons	----------------------------MSSLNDYIKFTLDIEDKNIIFSDYSNENINGKIYKIYLAELIQPTCPYCRSTNLKHNGHYVSNVRFITADASKPVTIRLRKQRVLCNDCLKRSMAQSNLVNKGCYISNTSKRKILSALTEDRSMTSIAREHNVSVNTVQRVLEVCSSKFYDAFDHLPEHLAFDEFKGVGKKLHFICLDGDTHKVVQILRTRFKPDILRYFYKFTPKARAMVKTVTMDLNCYYPLVARELFPNAQIVIDRFHMVQMLTRSFNIFRVQIMKQFNKRSREYKLLKSPWKLYLMKYDKLNKTTPYYDWHFKDCLTQEHVVLDGLDCDQTLENTYWVMQDFMTAIQDNDEKKVIHLLHSKQNVGKQMHQTLLTFKRNYSGVLNGIT…
101	GC_00000001	Rodent_Byun_jo_01	1164	42	250	0.909895	0.663148	0.767169	K07485	transposase	COG3464	Transposase	X	Mobilome: prophages, transposons	----------------------------MSSLNDYIKFTLDIEDKNIIFSDYSNENINGKIYKIYLAELIQPTCPYCRSTNLKHNGHYVSNVRFITADASKPVTIRLRKQRVLCNDCLKRSMAQSNLVNKGCYISNTSKRKILSALTEDRSMTSIAREHNVSVNTVQRVLEVCSSKFYDAFDHLPEHLAFDEFKGVGKKLHFICLDGDTHKVVQILRTRFKPDILRYFYKFTPKARAMVKTVTMDLNCYYPLVARELFPNAQIVIDRFHMVQMLTRSFNIFRVQIMKQFNKRSREYKLLKSPWKLYLMKYDKLNKTTPYYDWHFKDCLTQEHVVLDGLDCDQTLENTYWVMQDFMTAIQDNDEKKVIHLLHSKQNVGKQMHQTLLTFKRNYSGVLNGIT…
102	GC_00000001	Rodent_Byun_jo_01	1180	42	250	0.909895	0.663148	0.767169	K07485	transposase	COG3464	Transposase	X	Mobilome: prophages, transposons	----------------------------MSSLNDYIKFTLDIEDKNIIFSDYSNENINGKIYKIYLAELIQPTCPYCRSTNLKHNGHYVSNVRFITADASKPVTIRLRKQRVLCNDCLKRSMAQSNLVNKGCYISNTSKRKILSALTEDRSMTSIAREHNVSVNTVQRVLEVCSSKFYDAFDHLPEHLAFDEFKGVGKKLHFICLDGDTHKVVQILRTRFKPDILRYFYKFTPKARAMVKTVTMDLNCYYPLVARELFPNAQIVIDRFHMVQMLTRSFNIFRVQIMKQFNKRSREYKLLKSPWKLYLMKYDKLNKTTPYYDWHFKDCLTQEHVVLDGLDCDQTLENTYWVMQDFMTAIQDNDEKKVIHLLHSKQNVGKQMHQTLLTFKRNYSGVLNGIT…
103	GC_00000001	Rodent_Byun_jo_01	1281	42	250	0.909895	0.663148	0.767169	K07485	transposase	COG3464	Transposase	X	Mobilome: prophages, transposons	----------------------------MSSLNDYIKFTLDIEDKNIIFSDYSNENINGKIYKIYLAELIQPTCPYCRSTNLKHNGHYVSNVRFITADASKPVTIRLRKQRVLCNDCLKRSMAQSNLVNKGCYISNTSKRKILSALTEDRSMTSIAREHNVSVNTVQRVLEVCSSKFYDAFDHLPEHLAFDEFKGVGKKLHFICLDGDTHKVVQILRTRFKPDILRYFYKFTPKARAMVKTVTMDLNCYYPLVARELFPNAQIVIDRFHMVQMLTRSFNIFRVQIMKQFNKRSREYKLLKSPWKLYLMKYDKLNKTTPYYDWHFKDCLTQEHVVLDGLDCDQTLENTYWVMQDFMTAIQDNDEKKVIHLLHSKQNVGKQMHQTLLTFKRNYSGVLNGIT…
104	GC_00000001	Rodent_Byun_jo_01	1316	42	250	0.909895	0.663148	0.767169	K07485	transposase	COG3464	Transposase	X	Mobilome: prophages, transposons	----------------------------MSSLNDYIKFTLDIEDKNIIFSDYSNENINGKIYKIYLAELIQPTCPYCRSTNLKHNGHYVSNVRFITADASKPVTIRLRKQRVLCNDCLKRSMAQSNLVNKGCYISNTSKRKILSALTEDRSMTSIAREHNVSVNTVQRVLEVCSSKFYDAFDHLPEHLAFDEFKGVGKKLHFICLDGDTHKVVQILRTRFKPDILRYFYKFTPKARAMVKTVTMDLNCYYPLVARELFPNAQIVIDRFHMVQMLTRSFNIFRVQIMKQFNKRSREYKLLKSPWKLYLMKYDKLNKTTPYYDWHFKDCLTQEHVVLDGLDCDQTLENTYWVMQDFMTAIQDNDEKKVIHLLHSKQNVGKQMHQTLLTFKRNYSGVLNGIT…
105	GC_00000001	Rodent_Byun_jo_01	1338	42	250	0.909895	0.663148	0.767169	K07485	transposase	COG3464	Transposase	X	Mobilome: prophages, transposons	----------------------------MSSLNDYIKFTLDIEDKNIIFSDYSNENINGKIYKIYLAELIQPTCPYCRSTNLKHNGHYVSNVRFITADASKPVTIRLRKQRVLCNDCLKRSMAQSNLVNKGCYISNTSKRKILSALTEDRSMTSIAREHNVSVNTVQRVLEVCSSKFYDAFDHLPEHLAFDEFKGVGKKLHFICLDGDTHKVVQILRTRFKPDILRYFYKFTPKARAMVKTVTMDLNCYYPLVARELFPNAQIVIDRFHMVQMLTRSFNIFRVQIMKQFNKRSREYKLLKSPWKLYLMKYDKLNKTTPYYDWHFKDCLTQEHVVLDGLDCDQTLENTYWVMQDFMTAIQDNDEKKVIHLLHSKQNVGKQMHQTLLTFKRNYSGVLNGIT…
106	GC_00000001	Rodent_Byun_jo_01	1504	42	250	0.909895	0.663148	0.767169	K07485	transposase	COG3464	Transposase	X	Mobilome: prophages, transposons	----------------------------MSSLNDYIKFTLDIEDKNIIFSDYSNENINGKIYKIYLAELIQPTCPYCRSTNLKHNGHYVSNVRFITADASKPVTIRLRKQRVLCNDCLKRSMAQSNLVNKGCYISNTSKRKILSALTEDRSMTSIAREHNVSVNTVQRVLEVCSSKFYDAFDHLPEHLAFDEFKGVGKKLHFICLDGDTHKVVQILRTRFKPDILRYFYKFTPKARAMVKTVTMDLNCYYPLVARELFPNAQIVIDRFHMVQMLTRSFNIFRVQIMKQFNKRSREYKLLKSPWKLYLMKYDKLNKTTPYYDWHFKDCLTQEHVVLDGLDCDQTLENTYWVMQDFMTAIQDNDEKKVIHLLHSKQNVGKQMHQTLLTFKRNYSGVLNGIT…
107	GC_00000001	Rodent_Byun_jo_01	1532	42	250	0.909895	0.663148	0.767169	K07485	transposase	COG3464	Transposase	X	Mobilome: prophages, transposons	----------------------------MSSLNDYIKFTLDIEDKNIIFSDYSNENINGKIYKIYLAELIQPTCPYCRSTNLKHNGHYVSNVRFITADASKPVTIRLRKQRVLCNDCLKRSMAQSNLVNKGCYISNTSKRKILSALTEDRSMTSIAREHNVSVNTVQRVLEVCSSKFYDAFDHLPEHLAFDEFKGVGKKLHFICLDGDTHKVVQILRTRFKPDILRYFYKFTPKARAMVKTVTMDLNCYYPLVARELFPNAQIVIDRFHMVQMLTRSFNIFRVQIMKQFNKRSREYKLLKSPWKLYLMKYDKLNKTTPYYDWHFKDCLTQEHVVLDGLDCDQTLENTYWVMQDFMTAIQDNDEKKVIHLLHSKQNVGKQMHQTLLTFKRNYSGVLNGIT…
108	GC_00000001	Rodent_Byun_jo_01	1564	42	250	0.909895	0.663148	0.767169	K07485	transposase	COG3464	Transposase	X	Mobilome: prophages, transposons	----------------------------MSSLNDYIKFTLDIEDKNIIFSDYSNENINGKIYKIYLAELIQPTCPYCRSTNLKHNGHYVSNVRFITADASKPVTIRLRKQRVLCNDCLKRSMAQSNLVNKGCYISNTSKRKILSALTEDRSMTSIAREHNVSVNTVQRVLEVCSSKFYDAFDHLPEHLAFDEFKGVGKKLHFICLDGDTHKVVQILRTRFKPDILRYFYKFTPKARAMVKTVTMDLNCYYPLVARELFPNAQIVIDRFHMVQMLTRSFNIFRVQIMKQFNKRSREYKLLKSPWKLYLMKYDKLNKTTPYYDWHFKDCLTQEHVVLDGLDCDQTLENTYWVMQDFMTAIQDNDEKKVIHLLHSKQNVGKQMHQTLLTFKRNYSGVLNGIT…
109	GC_00000001	Rodent_Byun_jo_01	1572	42	250	0.909895	0.663148	0.767169	K07485	transposase	COG3464	Transposase	X	Mobilome: prophages, transposons	----------------------------MSSLNDYIKFTLDIEDKNIIFSDYSNENINGKIYKIYLAELIQPTCPYCRSTNLKHNGHYVSNVRFITADASKPVTIRLRKQRVLCNDCLKRSMAQSNLVNKGCYISNTSKRKILSALTEDRSMTSIAREHNVSVNTVQRVLEVCSSKFYDAFDHLPEHLAFDEFKGVGKKLHFICLDGDTHKVVQILRTRFKPDILRYFYKFTPKARAMVKTVTMDLNCYYPLVARELFPNAQIVIDRFHMVQMLTRSFNIFRVQIMKQFNKRSREYKLLKSPWKLYLMKYDKLNKTTPYYDWHFKDCLTQEHVVLDGLDCDQTLENTYWVMQDFMTAIQDNDEKKVIHLLHSKQNVGKQMHQTLLTFKRNYSGVLNGIT…
110	GC_00000001	Rodent_Byun_jo_01	1574	42	250	0.909895	0.663148	0.767169	K07485	transposase	COG3464	Transposase	X	Mobilome: prophages, transposons	----------------------------MSSLNDYIKFTLDIEDKNIIFSDYSNENINGKIYKIYLAELIQPTCPYCRSTNLKHNGHYVSNVRFITADASKPVTIRLRKQRVLCNDCLKRSMAQSNLVNKGCYISNTSKRKILSALTEDRSMTSIAREHNVSVNTVQRVLEVCSSKFYDAFDHLPEHLAFDEFKGVGKKLHFICLDGDTHKVVQILRTRFKPDILRYFYKFTPKARAMVKTVTMDLNCYYPLVARELFPNAQIVIDRFHMVQMLTRSFNIFRVQIMKQFNKRSREYKLLKSPWKLYLMKYDKLNKTTPYYDWHFKDCLTQEHVVLDGLDCDQTLENTYWVMQDFMTAIQDNDEKKVIHLLHSKQNVGKQMHQTLLTFKRNYSGVLNGIT…
111	GC_00000001	Rodent_Byun_jo_01	1701	42	250	0.909895	0.663148	0.767169	K07485	transposase	COG3464	Transposase	X	Mobilome: prophages, transposons	----------------------------MSSLNDYIKFTLDIEDKNIIFSDYSNENINGKIYKIYLAELIQPTCPYCRSTNLKHNGHYVSNVRFITADASKPVTIRLRKQRVLCNDCLKRSMAQSNLVNKGCYISNTSKRKILSALTEDRSMTSIAREHNVSVNTVQRVLEVCSSKFYDAFDHLPEHLAFDEFKGVGKKLHFICLDGDTHKVVQILRTRFKPDILRYFYKFTPKARAMVKTVTMDLNCYYPLVARELFPNAQIVIDRFHMVQMLTRSFNIFRVQIMKQFNKRSREYKLLKSPWKLYLMKYDKLNKTTPYYDWHFKDCLTQEHVVLDGLDCDQTLENTYWVMQDFMTAIQDNDEKKVIHLLHSKQNVGKQMHQTLLTFKRNYSGVLNGIT…
112	GC_00000001	Rodent_Byun_jo_01	1727	42	250	0.909895	0.663148	0.767169	K07485	transposase	COG3464	Transposase	X	Mobilome: prophages, transposons	----------------------------MSSLNDYIKFTLDIEDKNIIFSDYSNENINGKIYKIYLAELIQPTCPYCRSTNLKHNGHYVSNVRFITADASKPVTIRLRKQRVLCNDCLKRSMAQSNLVNKGCYISNTSKRKILSALTEDRSMTSIAREHNVSVNTVQRVLEVCSSKFYDAFDHLPEHLAFDEFKGVGKKLHFICLDGDTHKVVQILRTRFKPDILRYFYKFTPKARAMVKTVTMDLNCYYPLVARELFPNAQIVIDRFHMVQMLTRSFNIFRVQIMKQFNKRSREYKLLKSPWKLYLMKYDKLNKTTPYYDWHFKDCLTQEHVVLDGLDCDQTLENTYWVMQDFMTAIQDNDEKKVIHLLHSKQNVGKQMHQTLLTFKRNYSGVLNGIT…
113	GC_00000001	Rodent_Byun_jo_01	358	42	250	0.909895	0.663148	0.767169	K07485	transposase	COG3464	Transposase	X	Mobilome: prophages, transposons	----------------------------MSSLNDYIKFTLDIEDKNIIFSDYSNENINGKIYKIYLAELIQPTCPYCRSTNLKHNGHYVSNVRFITADASKPVTIRLRKQRVLCNDCLKRSMAQSNLVNKGCYISNTSKRKILSALTEDRSMTSIAREHNVSVNTVQRVLEVCSSKFYDAFDHLPEHLAFDEFKGVGKKLHFICLDGDTHKVVQILRTRFKPDILRYFYKFTPKARAMVKTVTMDLNCYYPLVARELFPNAQIVIDRFHMVQMLTRSFNIFRVQIMKQFNKRSREYKLLKSPWKLYLMKYDKLNKTTPYYDWHFKDCLTQEHVVLDGLDCDQTLENTYRVMQDFMTAIQDNDEKKVIHLLHSKQNVGKQMHQTLLTFKRNYSGVLNGIT…
114	GC_00000001	Rodent_Byun_jo_01	1752	42	250	0.909895	0.663148	0.767169	K07485	transposase	COG3464	Transposase	X	Mobilome: prophages, transposons	----------------------------MSSLNDYIKFTLDIEDKNIIFSDYSNENINGKIYKIYLAELIQPTCPYCRSTNLKHNGHYVSNVRFITADASKPVTIRLRKQRVLCNDCLKRSMAQSNLVNKGCYISNTSKRKILSALTEDRSMTSIAREHNVSVNTVQRVLEVCSSKFYDAFDHLPEHLAFDEFKGVGKKLHFICLDGDTHKVVQILRTRFKPDILRYFYKFTPKARAMVKTVTMDLNCYYPLVARELFPNAQIVIDRFHMVQMLTRSFNIFRVQIMKQFNKRSREYKLLKSPWKLYLMKYDKLNKTTPYYDWHFKDCLTQEHVVLDGLDCDQTLENTYRVMQDFMTAIQDNDEKKVIHLLHSKQNVGKQMHQTLLTFKRNYSGVLNGIT…
115	GC_00000001	Rodent_Byun_jo_01	1025	42	250	0.909895	0.663148	0.767169	K07485	transposase	COG3464	Transposase	X	Mobilome: prophages, transposons	-------------------------------------------------------------------------------------------------------------------------MAQSNLVNKGCYISNTSKRKILSALTEDRSMTSIAREHNVSVNTVQRVLEVCSSKFYDAFDHLPEHLAFDEFKGVGKKLHFICLDGDTHKVVQILRTRFKPDILRYFYKFTPKARAMVKTVTMDLNCYYPLVARELFPNAQIVIDRFHMVQMLTRSFNIFRVQIMKQFNKRSREYKLLKSPWKLYLMKYDKLNKTTPYYDWHFKDCLTQEHVVLDGLDCDQTLENTYWVMQDFMTAIQDNDEKKVIHLLHSKQNVGKQMHQTLLTFKRNYSGVLNGIT…
116	GC_00000001	Rodent_Byun_jo_01	1322	42	250	0.909895	0.663148	0.767169	K07485	transposase	COG3464	Transposase	X	Mobilome: prophages, transposons	-------------------------------------------------------------------------------------------------------------------------MAQSNLVNKGCYISNTSKRKILSALTEDRSMTSIAREHNVSVNTVQRVLEVCSSKFYDAFDHLPEHLAFDEFKGVGKKLHFICLDGDTHKVVQILRTRFKPDILRYFYKFTPKARAMVKTVTMDLNCYYPLVARELFPNAQIVIDRFHMVQMLTRSFNIFRVQIMKQFNKRSREYKLLKSPWKLYLMKYDKLNKTTPYYDWHFKDCLTQEHVVLDGLDCDQTLENTYWVMQDFMTAIQDNDEKKVIHLLHSKQNVGKQMHQTLLTFKRNYSGVLNGIT…
117	GC_00000001	Rodent_Byun_jo_01	124	42	250	0.909895	0.663148	0.767169	K07485	transposase	COG3464	Transposase	X	Mobilome: prophages, transposons	-------------------------------------------------------------------------------------------------------------------------------------------------------MTSIAREHNVSVNTVQRVLEAYSSKFYDDFDHLPEHLAFDKFKGVGKKLHFICLDGDTHKVVQILRTRFKSDILRYFYKFTPKARAMVKTVTMDLNCYYPLVARELFPNAQIVIDRFHMVQMLTRSFNTFRVQIMKKFNKQSREYKLLKSPWKLYLMKYGKLNKTTPYYDWHFKDCLTQEHVVLDGLDCDQTLENTYWIMQDFMAAIQNKDEKKVIHLLHSKQAVGKQMHQTLLTFKRNYSGVLNGIA…
118	GC_00000001	Rodent_Byun_jo_01	883	42	250	0.909895	0.663148	0.767169	K07485	transposase	COG3464	Transposase	X	Mobilome: prophages, transposons	----------------------------M---------------------------------------------------------------------------------------------AQSNLINKGCYISNTSKRKILSALTEDRSMTSIARKHNVSVNTVQRVLEACSSKFYDDFDHHPEHLAFDKFKGVGKKLHFICLDGNTHKVVQILRTRFKSDILRYFYKFTPKARAMVKTVTMDLNCYYPLVARELFPNAQIVIDRVHMVQMLARSFNIFRVQIMKQFNKRNREYKLLKSPWKLYLMKYDKLNKTTPYYDWHFKDSLTQKHFVLDGLDCDQTLENTYWVMQDFMTAIQDNDEKKVIH-------------------------------…
119	GC_00000001	Rodent_Byun_jo_01	125	42	250	0.909895	0.663148	0.767169			COG3464	Transposase	X	Mobilome: prophages, transposons	----------------------------MSSLNDYIKFTLDIEDKNIIFSDYSNENINGKIYKIYLAELIQPACPYCRSTNLKHNGHYVSNVRFITADASKPVTIRLRKQRVLCNDCLKRSMAQSNLINKGCYISNTSKRKIF--------------------------------------------------------------------------------------------------------CSY-----------------------------------------------------------------------------------------------------------------------------------------------------…
120	GC_00000001	Rodent_Byun_jo_01	137	42	250	0.909895	0.663148	0.767169							----------------------------M----------------------------------------------------------------------------------------------------------------------------------------------------------------------------------------------------------------------------------------------------------------------------------------------------------------------------------QDFMAAIQAKDKKKVSHLLHSKQGIGKQI-------------------…
121	GC_00000001	Rodent_CIRM_BIA651	1131	42	250	0.909895	0.663148	0.767169	K07485	transposase	COG3464	Transposase	X	Mobilome: prophages, transposons	----------------------------MSSLNDYIKFTLDIEDQNIIFSDYSNENINGKIYKIYLAELIQPTCPYCRSTNLKHNGHYVSNVRFITADASKPVTIRLRKQRVLCNDCLKRSMAQSNLVNKGSYISNTSKRKILSALTEDRSMTSIAREHNVSINTVQRVLEACSSKFYDDFDHLPEHLAFDEFKGVGKKLHFICLDGDTHKVVQILRTRFKPDILHYFYKFTPKARAMVKTVTMDLNCYYPLVARELFPNAQIVIDRFHMVQMLTRSFNIFRVQIMKQFNKRSREYKLLKSPWKLYLMKYDKLNKTTPYYDWHFKDSLTQEHVVLDGLDCDRTLENTYWVMQDFMTAIQNKDEKQIIRLLNSKHTVGKQMHQTLLTFKHNYTGVLNGIS…
122	GC_00000001	Rodent_CIRM_BIA651	1589	42	250	0.909895	0.663148	0.767169	K07485	transposase	COG3464	Transposase	X	Mobilome: prophages, transposons	---MHKERGHKPHCIKSSDSTLKNKSDCLRPLTMIVLNSISILKTLILFFLIILKNILTANIIAFIKPSLFSLLVLFAIQLILNIMDTILLTCALLLLILVIQLLSDLKKRVLCNDCLKRSMAQSSLVDKYCHISNASKRKVLAALTEDRSMTSIAREHNLSVNTVQKVLESCSSRFYDNFDCLPEHLAFDEFKGVGKKLHFICLDGDSHQVVQILRTRFKPEILRCFYKFTPKARAMVKTVTMDLNCYYPIVARELFPNAQIVIDRFHMVQMLTRSFNSFRVQTMKQFKKQSREYKLLRSIGNSIS--------------------------------------------------------------------------------------------…
123	GC_00000001	Rodent_CIRM_BIA651	1590	42	250	0.909895	0.663148	0.767169	K07485	transposase	COG3464	Transposase	X	Mobilome: prophages, transposons	-------------------------------------------------------------------------------------------------------------------------------------------------------------------------------------------------------------------------------------------------------------------------------------------------------------------MKYDKLNKKTPYYDWHFKDYLTQEHVVLDGLDCNEELENTYWVMQDFMAAIQNKYEKKIIHLLHSKQAVGKQMHQTLLTFKRNYTGVLNGIS…
124	GC_00000001	Rodent_CIRM_BIA651	360	42	250	0.909895	0.663148	0.767169							----------------------------MSSLNDYIKFHLNIEDPNIIFSDYFKKYINGKYHNLYVAELIQPYCPYCLFSNLKHNGHYTSNVRFITAYASHPVITRLKKQRVLCNACLKRSLAQYNLINKGCYISNTSKRKIL--------------------------------------------------------------------------------------------------------------------------------------------------------YALLSS--------------------------------------------------------------------------------------------------…
125	GC_00000001	Rodent_DPPM	4	42	250	0.909895	0.663148	0.767169	K07485	transposase	COG3464	Transposase	X	Mobilome: prophages, transposons	-------------------------------------------------------------------------------------------------------------------------MSQSNLINKGCYISNTSKRKILSVLTEDRSMTSIARKHNVSVNTVQRVLEACSSKFYDDFDHLPEHLAFDKFKGVGKKLHFICLDGNTHKVVQILRTRFKSDILRYFYKFTPKARAMVKTVTMDLNCYYPLVARELFPNAQIVIDRFHMVQMLARSFNIFRVQIMKQFNKRNREYKLLKSPWKLYLMKYDKLNKTTPYYDWHFKDSLTQKHVVLDGLDCDQTLENTYWVMQDFMTAIQDNDEKKVIHLLHSKQSVGKQMHQTLLTFKRNYSGVLNGIT…
126	GC_00000001	Rodent_DPPM	522	42	250	0.909895	0.663148	0.767169							----------------------------MNI-------------KILFFSDYSNENINGKIYKIYLAELIHPACPYCRSTNLKHNSHYVSNVRFITADASKHVTIRLRKQHVLCNDCLK----------------------------------------------------------------------------------------------------------------------------------------------------------------------------------------DLWL--------------------------------------NLIWLINT----------------------------------------------…
127	GC_00000001	Rodent_DPPM	521	42	250	0.909895	0.663148	0.767169			COG3464	Transposase	X	Mobilome: prophages, transposons	----------------------------M---------------------------------------------------------------------------------------------------------------------------TSIAREHNLSVNTVQRVLKSYSAKFYDDFDRLPEHLTFDEFKDVGKKLPFICLDGDTHKVVQILRTRFKPDILRCF---------------------------------------------------------------------------------------------------------------------------------------------------------------------------…
128	GC_00000001	Rodent_DPPM	520	42	250	0.909895	0.663148	0.767169							--------------------------------------------------------------------------------------------------------------------------------------------------------------------------------------------------------------------------------------------------------------------------------------------------------------------------------------------------------------MQDFMAAIQNKDEKKVIHLLHSKQAVGK----TLLIFKRNYSGVLNGIT…
129	GC_00000001	Rodent_DSM100219	1812	42	250	0.909895	0.663148	0.767169	K07485	transposase	COG3464	Transposase	X	Mobilome: prophages, transposons	----------------------------MSSLNDYIKFTLDIEDKNIIFSDYSNENINGKIYKIYLAELIQPTCPYCRSTHLKHNGHYVSNVHFITADASKPVTIGLRKQRVLCNGCLKRSMSQSNLINKGCYISNTSKRKILSVLTEDRSMTSIARKHNVSVNTVQRVLEACSSKFYDDFDHLPEHLAFDKFKGVGKKLHFICLDGNTHKVVQILRTRFKSDILRYFYKFTPKARAMVKTVTMDLNCYYPLVARELFPNAQIVIDRFHMVQMLARSFNIFRVQIMKQFNKRNREYKLLKSPWKLYLMKYDKLNKTTPYYDWHFKDSLTQKHVVLDGLDCDQTLENTYWVMQDFMTAIQDNDEKKVIHLLHSKQSVGKQMHQTLLTFKRNYSGVLNGIT…
130	GC_00000001	Rodent_DSM100219	951	42	250	0.909895	0.663148	0.767169							----------------------------MNI-------------KILFFSDYSNENINGKIYKIYLAELIHPACPYCRSTNLKHNSHYVSNVRFITADASKHVTIRLRKQHVLCNDCLK----------------------------------------------------------------------------------------------------------------------------------------DL----------------------------------------------------------------WL----------------------NLIWLIN------------------------------TVISLKT----------…
131	GC_00000001	Rodent_DSM100219	950	42	250	0.909895	0.663148	0.767169			COG3464	Transposase	X	Mobilome: prophages, transposons	----------------------------M---------------------------------------------------------------------------------------------------------------------------TSIAREHNLSVNTVQRVLKSYSAKFYDDFDRLPEHLTFDEFKDVGKKLPFICLDGDTHKVVQILRTRFKPDILRCF---------------------------------------------------------------------------------------------------------------------------------------------------------------------------…
132	GC_00000001	Rodent_DSM100219	949	42	250	0.909895	0.663148	0.767169							--------------------------------------------------------------------------------------------------------------------------------------------------------------------------------------------------------------------------------------------------------------------------------------------------------------------------------------------------------------MQDFMAAIQNKDEKKVIHLLHSKQAVGK----TLLIFKRNYSGVLNGIT…
133	GC_00000001	Rodent_IMSAGC_010	375	42	250	0.909895	0.663148	0.767169	K07485	transposase	COG3464	Transposase	X	Mobilome: prophages, transposons	-------------------------------------------------------------------------------------------------------------------------MAQSNLVNKHCHISNNSKRKIVAALTEDRSMTSIAREQNVSVNTVQRVLESSSSKFYEEFDRLPEHLTFDEFKGVGKKMHFICLDGDSHQVVQILRTRFKPEILHYFYKFTPQARAMVKTVTMDLNCYYPLVARELFPNAQIVIDRFHMVQMLT----------------------------------------------------------------------------------------------------------------------------…
134	GC_00000001	Rodent_IMSAGC_010	376	42	250	0.909895	0.663148	0.767169	K07485	transposase	COG3464	Transposase	X	Mobilome: prophages, transposons	-------------------------------------------------------------------------------------------------------------------------------------------------------------------------------------------------------------------------------------------------------------------------------------------------------------------MNYDKLNKKTPYYDWHFKDYLTQEHVVLDGLDCSKELKNTYWIMQDFMSAIETKNEKQIIHLLHSKQTVGKQMHQTLLTFKHNYTDVLNGIS…
135	GC_00000001	Rodent_LBJ456	551	42	250	0.909895	0.663148	0.767169	K07485	transposase	COG3464	Transposase	X	Mobilome: prophages, transposons	-------------------------------------------------------------------------------------------------------------------------MSQSNLINKGCYISNTSKRKILSVLTEDRSMTSIARKHNVSVNTVQRVLEACSSKFYDDFDHLPEHLAFDKFKGVGKKLHFICLDGNTHKVVQILRTRFKSDILRYFYKFTPKARAMVKTVTMDLNCYYPLVARELFPNAQIVIDRFHMVQMLARSFNIFRVQIMKQFNKRNREYKLLKSPWKLYLMKYDKLNKTTPYYDWHFKDSLTQKHVVLDGLDCDQTLENTYWVMQDFMTAIQDNDEKKVIHLLHSKQSVGKQMHQTLLTFKRNYSGVLNGIT…
136	GC_00000001	Rodent_LBJ456	1263	42	250	0.909895	0.663148	0.767169							----------------------------MNI-------------KILFFSDYSNENINGKIYKIYLAELIHPACPYCRSTNLKHNSHYVSNVRFITADASKHVTIRLRKQHVLCNDCLK----------------------------------------------------------------------------------------------------------------------------------------DL----------------------------------------------------------------WL----------------------NLIWLIN------------------------------TVISLKT----------…
137	GC_00000001	Rodent_LBJ456	1264	42	250	0.909895	0.663148	0.767169			COG3464	Transposase	X	Mobilome: prophages, transposons	----------------------------M---------------------------------------------------------------------------------------------------------------------------TSIAREHNLSVNTVQRVLKSYSAKFYDDFDRLPEHLTFDEFKDVGKKLPFICLDGDTHKVVQILRTRFKPDILRCF---------------------------------------------------------------------------------------------------------------------------------------------------------------------------…
138	GC_00000001	Rodent_LBJ456	1265	42	250	0.909895	0.663148	0.767169							--------------------------------------------------------------------------------------------------------------------------------------------------------------------------------------------------------------------------------------------------------------------------------------------------------------------------------------------------------------MQDFMAAIQNKDEKKVIHLLHSKQAVGK----TLLIFKRNYSGVLNGIT…
139	GC_00000001	Rodent_LJ0	746	42	250	0.909895	0.663148	0.767169	K07485	transposase	COG3464	Transposase	X	Mobilome: prophages, transposons	-------------------------------------------------------------------------------------------------------------------------------------------------------MTSIAREHNVSVNTVQRVLEAYSSKFYDDFDHLPEHLAFDKFKGVGKKLHFICLDGDTHKVVQILRTRFKPDILRYFYKFTPKARAMVKTVTMDLNCYYPLVARELFPNAQIVIDRFHMVQMLTRSFNIFRVQIMKKFNKQSREYKLLKSPWKLYLMKYGKLNKTTPYYDWHFKDCLTQEHVVLDGLDCDQTLENTYWIMQDFMAAIQNKDEKKVIHLLHSKQAVGKQMHQTLLTFKRNYSGVLNGIA…
140	GC_00000001	Rodent_LJ0	1065	42	250	0.909895	0.663148	0.767169	K07485	transposase	COG3464	Transposase	X	Mobilome: prophages, transposons	----------------------------MSSLNDYIKFTLDIEDKNIIFSDYSNENINGKIYKIYLAELIQPTCPYCRSTNLKHNGHYVSNVRFITADASKPVTIRLRKQRVLCNDCLKRSMAQSNLVNKGCYISNTSKRKILSALTEDRSMTSIAREHNVSVNTVQRVLEVCSSKFYDAFDHLPEHLAFDEFKGVGKKLHFICLDGDTHKVVQILRTRFKPDILRYFYKFTPKARAMVKTVTMDLNCYYPLVARELFPNAQI----------------------------------------------------------------------------------------------------------------------------------------…
141	GC_00000001	Rodent_LJ0	1667	42	250	0.909895	0.663148	0.767169	K07485	transposase	COG3464	Transposase	X	Mobilome: prophages, transposons	---------------------------------------------------------------------------------------------------------------------------------------------------------------------------------------------------------------------------------RYFYKFTPKARAMVKTVTMDLNCYYPLVARELFPNAQIVIDRVHMVQMLARSFNIFRVQIMKQFNKRNREYKLLKSPWKLYLMKYDKLNKTTPYYDWHFKDSLTQKHVVLDGLDCDQTLENTYWVMQDFMTAIQDNDEKKVIHQ------------------------------…
142	GC_00000001	Rodent_LJ0	747	42	250	0.909895	0.663148	0.767169			COG3464	Transposase	X	Mobilome: prophages, transposons	----------------------------MSSLNDYIKFTLDIEDKNIIFSDYSNENINGKIYKIYLAELIQPACPYCRSTNLKHNGHYVSNVRFITADASKPVTSRLRKQRVLCNDCLKRSMAQSNLINKGCYISNTSKRKIF--------------------------------------------------------------------------------------------------------CSY-----------------------------------------------------------------------------------------------------------------------------------------------------…
143	GC_00000001	Rodent_LJ0	759	42	250	0.909895	0.663148	0.767169							----------------------------M----------------------------------------------------------------------------------------------------------------------------------------------------------------------------------------------------------------------------------------------------------------------------------------------------------------------------------QDFMAAIQAKDKKKVSHLLHSKQGIGKQI-------------------…
144	GC_00000001	Rodent_LJ0	124	42	250	0.909895	0.663148	0.767169							---------------------------------------------------------------------------------------------------------------------------------------------------------------------------------------------------------------------------------------------------------------------------------------------------------------------------------------------------------------------------------------------------------------…
145	GC_00000001	Rodent_LJ0	125	42	250	0.909895	0.663148	0.767169							---------------------------------------------------------------------------------------------------------------------------------------------------------------------------------------------------------------------------------------------------------------------------------------------------------------------------------------------------------------------------------------------------------------…
146	GC_00000001	Rodent_LJ0	329	42	250	0.909895	0.663148	0.767169							---------------------------------------------------------------------------------------------------------------------------------------------------------------------------------------------------------------------------------------------------------------------------------------------------------------------------------------------------------------------------------------------------------------…
147	GC_00000001	Rodent_LJ0	467	42	250	0.909895	0.663148	0.767169							---------------------------------------------------------------------------------------------------------------------------------------------------------------------------------------------------------------------------------------------------------------------------------------------------------------------------------------------------------------------------------------------------------------…
148	GC_00000001	Rodent_LJ0	894	42	250	0.909895	0.663148	0.767169							---------------------------------------------------------------------------------------------------------------------------------------------------------------------------------------------------------------------------------------------------------------------------------------------------------------------------------------------------------------------------------------------------------------…
149	GC_00000001	Rodent_LJ0	895	42	250	0.909895	0.663148	0.767169							---------------------------------------------------------------------------------------------------------------------------------------------------------------------------------------------------------------------------------------------------------------------------------------------------------------------------------------------------------------------------------------------------------------…
150	GC_00000001	Rodent_LJ0	911	42	250	0.909895	0.663148	0.767169							---------------------------------------------------------------------------------------------------------------------------------------------------------------------------------------------------------------------------------------------------------------------------------------------------------------------------------------------------------------------------------------------------------------…
151	GC_00000001	Rodent_LJ0	929	42	250	0.909895	0.663148	0.767169							---------------------------------------------------------------------------------------------------------------------------------------------------------------------------------------------------------------------------------------------------------------------------------------------------------------------------------------------------------------------------------------------------------------…
152	GC_00000001	Rodent_LJ0	1155	42	250	0.909895	0.663148	0.767169							---------------------------------------------------------------------------------------------------------------------------------------------------------------------------------------------------------------------------------------------------------------------------------------------------------------------------------------------------------------------------------------------------------------…
153	GC_00000001	Rodent_LJ0	1239	42	250	0.909895	0.663148	0.767169							---------------------------------------------------------------------------------------------------------------------------------------------------------------------------------------------------------------------------------------------------------------------------------------------------------------------------------------------------------------------------------------------------------------…
154	GC_00000001	Rodent_LJ0	1240	42	250	0.909895	0.663148	0.767169							---------------------------------------------------------------------------------------------------------------------------------------------------------------------------------------------------------------------------------------------------------------------------------------------------------------------------------------------------------------------------------------------------------------…
155	GC_00000001	Rodent_LJ0	1543	42	250	0.909895	0.663148	0.767169							---------------------------------------------------------------------------------------------------------------------------------------------------------------------------------------------------------------------------------------------------------------------------------------------------------------------------------------------------------------------------------------------------------------…
156	GC_00000001	Rodent_LJ0	1601	42	250	0.909895	0.663148	0.767169							---------------------------------------------------------------------------------------------------------------------------------------------------------------------------------------------------------------------------------------------------------------------------------------------------------------------------------------------------------------------------------------------------------------…
157	GC_00000001	Rodent_LJ0	1626	42	250	0.909895	0.663148	0.767169							---------------------------------------------------------------------------------------------------------------------------------------------------------------------------------------------------------------------------------------------------------------------------------------------------------------------------------------------------------------------------------------------------------------…
158	GC_00000001	Rodent_LL8	1251	42	250	0.909895	0.663148	0.767169	K07485	transposase	COG3464	Transposase	X	Mobilome: prophages, transposons	----------------------------MSSLNDYIKFTLDIEDKNIIFSDYSNENINGKIYKIYLAELIQPTCPYCRSTNLKHNGHYVSNVRFITADASKPVTIRLRKQRVLCNDCLKRSMAQSNLVNKGCYISNTSKRKILSALTEDRSMTSIAREHNVSVNTVQRVLEVCSSKFYDAFDHLPEHLAFDEFKGVGKKLHFICLDGDTHKVVQILRTRFKPDILRYFYKFTPKARAMVKTVTMDLNCYYPLVARELFPNAQIVIDRFHMVQMLTRSFNIFRVQIMKQFNKRSREYKLLKSPWKLYLMKYDKLNKTTPYYDWHFKDCLTQEHVVLDGLDCDQTLENTYWVMQDFMTAIQDNDEKKVIHLLHSKQNVGKQMHQTLLTFKRNYSGVLNGIT…
159	GC_00000001	Rodent_LL8	1259	42	250	0.909895	0.663148	0.767169	K07485	transposase	COG3464	Transposase	X	Mobilome: prophages, transposons	----------------------------MSSLNDYIKFTLDIEDKNIIFSDYSNENINGKIYKIYLAELIQPTCPYCRSTNLKHNGHYVSNVRFITADASKPVTIRLRKQRVLCNDCLKRSMAQSNLVNKGCYISNTSKRKILSALTEDRSMTSIAREHNVSVNTVQRVLEVCSSKFYDAFDHLPEHLAFDEFKGVGKKLHFICLDGDTHKVVQILRTRFKPDILRYFYKFTPKARAMVKTVTMDLNCYYPLVARELFPNAQIVIDRFHMVQMLTRSFNIFRVQIMKQFNKRSREYKLLKSPWKLYLMKYDKLNKTTPYYDWHFKDCLTQEHVVLDGLDCDQTLENTYWVMQDFMTAIQDNDEKKVIHLLHSKQNVGKQMHQTLLTFKRNYSGVLNGIT…
160	GC_00000001	Rodent_LL8	1194	42	250	0.909895	0.663148	0.767169	K07485	transposase	COG3464	Transposase	X	Mobilome: prophages, transposons	----------------------------MSSLNDYIKFTLDIEDKNIIFSDYSNENINGKIYKIYLAELIQPTCPYCRSTNLKHNGHYVSNVRFITADASKPVTIRLRKQRVLCNDCLKRSMAQSNLVNKGCYISNTSKRKILSALTEDRSMTSIAREHNVSVNTVQRVLEVCSSKFYDAFDHLPEHLAFDEFKGVGKKLHFICLDGDTHKVVQILRTRFKPDILRYFYKFTPKARAMVKTVTMDLNCYYPLVARELFPNAQIVIDRFHMVQMLTRSFNIFRVQIMKQFNKRSREYKLLKSPWKLYLMKYDKLNKTTPYYDWHFKDCLTQEHVVLDGLDCDQTLENTYWVMQDFMTAIQDNDEKKVIHLLHSKQNVGKQMHQTLLTFKRNYSGVLNGIT…
161	GC_00000001	Rodent_LL8	1258	42	250	0.909895	0.663148	0.767169	K07485	transposase	COG1442	Lipopolysaccharide biosynthesis protein, LPS:glycosyltransferase (RfaJ) (PDB:1G9R)	M	Cell wall/membrane/envelope biogenesis	----------------------------MSSLNDYIKFTLDIEDKNIIFSDYSNENINGKIYKIYLAELIQPTCPYCRSTNLKHNGHYVSNVRFITADASKPVTIRLRKQRVLCNDCLKRSMAQSNLVNKGCYISNTSKRKILSALTEDRSMTSIAREHNVSVNTVQRVLEVCSSKFYDAFDHLPEHLAFDEFKGVGKKLHFICLDGDTHKVVQILRTRFKPDILRYFYKFTPKARAMVKTVTMDLNCYYPLVARELFPNAQIVIDRFHMVQMLTRSFNIFRVQIMKQFNKRSREYKLLKSPWKLYLMKYDKLNKTTPYYDWHFKDCLTQEHVVLDGLDCDQTLENTYWVMQDFMTAIQDNDEKKVIHLLHSKQNVGKQMHQTLLTFKRNYSGVLNGIT…
162	GC_00000001	Rodent_LL8	1220	42	250	0.909895	0.663148	0.767169	K07485	transposase	COG3464	Transposase	X	Mobilome: prophages, transposons	----------------------------MSSLNDYIKFTLDIEDKNIIFSDYSNENINGKIYKIYLAELIQPTCPYCRSTNLKHNGHYVSNVRFITADASKPVTIRLRKQRVLCNDCLKRSMAQSNLVNKGCYISNTSKRKILSALTEDRSMTSIAREHNVSVNTVQRVLEVCSSKFYDAFDHLPEHLAFDEFKGVGKKLHFICLDGDTHKVVQILRTRFKPDILRYFYKFTPKARAMVKTVTMDLNCYYPLVARELFPNAQIVIDRFHMVQMLTRSFNIFRVQIMKQFNKRSREYKLLKSPWKLYLMKYDKLNKTTPYYDWHFKDCLTQEHVVLDGLDCDQTLENTYWVMQDFMTAIQDNDEKKVIHLLHSKQNVGKQMHQTLLTFKRNYSGVLNGIT…
163	GC_00000001	Rodent_Lj_16	642	42	250	0.909895	0.663148	0.767169	K07485	transposase	COG3464	Transposase	X	Mobilome: prophages, transposons	---------------------------------------------------------------------------------------------------------------------------------------------------------------------------ACSSKFYDDFDHLPEHLAFDKFKGVGKKLHFICLDGDTHKVVQILRTRFKSDILRYFYKFTPKARAMVKTVTMDLNCYYPLVARELFPNAQIVIDRFHMVQMLARSFNIFRVQIMKQFNKRNREYKLLKSPWKLYLMKYDKLNKTTPYYDWHFKDSLTQKHVVLDGLDCDQTLENTYWVMQDFMTAIQDNEEKKVIHLLHSKQSVGKQMHQTLLTFKRNYSGVLNGIT…
164	GC_00000001	Rodent_MR1	547	42	250	0.909895	0.663148	0.767169	K07485	transposase	COG3464	Transposase	X	Mobilome: prophages, transposons	----------------------------MSSLNDYIKFTLDIEDKNIIFSDYSNENINGKIYKIYLAELIQPTCPYCRSTNLKHNGHYVSNVRFITADASKPVTIRLRKQRVLCNYCLKRSMAQSNLVNKGCYISNTSKRKILSALTEDRSMTSIAREHNVSVNTVQRVLEVCSSKFYDAFDHLPEHLAFDEFKGVGKKLHFICLDGDTHKVVQILRTRFKPDILRYFYKFTPKARAMVKTVTMDLNCYYPLVARELFPNAQIVIDRFHMVQMLTRSFNIFRVQIMKQFNKRSREYKLLKSPWKLYLMKYDKLNKTTPYYDWHFKDCLTQEHVVLDGLDCDQTLENTYWVMQDFMTAIQDNDEKKVIHLLHSKQNVGKQMHQTLLTFKRNYSGVLNGIT…
165	GC_00000001	Rodent_MR1	1035	42	250	0.909895	0.663148	0.767169	K07485	transposase	COG3464	Transposase	X	Mobilome: prophages, transposons	----------------------------MSSLNDYIKFTLDIEDKNIIFSDYSNENINGKIYKIYLAELIQPTCPYCRSTNLKHNGHYVSNVRFITADASKPVTIRLRKQRVLCNYCLKRSMAQSNLVNKGCYISNTSKRKILSALTEDRSMTSIAREHNVSVNTVQRVLEVCSSKFYDAFDHLPEHLAFDEFKGVGKKLHFICLDGDTHKVVQILRTRFKPDILRYFYKFTPKARAMVKTVTMDLNCYYPLVARELFPNAQIVIDRFHMVQMLTRSFNIFRVQIMKQFNKRSREYKLLKSPWKLYLMKYDKLNKTTPYYDWHFKDCLTQEHVVLDGLDCDQTLENTYWVMQDFMTAIQDNDEKKVIHLLHSKQNVGKQMHQTLLTFKRNYSGVLNGIT…
166	GC_00000001	Rodent_MR1	676	42	250	0.909895	0.663148	0.767169	K07485	transposase	COG3464	Transposase	X	Mobilome: prophages, transposons	----------------------------MSSLNDYIKFTLDIEDKNIIFSDYSNENINSKIYKIYLAELIQPTCPYCRSTNLKHNGHYVSNVRFITADASKPVTIRLRKQRVLCNYCLKRSMAQSNLVNKGCYISNTSKRKILSALTEDRSMTSIAREHNVSVNTVQRVLEVCSSKFYDAFDHLPEHLAFDEFKGVGKKLHFICLDGDTHKVVQILRTRFKPDILRYFYKFTPKARAMVKTVTMDLNCYYPLVARELFPNAQIVIDRFHMVQMLTRSFNIFRVQIMKQFNKRSREYKLLKSPWKLYLMKYDKLNKTTPYYDWHFKDCLTQEHVVLDGLDCDQTLENTYWVMQDFMTAIQDNDEKKVIHLLHSKQNVGKQMHQTLLTFKRNYSGVLNGIT…
167	GC_00000001	Rodent_MR1	850	42	250	0.909895	0.663148	0.767169	K07485	transposase	COG3464	Transposase	X	Mobilome: prophages, transposons	----------------------------MSSLNDYIKFTLDIEDKNIIFSDYSNENINSKIYKIYLAELIQPTCPYCRSTNLKHNGHYVSNVRFITADASKPVTIRLRKQRVLCNYCLKRSMAQSNLVNKGCYISNTSKRKILSALTEDRSMTSIAREHNVSVNTVQRVLEVCSSKFYDAFDHLPEHLAFDEFKGVGKKLHFICLDGDTHKVVQILRTRFKPDILRYFYKFTPKARAMVKTVTMDLNCYYPLVARELFPNAQIVIDRFHMVQMLTRSFNIFRVQIMKQFNKRSREYKLLKSPWKLYLMKYDKLNKTTPYYDWHFKDCLTQEHVVLDGLDCDQTLENTYWVMQDFMTAIQDNDEKKVIHLLHSKQNVGKQMHQTLLTFKRNYSGVLNGIT…
168	GC_00000001	Rodent_MR1	1088	42	250	0.909895	0.663148	0.767169	K07485	transposase	COG3464	Transposase	X	Mobilome: prophages, transposons	----------------------------MSSLNDYIKFTLDIEDKNIIFSDYSNENINSKIYKIYLAELIQPTCPYCRSTNLKHNGHYVSNVRFITADASKPVTIRLRKQRVLCNYCLKRSMAQSNLVNKGCYISNTSKRKILSALTEDRSMTSIAREHNVSVNTVQRVLEVCSSKFYDAFDHLPEHLAFDEFKGVGKKLHFICLDGDTHKVVQILRTRFKPDILRYFYKFTPKARAMVKTVTMDLNCYYPLVARELFPNAQIVIDRFHMVQMLTRSFNIFRVQIMKQFNKRSREYKLLKSPWKLYLMKYDKLNKTTPYYDWHFKDCLTQEHVVLDGLDCDQTLENTYWVMQDFMTAIQDNDEKKVIHLLHSKQNVGKQMHQTLLTFKRNYSGVLNGIT…
169	GC_00000001	Rodent_MR1	1733	42	250	0.909895	0.663148	0.767169	K07485	transposase	COG3464	Transposase	X	Mobilome: prophages, transposons	----------------------------MSSLNDYIKFTLDIEDKNIIFSDYSNENINSKIYKIYLAELIQPTCPYCRSTNLKHNGHYVSNVRFITADASKPVTIRLRKQRVLCNYCLKRSMAQSNLVNKGCYISNTSKRKILSALTEDRSMTSIAREHNVSVNTVQRVLEVCSSKFYDAFDHLPEHLAFDEFKGVGKKLHFICLDGDTHKVVQILRTRFKPDILRYFYKFTPKARAMVKTVTMDLNCYYPLVARELFPNAQIVIDRFHMVQMLTRSFNIFRVQIMKQFNKRSREYKLLKSPWKLYLMKYDKLNKTTPYYDWHFKDCLTQEHVVLDGLDCDQTLENTYWVMQDFMTAIQDNDEKKVIHLLHSKQNVGKQMHQTLLTFKRNYSGVLNGIT…
170	GC_00000001	Rodent_MR1	0	42	250	0.909895	0.663148	0.767169	K07485	transposase	COG3464	Transposase	X	Mobilome: prophages, transposons	----------------------------MSSLNDYIKFTLDIEDKNIIFSDYSNENINGKIYKIYLAELIQPTCPYCRSTNLKHNGHYVSNVRFITADASKPVTIRLRKQRVLCNYCLKRSMAQSNLVNKGCYISNTSKRKILSALTEDRSMTSIAREHNVSVNTVQRVLEVCSSKFYDAFDHLPEHLAFDEFKGVGKKLHFICLDGDTHKVVQILRTRFKPDILRYFYKFTPKARAMVKTVTMDLNCYYPLVARELFPNAQIVIDRFHMVQMLTRSFNTFRVQIMKKFNKQSREYKLLKSPWKLYLMKYGKLNKTTPYYDWHFKDCLTQEHVVLDGLDCDQTLENTYWIMQDFMAAIQNKDEKKVIHLLHSKQAVGKQMHQTLLTFKRNYSGVLNGIA…
171	GC_00000001	Rodent_N62	141	42	250	0.909895	0.663148	0.767169	K07485	transposase	COG3464	Transposase	X	Mobilome: prophages, transposons	----------------------------MSSLNDYIKFTLDIEDQNIIFSDYSNENIDGKIYKIYLAELIQPTCPYCRSTNLKHNGHYVSNVHFITADASKPVTIRLRKQRVLCNNCLKRSMAQSNLINKGCYISNTSKRKILSALTEDRSMTSIAREHNVSVNTVQRVLESCSSKFYDDFDHLPEHLAFDEFKGVGKKLHFICLDGDTHKVVQILRTRFKPDILHYFYKFTPKARSMVKTVTMDLNCYYPLVARELFPNAQIVIDRFHMVQMLTRSFNSLRVQIMKQFKKQSHEYKLLKSPWKLYLMKYDKLNKTTPYYDWHFKDYLTQEHVVLDGLECNKDLENTYWIMQDFMTAIQNKDEKQIIHLLNSKHTVGKQMHQTLLTFKHNYTGVLNGIS…
172	GC_00000001	Rodent_N62	433	42	250	0.909895	0.663148	0.767169	K07485	transposase	COG3464	Transposase	X	Mobilome: prophages, transposons	----------------------------MSSLNDYIKFTLDIEDQNIIFSDYSNENIDGKIYKIYLAELIQPTCPYCRSTNLKHNGHYVSNVHFITADASKPVTIRLRKQRVLCNNCLKRSMAQSNLINKGCYISNTSKRKILSALTEDRSMTSIAREHNVSVNTVQRVLESCSSKFYDDFDHLPEHLAFDEFKGVGKKLHFICLDGDTHKVVQILRTRFKPDILHYFYKFTPKARSMVKTVTMDLNCYYPLVARELFPNAQIVIDRFHMVQMLTRSFNSLRVQIMKQFKKQSHEYKLLKSPWKLYLMKYDKLNKTTPYYDWHFKDYLTQEHVVLDGLECNKDLENTYWIMQDFMTAIQNKDEKQIIHLLNSKHTVGKQMHQTLLTFKHNYTGVLNGIS…
173	GC_00000001	Rodent_N62	1502	42	250	0.909895	0.663148	0.767169	K07485	transposase	COG3464	Transposase	X	Mobilome: prophages, transposons	----------------------------MSSLNDYIKFTLDIEDQNIIFSDYSNENIDGKIYKIYLAELIQPTCPYCRSTNLKHNGHYVSNVHFITADASKPVTIRLRKQRVLCNNCLKRSMAQSNLINKGCYISNTSKRKILSALTEDRSMTSIAREHNVSVNTVQRVLESCSSKFYDDFDHLPEHLAFDEFKGVGKKLHFICLDGDTHKVVQILRTRFKPDILHYFYKFTPKARSMVKTVTMDLNCYYPLVARELFPNAQIVIDRFHMVQMLTRSFNSLRVQIMKQFKKQSHEYKLLKSPWKLYLMKYDKLNKTTPYYDWHFKDYLTQEHVVLDGLECNKDLENTYWIMQDFMTAIQNKDEKQIIHLLNSKHTVGKQMHQTLLTFKHNYTGVLNGIS…
174	GC_00000001	Rodent_N62	345	42	250	0.909895	0.663148	0.767169			COG3464	Transposase	X	Mobilome: prophages, transposons	----------------------------MSSLNDCIKFHLNIEDPNIIFSDYFKKYINDKYHNLYVAELIQPYWPYCLSSNLKHNSHYVSNVRFITADASKHITIRLRKQRVLCNDCLKRSMAQSNLVNIYCHTSNVSKLKVLSALTEDCSMT---------------------------------------------------------RNIMYLSTRFK-------------------------------------------------------------------------EY-------------------------------------------------------------------------------------------------------…
175	GC_00000001	Rodent_N62	1088	42	250	0.909895	0.663148	0.767169							----------------------------M---------------------------------------------------------------------------------------------------------------------------------------------------------------------------------------------------------------------------------------------------------------------------------------------------------------------------------------------------------------HKTLLTFKRNYSKVLNDIT…
176	GC_00000001	Rodent_N62	344	42	250	0.909895	0.663148	0.767169							------------------------------------------------------------------------------------------------------------------------------------------------------------------------------------------------------------------------------------------------------------------------------------------------------------------------------------------------------------------MTAIQNKDEKKVIHLFHSKQAVGKQMHQTLLTFKHNYTDVLNGIS…
177	GC_00000001	Rodent_NCK2677	27	42	250	0.909895	0.663148	0.767169	K07485	transposase	COG3464	Transposase	X	Mobilome: prophages, transposons	----------------------------MSSLNDYIKFTLDIEDKNIIFSDYSNENINGKIYKIYLAELIQPTCPYCRSTNLKHNGHYVSNVRFITADASKPVTIRLRKQRVLCNYCLKRSMAQSNLVNKGCYISNTSKRKILSALTEDRSMTSIAREHNVSVNTVQRVLEVCSSKFYDAFDHLPEHLAFDEFKGVGKKLHFICLDGDTHKVVQILRTRFKPDILRYFYKFTPKARAMVKTVTMDLNCYYPLVARELFPNAQIVIDRFHMVQMLTRSFNIFRVQIMKQFNKRSREYKLLKSPWKLYLMKYDKLNKTTPYYDWHFKDCLTQEHVVLDGLDCDQTLENTYWVMQDFMTAIQDNDEKKVIHLLHSKQNVGKQMHQTLLTFKRNYSGVLNGIT…
178	GC_00000001	Rodent_NCK2677	78	42	250	0.909895	0.663148	0.767169	K07485	transposase	COG3464	Transposase	X	Mobilome: prophages, transposons	----------------------------MSSLNDYIKFTLDIEDKNIIFSDYSNENINGKIYKIYLAELIQPTCPYCRSTNLKHNGHYVSNVRFITADASKPVTIRLRKQRVLCNYCLKRSMAQSNLVNKGCYISNTSKRKILSALTEDRSMTSIAREHNVSVNTVQRVLEVCSSKFYDAFDHLPEHLAFDEFKGVGKKLHFICLDGDTHKVVQILRTRFKPDILRYFYKFTPKARAMVKTVTMDLNCYYPLVARELFPNAQIVIDRFHMVQMLTRSFNIFRVQIMKQFNKRSREYKLLKSPWKLYLMKYDKLNKTTPYYDWHFKDCLTQEHVVLDGLDCDQTLENTYWVMQDFMTAIQDNDEKKVIHLLHSKQNVGKQMHQTLLTFKRNYSGVLNGIT…
179	GC_00000001	Rodent_NCK2677	435	42	250	0.909895	0.663148	0.767169	K07485	transposase	COG3464	Transposase	X	Mobilome: prophages, transposons	----------------------------MSSLNDYIKFTLDIEDKNIIFSDYSNENINSKIYKIYLAELIQPTCPYCRSTNLKHNGHYVSNVRFITADASKPVTIRLRKQRVLCNYCLKRSMAQSNLVNKGCYISNTSKRKILSALTEDRSMTSIAREHNVSVNTVQRVLEVCSSKFYDAFDHLPEHLAFDEFKGVGKKLHFICLDGDTHKVVQILRTRFKPDILRYFYKFTPKARAMVKTVTMDLNCYYPLVARELFPNAQIVIDRFHMVQMLTRSFNIFRVQIMKQFNKRSREYKLLKSPWKLYLMKYDKLNKTTPYYDWHFKDCLTQEHVVLDGLDCDQTLENTYWVMQDFMTAIQDNDEKKVIHLLHSKQNVGKQMHQTLLTFKRNYSGVLNGIT…
180	GC_00000001	Rodent_NCK2677	563	42	250	0.909895	0.663148	0.767169	K07485	transposase	COG3464	Transposase	X	Mobilome: prophages, transposons	----------------------------MSSLNDYIKFTLDIEDKNIIFSDYSNENINSKIYKIYLAELIQPTCPYCRSTNLKHNGHYVSNVRFITADASKPVTIRLRKQRVLCNYCLKRSMAQSNLVNKGCYISNTSKRKILSALTEDRSMTSIAREHNVSVNTVQRVLEVCSSKFYDAFDHLPEHLAFDEFKGVGKKLHFICLDGDTHKVVQILRTRFKPDILRYFYKFTPKARAMVKTVTMDLNCYYPLVARELFPNAQIVIDRFHMVQMLTRSFNIFRVQIMKQFNKRSREYKLLKSPWKLYLMKYDKLNKTTPYYDWHFKDCLTQEHVVLDGLDCDQTLENTYWVMQDFMTAIQDNDEKKVIHLLHSKQNVGKQMHQTLLTFKRNYSGVLNGIT…
181	GC_00000001	Rodent_NCK2677	1199	42	250	0.909895	0.663148	0.767169	K07485	transposase	COG3464	Transposase	X	Mobilome: prophages, transposons	----------------------------MSSLNDYIKFTLDIEDKNIIFSDYSNENINSKIYKIYLAELIQPTCPYCRSTNLKHNGHYVSNVRFITADASKPVTIRLRKQRVLCNYCLKRSMAQSNLVNKGCYISNTSKRKILSALTEDRSMTSIAREHNVSVNTVQRVLEVCSSKFYDAFDHLPEHLAFDEFKGVGKKLHFICLDGDTHKVVQILRTRFKPDILRYFYKFTPKARAMVKTVTMDLNCYYPLVARELFPNAQIVIDRFHMVQMLTRSFNIFRVQIMKQFNKRSREYKLLKSPWKLYLMKYDKLNKTTPYYDWHFKDCLTQEHVVLDGLDCDQTLENTYWVMQDFMTAIQDNDEKKVIHLLHSKQNVGKQMHQTLLTFKRNYSGVLNGIT…
182	GC_00000001	Rodent_NCK2677	263	42	250	0.909895	0.663148	0.767169	K07485	transposase	COG3464	Transposase	X	Mobilome: prophages, transposons	----------------------------MSSLNDYIKFTLDIEDKNIIFSDYSNENINSKIYKIYLAELIQPTCPYCRSTNLKHNGHYVSNVRFITADASKPVTIRLRKQRVLCNYCLKRSMAQSNLVNKGCYISNTSKRKILSALTEDRSMTSIAREHNVSVNTVQRVLEVCSSKFYDAFDHLPEHLAFDEFKGVGKKLHFICLDGDTHKVVQILRTRFKPDILRYFYKFTPKARAMVKTVTMDLNCYYPLVARELFPNAQIVIDRFHMVQMLTRSFNIFRVQIMKQFNKRSREYKLLKSPWKLYLMKYDKLNKTTPYYDWHFKDCLTQEHVVLDGLDCDQTLENTYWVMQDFMTAIQDNDEKKVIHLLHSKQNVGKQMHQTLLTFKRNYSGVLNGIT…
183	GC_00000001	Rodent_NCK2677	1108	42	250	0.909895	0.663148	0.767169	K07485	transposase	COG3464	Transposase	X	Mobilome: prophages, transposons	----------------------------MSSLNDYIKFTLDIEDKNIIFSDYSNENINGKIYKIYLAELIQPTCPYCRSTNLKHNGHYVSNVRFITADASKPVTIRLRKQRVLCNYCLKRSMAQSNLVNKGCYISNTSKRKILSALTEDRSMTSIAREHNVSVNTVQRVLEVCSSKFYDAFDHLPEHLAFDEFKGVGKKLHFICLDGDTHKVVQILRTRFKPDILRYFYKFTPKARAMVKTVTMDLNCYYPLVARELFPNAQIVIDRFHMVQMLTRSFNTFRVQIMKKFNKQSREYKLLKSPWKLYLMKYGKLNKTTPYYDWHFKDCLTQEHVVLDGLDCDQTLENTYWIMQDFMAAIQNKDEKKVIHLLHSKQAVGKQMHQTLLTFKRNYSGVLNGIA…
184	GC_00000001	Rodent_NM60_B2_8	531	42	250	0.909895	0.663148	0.767169	K07485	transposase	COG3464	Transposase	X	Mobilome: prophages, transposons	----------------------------I----------------------------------------------------------------------------------------------------------------------------------------------------------------------------------------------------------------------------------------------------------------MKQFNKRSREYKLLKSPWKLYLMKYDKLNKTTPYYDWHFKDCLTQEHVVLDGLDCDQTLENTYWVMQDFMTAIQDNDEKKVIHLLHSKQNVGKQMHQTLLTFKRNYSGVLNGIT…
185	GC_00000001	Rodent_NM60_B2_8	1268	42	250	0.909895	0.663148	0.767169			COG3464	Transposase	X	Mobilome: prophages, transposons	----------------------------MSSLNDCIKFHLNIEDPNIIFSDYFKKYINDKYHNLYVAELIQPYWPYCLSSNLKHNSHYVSNVRFITADASKHITIRLRKQRVLCNDCLKRSMAQSNLVNIYCHTSNVSKLKVLSALTEDCSMT---------------------------------------------------------RNIMYLSTRFK-------------------------------------------------------------------------EY-------------------------------------------------------------------------------------------------------…
186	GC_00000001	Rodent_NM60_B2_8	1623	42	250	0.909895	0.663148	0.767169							----------------------------MSSLNDYIKFTLDIEDKNIIFSDYSNENINGKIYKIYLAELIQPTCPYCRSTNLKHNGHYVSNVRFITADASKPV--------------------------------------------------------------------------------------------------------------------------------------------------------------------------------------------------------------------------------------------------------------------------------------------------------…
187	GC_00000001	Rodent_NM60_B2_8	1267	42	250	0.909895	0.663148	0.767169							------------------------------------------------------------------------------------------------------------------------------------------------------------------------------------------------------------------------------------------------------------------------------------------------------------------------------------------------------------------MTAIQNKDEKKVIHLFHSKQAVGKQMHQTLLTFKHNYTDVLNGIS…
188	GC_00000001	Rodent_NM60_B2_8	292	42	250	0.909895	0.663148	0.767169			COG3464	Transposase	X	Mobilome: prophages, transposons	----------------------------MVSL-------------------------------------------------------------------------------------------------------------------------------------------------------------------------------------------------------------------------------------------------------------------------------------------------------------------------------------------------------------------------------…
189	GC_00000001	Rodent_PC38	29	42	250	0.909895	0.663148	0.767169	K07485	transposase	COG3464	Transposase	X	Mobilome: prophages, transposons	----------------------------MSSLNDYIKFTLDIEDKNIIFSDYSNENINGKIYKIYLAELIQPTCPYCRSTNLKHNGHYVSNVRFITADASKPVTIRLRKQRVLCNYCLKRSMAQSNLVNKGCYISNTSKRKILSALTEDRSMTSIAREHNVSVNTVQRVLEVCSSKFYDAFDHLPEHLAFDEFKGVGKKLHFICLDGDTHKVVQILRTRFKPDILRYFYKFTPKARAMVKTVTMDLNCYYPLVARELFPNAQIVIDRFHMVQMLTRSFNIFRVQIMKQFNKRSREYKLLKSPWKLYLMKYDKLNKTTPYYDWHFKDCLTQEHVVLDGLDCDQTLENTYWVMQDFMTAIQDNDEKKVIHLLHSKQNVGKQMHQTLLTFKRNYSGVLNGIT…
190	GC_00000001	Rodent_PC38	1294	42	250	0.909895	0.663148	0.767169	K07485	transposase	COG3464	Transposase	X	Mobilome: prophages, transposons	----------------------------MSSLNDYIKFTLDIEDKNIIFSDYSNENINGKIYKIYLAELIQPTCPYCRSTNLKHNGHYVSNVRFITADASKPVTIRLRKQRVLCNYCLKRSMAQSNLVNKGCYISNTSKRKILSALTEDRSMTSIAREHNVSVNTVQRVLEVCSSKFYDAFDHLPEHLAFDEFKGVGKKLHFICLDGDTHKVVQILRTRFKPDILRYFYKFTPKARAMVKTVTMDLNCYYPLVARELFPNAQIVIDRFHMVQMLTRSFNIFRVQIMKQFNKRSREYKLLKSPWKLYLMKYDKLNKTTPYYDWHFKDCLTQEHVVLDGLDCDQTLENTYWVMQDFMTAIQDNDEKKVIHLLHSKQNVGKQMHQTLLTFKRNYSGVLNGIT…
191	GC_00000001	Rodent_PC38	1347	42	250	0.909895	0.663148	0.767169	K07485	transposase	COG3464	Transposase	X	Mobilome: prophages, transposons	----------------------------MSSLNDYIKFTLDIEDKNIIFSDYSNENINGKIYKIYLAELIQPTCPYCRSTNLKHNGHYVSNVRFITADASKPVTIRLRKQRVLCNYCLKRSMAQSNLVNKGCYISNTSKRKILSALTEDRSMTSIAREHNVSVNTVQRVLEVCSSKFYDAFDHLPEHLAFDEFKGVGKKLHFICLDGDTHKVVQILRTRFKPDILRYFYKFTPKARAMVKTVTMDLNCYYPLVARELFPNAQIVIDRFHMVQMLTRSFNIFRVQIMKQFNKRSREYKLLKSPWKLYLMKYDKLNKTTPYYDWHFKDCLTQEHVVLDGLDCDQTLENTYWVMQDFMTAIQDNDEKKVIHLLHSKQNVGKQMHQTLLTFKRNYSGVLNGIT…
192	GC_00000001	Rodent_PC38	1510	42	250	0.909895	0.663148	0.767169	K07485	transposase	COG3464	Transposase	X	Mobilome: prophages, transposons	----------------------------MSSLNDYIKFTLDIEDKNIIFSDYSNENINGKIYKIYLAELIQPTCPYCRSTNLKHNGHYVSNVRFITADASKPVTIRLRKQRVLCNYCLKRSMAQSNLVNKGCYISNTSKRKILSALTEDRSMTSIAREHNVSVNTVQRVLEVCSSKFYDAFDHLPEHLAFDEFKGVGKKLHFICLDGDTHKVVQILRTRFKPDILRYFYKFTPKARAMVKTVTMDLNCYYPLVARELFPNAQIVIDRFHMVQMLTRSFNIFRVQIMKQFNKRSREYKLLKSPWKLYLMKYDKLNKTTPYYDWHFKDCLTQEHVVLDGLDCDQTLENTYWVMQDFMTAIQDNDEKKVIHLLHSKQNVGKQMHQTLLTFKRNYSGVLNGIT…
193	GC_00000001	Rodent_PC38	1690	42	250	0.909895	0.663148	0.767169	K07485	transposase	COG3464	Transposase	X	Mobilome: prophages, transposons	----------------------------MSSLNDYIKFTLDIEDKNIIFSDYSNENINGKIYKIYLAELIQPTCPYCRSTNLKHNGHYVSNVRFITADASKPVTIRLRKQRVLCNYCLKRSMAQSNLVNKGCYISNTSKRKILSALTEDRSMTSIAREHNVSVNTVQRVLEVCSSKFYDAFDHLPEHLAFDEFKGVGKKLHFICLDGDTHKVVQILRTRFKPDILRYFYKFTPKARAMVKTVTMDLNCYYPLVARELFPNAQIVIDRFHMVQMLTRSFNIFRVQIMKQFNKRSREYKLLKSPWKLYLMKYDKLNKTTPYYDWHFKDCLTQEHVVLDGLDCDQTLENTYWVMQDFMTAIQDNDEKKVIHLLHSKQNVGKQMHQTLLTFKRNYSGVLNGIT…
194	GC_00000001	Rodent_PC38	699	42	250	0.909895	0.663148	0.767169	K07485	transposase	COG3464	Transposase	X	Mobilome: prophages, transposons	----------------------------MSSLNDYIKFTLDIEDKNIIFSDYSNENINGKIYKIYLAELIQPTCPYCRSTNLKHNGHYVSNVRFITADASKPVTIRLRKQRVLCNYCLKRSMAQSNLVNKGCYISNTSKRKILSALTEDRSMTSIAREHNVSVNTVQRVLEVCSSKFYDAFDHLPEHLAFDEFKGVGKKLHFICLDGDTHKVVQILRTRFKPDILRYFYKFTPKARAMVKTVTMDLNCYYPLVARELFPNAQIVIDRFHMVQMLTRSFNTFRVQIMKKFNKQSREYKLLKSPWKLYLMKYGKLNKTTPYYDWHFKDCLTQEHVVLDGLDCDQTLENTYWIMQDFMAAIQNKDEKKVIHLLHSKQAVGKQMHQTLLTFKRNYSGVLNGIA…
195	GC_00000001	Rodent_Q1_7	1749	42	250	0.909895	0.663148	0.767169	K07485	transposase	COG3464	Transposase	X	Mobilome: prophages, transposons	-------------------------------------------------------------------------------------------------------------------------MSQSNLINKGCYISNTSKRKILSVLTEDRSMTSIARKHNVSVNTVQRVLEACSSKFYDDFDHLPEHLAFDKFKGVGKKLHFICLDGNTHKVVQILRTRFKSDILRYFYKFTPKARAMVKTVTMDLNCYYPLVARELFPNAQIVIDRFHMVQMLARSFNIFRVQIMKQFNKRNREYKLLKSPWKLYLMKYDKLNKTTPYYDWHFKDYLTQEHVVLDGLECNKDLENTYWVMQDFMTAIQDNDEKKVIHLLHSKQSVGKQMHQTLLTFKRNYSGVLNGIT…
196	GC_00000001	Rodent_Q1_7	76	42	250	0.909895	0.663148	0.767169	K07485	transposase	COG3464	Transposase	X	Mobilome: prophages, transposons	----------------------------MSSLNDYIKFALDIEDQNIIFSDYSNENISGKIYKIYLAELIRSACPFCRSTNLKHNGHYVSNVRFITADASKLVTIRLRKQRVLCNDCLKRSMAQSNLVNKYCHISNVSKLKVRSALTEDRSMTSIAREHNLSVNTVQRVLTSYSAKFYDDFDRLPEHLAFDEFKGVGKKLHFICLVGDTHKVVQILRTRFKPDILRYFYKFTPKARSMVRTVTMDLNCYYPLIARELFPNAQIVIDRFHMVQMLTRSFNIFRVQIMKQFNKRSREYKLLKSPWKLYLMKYGKLNKTTPYYD------------------------------------------------------------------------------…
197	GC_00000001	Rodent_Q1_7	49	42	250	0.909895	0.663148	0.767169	K07485	transposase	COG3464	Transposase	X	Mobilome: prophages, transposons	-------------------------------------------------------------------------------------------------------------------------------------------------------MTSIAREHNVSVNTVQRVLESCSSKFYDNFDHLPEHLAFDEFKGVGKNLHFICLDGDTHKVIQILRTRFKPDILRYFYKFTPKARSMVKTVTMELNCYYPLVARELFPNAQIVIDRFHMVQMLIRSFNIFRVQIMKQFNKQSREYKLLKSPWKLYLIKYGKLNKTTPYYDWHFKDYLTQEHVVLDGLECNKDLENTYWIMQDFMTAIQNKDEKQIIHLLNSKQTVGKQMHQTLLTFKYN---------…
198	GC_00000001	Rodent_Q1_7	75	42	250	0.909895	0.663148	0.767169	K07485	transposase	COG3464	Transposase	X	Mobilome: prophages, transposons	--------------------------------------------------------------------------------------------------------------------------------------------------------------------------------------------------------------------------------------------------------------------------------------------------------------------------------------------------------------MQDFMAAIQNKDEKKVIHLLHSKQAVGKQMHQTLLTFKRNYSGVLNGIA…
199	GC_00000001	Swine_DPC	262	42	250	0.909895	0.663148	0.767169	K07485	transposase	COG3464	Transposase	X	Mobilome: prophages, transposons	-------------------------------------------------------------------------------------------------------------------------------------------------------------------------------------------------------MHFICLDGDTHKVVQILRTRFKPDILRYFYKFTPKARAMVKTVTMDLNCYYPLVARELFPNAQIVIDRFHMVQMLTRSFNIFRVQIMKQFNKRSREYKLLKSPWKLYLMKYGKLNKTTPYYDWHFKDCLTQEHVVLDGLDCDQTLENTYWVMQDFMTAIQDNDEKKVIHLLHSKQNVGKQMHQTLLTFKRNYSGVLNGIT…
200	GC_00000001	Swine_DPC	1047	42	250	0.909895	0.663148	0.767169	K07485	transposase	COG3464	Transposase	X	Mobilome: prophages, transposons	-------------------------------------------------------------------------------------------------------------------------------------------------------------------------------------------------------MHFICLDGDTHKVVQILRTRFKPDILRYFYKFTPKARAMVKTVTMDLNCYYPLVARELFPNAQIVIDRFHMVQMLTRSFNIFRVQIMKQFNKRSREYKLLKSPWKLYLMKYGKLNKTTPYYDWHFKDCLTQEHVVLDGLDCDQTLENTYWVMQDFMTAIQDNDEKKVIHLLHSKQNVGKQMHQTLLTFKRNYSGVLNGIT…
201	GC_00000001	Swine_DPC	1114	42	250	0.909895	0.663148	0.767169	K07485	transposase	COG3464	Transposase	X	Mobilome: prophages, transposons	-------------------------------------------------------------------------------------------------------------------------------------------------------------------------------------------------------MHFICLDGDTHKVVQILRTRFKPDILRYFYKFTPKARAMVKTVTMDLNCYYPLVARELFPNAQIVIDRFHMVQMLTRSFNIFRVQIMKQFNKRSREYKLLKSPWKLYLMKYGKLNKTTPYYDWHFKDCLTQEHVVLDGLDCDQTLENTYWVMQDFMTAIQDNDEKKVIHLLHSKQNVGKQMHQTLLTFKRNYSGVLNGIT…
202	GC_00000001	Swine_DPC	1576	42	250	0.909895	0.663148	0.767169	K07485	transposase	COG3464	Transposase	X	Mobilome: prophages, transposons	-------------------------------------------------------------------------------------------------------------------------------------------------------------------------------------------------------MHFICLDGDTHKVVQILRTRFKPDILRYFYKFTPKARAMVKTVTMDLNCYYPLVARELFPNAQIVIDRFHMVQMLTRSFNIFRVQIMKQFNKRSREYKLLKSPWKLYLMKYGKLNKTTPYYDWHFKDCLTQEHVVLDGLDCDQTLENTYWVMQDFMTAIQDNDEKKVIHLLHSKQNVGKQMHQTLLTFKRNYSGVLNGIT…
203	GC_00000001	Swine_DPC	501	42	250	0.909895	0.663148	0.767169	K07485	transposase	COG3464	Transposase	X	Mobilome: prophages, transposons	-------------------------------------------------------------------------------------------------------------------------------------------------------------------------------------------------------MHFICLDGDTHKVVQILRTRFKPDILRYFYKFTPKARAMVKTVTMDLNCYYPLVARELFPNAQIVIDRFHMVQMLTRSFNIFRVQIMKQFNKRSREYKLLKSPWKLYLMKYGKLNKTTPYYDWHFKDCLTQEHVVLDGLDCDQTLENTYWVMQDFMTAIQDNDEKKVIHLLHSKQSVGKQMHQTLLTFKRNYSGVLNGIT…
204	GC_00000001	Swine_DPC	500	42	250	0.909895	0.663148	0.767169	K07485	transposase	COG3464	Transposase	X	Mobilome: prophages, transposons	----------------------------MSSLNDYIKFTLDIEDKNIIFSDYSNENINGKIYKIYLAELIQPTCPYCRSTNLKHNGHYVSNVRFITADASKPVTIRLRKQRVLCNDCLKRSMAQSNLVNKGCYISNTSKRKILSALTEDRSMTSIAREHNVSVNTVQRVLEACSSKFYDAFDHLPEHLAFDEFKGVGKKL-------------------------------------------------------------------------------------------------------ALYLSRW-----------------------------------------------------------------------------------------…
205	GC_00000001	Swine_DPC	1046	42	250	0.909895	0.663148	0.767169	K07485	transposase	COG3464	Transposase	X	Mobilome: prophages, transposons	----------------------------MSSLNDYIKFTLDIEDKNIIFSDYSNENINGKIYKIYLAELIQPTCPYCRSTNLKHNGHYVSNVRFITADASKPVTIRLRKQRVLCNDCLKRSMAQSNLVNKGCYISNTSKRKILSALTEDRSMTSIAREHNVSVNTVQRVLEACSSKFYDAFDHLPEHLAFDEFKGVGKKL-------------------------------------------------------------------------------------------------------ALYLSRW-----------------------------------------------------------------------------------------…
206	GC_00000001	Swine_DPC	1115	42	250	0.909895	0.663148	0.767169	K07485	transposase	COG3464	Transposase	X	Mobilome: prophages, transposons	----------------------------MSSLNDYIKFTLDIEDKNIIFSDYSNENINGKIYKIYLAELIQPTCPYCRSTNLKHNGHYVSNVRFITADASKPVTIRLRKQRVLCNDCLKRSMAQSNLVNKGCYISNTSKRKILSALTEDRSMTSIAREHNVSVNTVQRVLEACSSKFYDAFDHLPEHLAFDEFKGVGKKL-------------------------------------------------------------------------------------------------------ALYLSRW-----------------------------------------------------------------------------------------…
207	GC_00000001	Swine_DPC	1575	42	250	0.909895	0.663148	0.767169	K07485	transposase	COG3464	Transposase	X	Mobilome: prophages, transposons	----------------------------MSSLNDYIKFTLDIEDKNIIFSDYSNENINGKIYKIYLAELIQPTCPYCRSTNLKHNGHYVSNVRFITADASKPVTIRLRKQRVLCNDCLKRSMAQSNLVNKGCYISNTSKRKILSALTEDRSMTSIAREHNVSVNTVQRVLEACSSKFYDAFDHLPEHLAFDEFKGVGKKL-------------------------------------------------------------------------------------------------------ALYLSRW-----------------------------------------------------------------------------------------…
208	GC_00000001	Swine_DPC	1075	42	250	0.909895	0.663148	0.767169							----------------------------MSSLNDYIKFHLNIEDPNIIFSDYFKKYINGKYHNLYVAELIQPYCPYCLFSNLKHNGHYTSNVRFITAYASHPVITRLKKQRVLCNACLKRSLAQYNLINKGCYISNTSKRKIL--------------------------------------------------------------------------------------------------------------------------------------------------------YALLSS--------------------------------------------------------------------------------------------------…
209	GC_00000001	Swine_DPC	263	42	250	0.909895	0.663148	0.767169			COG3464	Transposase	X	Mobilome: prophages, transposons	----------------------------M---------------------------------------------------------------------------------------------AQSNLVNKGCYISNTSKRKILSALTEDRSMTSIAREHNVSVNTVQRVLEACSSKFYDAFDHLPEHLAFDEFKGVGKKL-------------------------------------------------------------------------------------------------------ALYLSRW-----------------------------------------------------------------------------------------…
210	GC_00000001	Swine_DPC	36	42	250	0.909895	0.663148	0.767169	K07485	transposase	COG3464	Transposase	X	Mobilome: prophages, transposons	------------------------------------------------------------------------------------------------------------------------------------------------------------------------------------------------------------------------------------------------------------------MNMSILL-------------------------------------WKL-------------------------------------------------------------RSLIQSKDHVGNMMHTTLNTLKRNLHDILNAAK…
211	GC_00000001	Swine_GHZ10a	48	42	250	0.909895	0.663148	0.767169	K07485	transposase	COG3464	Transposase	X	Mobilome: prophages, transposons	----------------------------MSSLNDYIKFTLDIEDKNIIFSDYSNENINGKIYKIYLAELIQPTCPYCRSTNLKHNGHYVSNVRFITADASKPVTIRLRKQRVLCNDCLKRSMAQSNLVNKGCYISNTSKRKILSALTEDRSMTSIAREHNVSVNTVQRVLEVCSSKFYDAFDHLPEHLAFDEFKGVGKKLHFICLDGDTHKVVQILRTRFKPDILRYFYKFTPKARAMVKTVTMDLNCYYPLVARELFPNAQIVIDRFHMVQMLTRSFNIFRVQIMKQFNKRSREYKLLKSPWKLYLMKYDKLNKTTPYYDWHFKDCLTQEHVVLDGLDCDQTLENTYWVMQDFMTAIQDNDEKKVIHLLHSKQNVGKQMHQTLLTFKRNYSGVLNGIT…
212	GC_00000001	Swine_GHZ10a	984	42	250	0.909895	0.663148	0.767169	K07485	transposase	COG3464	Transposase	X	Mobilome: prophages, transposons	----------------------------MSSLNDYIKFTLDIEDKNIIFSDYSNENINGKIYKIYLAELIQPTCPYCRSTNLKHNGHYVSNVRFITADASKPVTIRLRKQRVLCNDCLKRSMAQSNLVNKGCYISNTSKRKILSALTEDRSMTSIAREHNVSVNTVQRVLEVCSSKFYDAFDHLPEHLAFDEFKGVGKKLHFICLDGDTHKVVQILRTRFKPDILRYFYKFTPKARAMVKTVTMDLNCYYPLVARELFPNAQIVIDRFHMVQMLTRSFNIFRVQIMKQFNKRSREYKLLKSPWKLYLMKYDKLNKTTPYYDWHFKDCLTQEHVVLDGLDCDQTLENTYWVMQDFMTAIQDNDEKKVIHLLHSKQNVGKQMHQTLLTFKRNYSGVLNGIT…
213	GC_00000001	Swine_GHZ10a	1632	42	250	0.909895	0.663148	0.767169	K07485	transposase	COG3464	Transposase	X	Mobilome: prophages, transposons	----------------------------MSSLNDYIKFTLDIEDKNIIFSDYSNENINGKIYKIYLAELIQPTCPYCRSTNLKHNGHYVSNVRFITADASKPVTIRLRKQRVLCNDCLKRSMAQSNLVNKGCYISNTSKRKILSALTEDRSMTSIAREHNVSVNTVQRVLEVCSSKFYDAFDHLPEHLAFDEFKGVGKKLHFICLDGDTHKVVQILRTRFKPDILRYFYKFTPKARAMVKTVTMDLNCYYPLVARELFPNAQIVIDRFHMVQMLTRSFNIFRVQIMKQFNKRSREYKLLKSPWKLYLMKYDKLNKTTPYYDWHFKDCLTQEHVVLDGLDCDQTLENTYWVMQDFMTAIQDNDEKKVIHLLHSKQNVGKQMHQTLLTFKRNYSGVLNGIT…
214	GC_00000001	Swine_GHZ10a	1829	42	250	0.909895	0.663148	0.767169	K07485	transposase	COG3464	Transposase	X	Mobilome: prophages, transposons	----------------------------MSSLNDYIKFTLDIEDKNIIFSDYSNENINGKIYKIYLAELIQPTCPYCRSTNLKHNGHYVSNVRFITADASKPVTIRLRKQRVLCNDCLKRSMAQSNLVNKGCYISNTSKRKILSALTEDRSMTSIAREHNVSVNTIQRVLEVCSSKFYDAFDHLPEHLAFDEFKGVGKKLHFICLDGDTHKVVQILRTRFKPDILRYFYKFTPKARAMVKTVTMDLNCYYPLVARKLFPNAQIVIDRFHMVQMLTRSFNIFRVQIMKQFNKRSREYKLLKSPWKLYLMKYDKLNKTTPYYDWHFKDCLTQEHVVLDGLDCDQTLENTYWVMQDFMTAIQDNDEKKVIHLLHSKQNVGKQMHQTLLTFKRNYSGVLNGIT…
215	GC_00000001	Swine_GHZ10a	1553	42	250	0.909895	0.663148	0.767169	K07485	transposase	COG3464	Transposase	X	Mobilome: prophages, transposons	----------------------------MSSLNDYIKFTLDVEDKNIIFSDYSNENINGKIYKIYLAELIQPTCPYCRSTNLKHNGHYVSNVRFITADASKPVTIRLRKQRVLCNDCLKRSMAQSNLVNKGSYISNTSKRKILSALTEDRSMTSIAREHNVSVNTVQRVLEACSSKFYDDFDHLPEHLAFDEFKGVGKKLHFICLDGDTHKVVQILRTRFKPDILRYFYKFTPKARAMVKTVTMDLNCYYPLVARKLFPNAQIVIDRFHMVQMLTRSFNIFRVQIMKQFNKRSREYKLLKSPWKLYLMKYDKLNKTTPYYDWHFKDCLTQEHVVLDGLDCDQTLENTYWVMQDFMTAIQDNDEKKVIHLLHSKQSVGKQMHQTLLTFKRNYSGVLNGIT…
216	GC_00000001	Swine_GHZ10a	854	42	250	0.909895	0.663148	0.767169	K07485	transposase	COG3464	Transposase	X	Mobilome: prophages, transposons	----------------------------MSSLNDYIKFTLDIEDKNIIFSDYSNENINGKIYKIYLAELIQPTCPYCRSTNLKHNGHYVSNVRFITADASKPVTIRLRKQRVLCNDCLKRSMAQSNLVNKGCYISNTSKRKILSALTEDRSMTSIAREHNVSVNTIQRVLEACSSKFYDDFDHLPEHLAFDEFKGVGKKLHFICLDGDTHKVVQILRTRFKPDILRYFYKFTPKARAMVKTVTMDLNCYYPLVARELFPNAQIVIDRFHMVQMLTRSFNIFRVQIMKQFNKRSREYKLLKSPWKLYLMKYGKLNKTTPYYDWHFKDSLTQEHVVLDGLDCDQTLENTYWVMQDFMTAIQDNDEKKVIHLLHSKQSVGKQMHQTLLTFKRNYSGVLNGIT…
217	GC_00000001	Swine_GHZ10a	205	42	250	0.909895	0.663148	0.767169	K07485	transposase	COG3464	Transposase	X	Mobilome: prophages, transposons	----------------------------MSSLNDYIKFTLDIEDKNIIFSDYSNENINGKIYKIYLAELIQPTCPYCRSTNLKHNGHYVSNVRFITADASKPVTIRLRKQRVLCNDCLKRSMAQSNLVNKGCYISNTSKRKILSALTEDRSMTSIAREHNVSVNTVQRVLEACSSKFYDAFDHLPEHLAFDEFKGVGKKLHFICLDGDTHKVVQILRTRFKPDILRYFYKFTPKARAMVKTVTMDLNCYYPLVARELFPNAQIVIDRFHMVQMLTRSFNIFRVQIMKQFNKRSREYKLLKSPWKLYLMKYGKLNKTTPYYDWHFKDSLTQEHVVLDGLDCDQTLENTYRVMQDFMTAIQDNDEKKVIHLLHSKQNVGKQMHQTLLTFKRNYSGVLNGIT…
218	GC_00000001	Swine_GHZ10a	123	42	250	0.909895	0.663148	0.767169	K07485	transposase	COG3464	Transposase	X	Mobilome: prophages, transposons	----------------------------MSSLNDYIKFTLDIEDKNIIFSDYSNENINGKIYKIYLAELIQPHCPYCRSTNLKHNGHFVSNVRFITADASKPVTIRLRKQRVLCNDCLKRSMAQSNLVNKGCYISNTSKRKILSALTEDRSMTSIAREHNVSVNTIQRVLEACSSKFYDDFDHLPEHLAFDEFKGVGKKLHFICLDGDTHKVVQILRTRFKPDILRYFYKFTPKARAMVKTVTMDLNCYYPLVARELFPNAQIVIDRFHMVQMLTRSFNIFRVQIMKQFNKRSREYKLLKSPWKLYLMKYGKLNKTTPYYDWHFKDSLTQEHVVLDGLDCDQTLENTYWVMQDFMTAIQDNDEKKVIHLLHSKQSVGKQMHQTLLTFKRNYSGVLNGIT…
219	GC_00000001	Swine_GHZ10a	357	42	250	0.909895	0.663148	0.767169	K07485	transposase	COG3464	Transposase	X	Mobilome: prophages, transposons	MHKKGGHSPLYNKKSVPPNILCINKGITMSSLNDYIRFALDIEDHNIVFKDYFYKILNGTKYKIYEAELIQPACPFCGSVSLIHNGHLKIHVRYITANASVPVLIRLFKQRIKCRDCSKRSMAQSSLVNKYCCISNTSKLKILSALTEDRSMTSIAREHNTSVNTVQRVLASCSHRFIDGYDYLPEHLAFDEFKGVDRKLHFICLNGETHEVVQILRNRFKKNLLKYFGKFTLKARANVKTVTMDLNFYYQDIVRACFPNAQIIIDRFHMVQMLTRSLNSLRVAVMKKFKKGTREYSLLKSPWKLYLKKFDDLEKIHPRYNWHYKDSLTQEQIVMEGIECDDTLTNSYNLLQAFFTALDKHDTKAMKDIIYSKEKVGPLMHRTLLTFRHNLKAVLNGAS…
220	GC_00000001	Swine_GHZ10a	342	42	250	0.909895	0.663148	0.767169	K07485	transposase	COG3464	Transposase	X	Mobilome: prophages, transposons	-------------------------------------------------------------------------------------------------------------------------MAQSNLINKGCYISNTSKRKILSALTEDRSMTSIARKHNVSVNTVQRVLEACSSKFYDDFDHHPEHLAFDKFKGVGKKLHFICLDGNTHKVVQILRTRFKSDILRYFYKFTPKARAMVKTVTMDLNCYYPLVARELFPNAQIVIDRVHMVQMLARSFNIFRVQIMKQFNKRNREYKLLKSPWKLYLMKYDKLNKTTPYYDWHFKDSLTQKHVVLDGLDCDQTLENTYWVMQDFMTAIQDNDEKKVIHQ------------------------------…
221	GC_00000001	Swine_GHZ10a	1245	42	250	0.909895	0.663148	0.767169	K07485	transposase	COG3464	Transposase	X	Mobilome: prophages, transposons	---MHKERGHKPHCIKSSDSTLKNKSDCLRPLTMIVLNSISILKTLILFFLIILKNILTANIIAFIKPSLFSLLVLFAIQLILNIMDTILLTCALLLLILVIQLLSDLKKRVLCNDCLKRSMAQSSLVDKYCHISNASKRKVLAALTEDRSMTSIAREHNLSVNTVQKVLESCSSRFYDNFDCLPEHLAFDEFKGVGKKLHFICLDGDSHQVVQILRTRFKPEILRCFYKFTPKARAMVKTVTMDLNCYYPIVARELFPNAQIVIDRFHMVQMLTRSFNSFRVQTMKQFKKQSREYKLLRSI-------------------------------------------------------------------------------------------------…
222	GC_00000001	Swine_GHZ10a	1246	42	250	0.909895	0.663148	0.767169	K07485	transposase	COG3464	Transposase	X	Mobilome: prophages, transposons	-------------------------------------------------------------------------------------------------------------------------------------------------------------------------------------------------------------------------------------------------------------------------------------------------------------------MKYDKLNKKTPYYDWHFKDYLTQEHVVLDGLDCNEELENTYWVMQDFMAAIQNKYEKKIIHLLHSKQAVGKQMHQTLLTFKRNYTGVLNGIS…
223	GC_00000001	Swine_GHZ10a	1148	42	250	0.909895	0.663148	0.767169							----------------------------MSSLNDYIKFHLNIEDPNIIFSDYFKKYINGKYHNLYVAELIQPYCPYCLFSNLKHNGHYTSNVRFITADASYPVIIRFKKQRVLCNACLKRSLAQYNLINKGCYISNTSKRKIL--------------------------------------------------------------------------------------------------------------------------------------------------------YALLSS--------------------------------------------------------------------------------------------------…
224	GC_00000001	Swine_PF01	520	42	250	0.909895	0.663148	0.767169	K07485	transposase	COG3464	Transposase	X	Mobilome: prophages, transposons	----------------------------MSSLNDYIKFTLDVEDKNIIFSDYSNENINGKIYKIYLAELIQPTCPYCRSTNLKHNGHYVSNVRFITADASKPVTIRLRKQRVLCNDCLKRSMAQSNLVNKGSYISNTSKRKILSALTEDRSMTSIAREHNVSVNTVQRVLEACSSKFYDDFDHLPEHLAFDEFKGVGKKLHFICLDGDTHKVVQILRTRFKPDILRYFYKFTPKARAMVKTVTMDLNCYYPLVARKLFPNAQIVIDRFHMVQMLTRSFNIFRVQIMKQFNKRSREYKLLKSPWKLYLMKYDKLNKTTPYYDWHFKDCLTQEHVVLDGLDCDQTLENTYWVMQDFMTAIQDNDEKKVIHLLHSKQSVGKQMHQTLLTFKRNYSGVLNGIT…
225	GC_00000001	Swine_PF01	884	42	250	0.909895	0.663148	0.767169	K07485	transposase	COG3464	Transposase	X	Mobilome: prophages, transposons	----------------------------MSSLNDYIKFTLDIEDKNIIFSDYSNENINGKIYKIYLAELIQPHCPYCRSTNLKHNGHFVSNVRFITADASKPVTIRLRKQRVLCNDCLKRSMAQSNLVNKGCYISNTSKRKILSALTEDRSMTSIAREHNVSVNTIQRVLEACSSKFYDDFDHLPEHLAFDEFKGVGKKLHFICLDGDTHKVVQILRTRFKPDILRYFYKFTPKARAMVKTVTMDLNCYYPLVARELFPNAQIVIDRFHMVQMLTRSFNIFRVQIMKQFNKRSREYKLLKSPWKLYLMKYGKLNKTTPYYDWHFKDSLTQEHVVLDGLDCDQTLENTYWVMQDFMTAIQDNDEKKVIHLLHSKQSVGKQMHQTLLTFKRNYSGVLNGIT…
226	GC_00000001	Swine_PF01	930	42	250	0.909895	0.663148	0.767169	K07485	transposase	COG3464	Transposase	X	Mobilome: prophages, transposons	----------------------------MSSLNDYIKFTLDIEDKNIIFSDYSNENINGKIYKIYLAELIQPHCPYCRSTNLKHNGHFVSNVRFITADASKPVTIRLRKQRVLCNDCLKRSMAQSNLVNKGCYISNTSKRKILSALTEDRSMTSIAREHNVSVNTVQRVLEACSSKFYDDFDHLPEHLAFDEFKGVGKKLHFICLDGDTHKVVQILRTRFKPDILRYFYKFTPKARAMVKTVTMDLNCYYPLVARELFPNAQIVIDRFHMVQMLTRSFNIFRVQIMKQFNKRSREYKLLKSPWKLYLMKYGKLNKTTPYYDWHFKDSLTQEHVVLDGLDCDQTLENTYWVMQDFMTAIQDNDEKKVIHLLHSKQSVGKQMHQTLLTFKRNYSGVLNGIT…
227	GC_00000001	Swine_PF01	378	42	250	0.909895	0.663148	0.767169	K07485	transposase	COG3464	Transposase	X	Mobilome: prophages, transposons	-------------------------------------------------------------------------------------------------------------------------MAQSNLINKGCYISNTSKRKILSALTEDRSMTSIARKHNVSVNTVQRVLEACSSKFYDDFDHHPEHLAFDKFKGVGKKLHFICLDGNTHKVVQILRTRFKSDILRYFYKFTPKARAMVKTVTMDLNCYYPLVARELFPNAQIVIDRVHMVQMLARSFNIFRVQIMKQFNKRNREYKLLKSPWKLYLMKYDKLNKTTPYYDWHFKDSLTQKHVVLDGLDCDQTLENTYWVMQDFMTAIQDNDEKKVIHQ------------------------------…
228	GC_00000001	Swine_PF01	1541	42	250	0.909895	0.663148	0.767169	K07485	transposase	COG3464	Transposase	X	Mobilome: prophages, transposons	---------------------------------------------------------------------------------------------------------------------------------------------------------------------------------------------------------------------------------------------MVKTVTMDLNCYYPLVARKLFPNAQIVIDRFHMVQMLTRSFNIFRVQIMKQFNKRSREYKLLKSPWKLYLMKYDKLNKTTPYYDWHFKDCLTQEHVVLDGLDCDQTLENTYWVMQDFMTAIQDNDEKKVIHLLHSKQSVGKQMHQTLLTFKRNYSGVLNGIT…
229	GC_00000001	Swine_PF01	1540	42	250	0.909895	0.663148	0.767169	K07485	transposase	COG3464	Transposase	X	Mobilome: prophages, transposons	----------------------------MSSLNDYIKFTLDVEDKNIIFSDYSNENINGKIYKIYLAELIQPTCPYCRSTNLKHNGHYVSNVRFITADASKPVTIRLRKQRVLCNDCLKRSMAQSNLVNKGCYISNTSKRKILSALTEDRSMTSIAREHNVSVNTVQRVLEACSSKFYDDFDHLPEHLAFDEFKGVGKKLHFICLDGDTHKVVQILRTRFKPDILRYFLQ-------------------------------------------------------------------------------------------------------------------------------------------VHS---------------------------…
230	GC_00000001	Swine_PF01	43	42	250	0.909895	0.663148	0.767169	K07485	transposase	COG3464	Transposase	X	Mobilome: prophages, transposons	--------------------------------------------------------------------------------------------------------------------------------------------------------------------------------------------------------------------------------------------------M-DLNYYYDIMAKELFPNAQVILDRFHIVQMLNRSFNSCRIQEMKKHKKGSWEYNLLKYYWKLYLKPFDDLEKVKPCYQSRLKDTLTQEQIVADGLSLNNELENTYNLMQDISKALKDRDTKKLRSLIQSKDHVGNMMHTTLNTLKRNLHDILNAAK…
231	GC_00000001	Swine_PF01	57	42	250	0.909895	0.663148	0.767169	K07485	transposase	COG3464	Transposase	X	Mobilome: prophages, transposons	---------------------------------------------------------------------------------------------------------------------------------------------------------------------------------------------------------------------------------------------------MDLNYYYDIMAKELFPNAQVILDRFHIVQMLNRSFNSCRIQETKKHKKGSWEYNLLKYYWKLYLKPFDDLEKVKPCYQSRLKNTLTQEQIVADGLSLNNELENTYNLMQDISKALKDRDTKKLRSLIQSKDHVGNMMHTTLNTFKRNLHDILNAAK…
232	GC_00000001	Swine_PF01	1074	42	250	0.909895	0.663148	0.767169							----------------------------MSSLNDYIKFHLNIEDPNIIFSDYFKKYINGKYHNLYVAELIQPYCPYCLFSNLKHNGHYTSNVRFITAYASHPVITRLKKQRVLCNACLKRSLAQYNLINKGCYISNTSKRKIL--------------------------------------------------------------------------------------------------------------------------------------------------------YALLSS--------------------------------------------------------------------------------------------------…
233	GC_00000001	Swine_PF01	38	42	250	0.909895	0.663148	0.767169			COG3464	Transposase	X	Mobilome: prophages, transposons	------------------------------------------------------------------------------------------------------------------------------------------------------------------------------------------------------------------------------------------------------------------MNMSILL-------------------------------------WKL-------------------------------------------------------------RSLIQSKDHVGNMMHTTLNTLKRNLHDILNAAK…
234	GC_00000001	Swine_SRR5240737_bin10_metaWRAP_v1_3_MAG	1870	42	250	0.909895	0.663148	0.767169	K07485	transposase	COG3464	Transposase	X	Mobilome: prophages, transposons	------------------------------------------------------------------------------------------------------------------------------------------------------------------------------------------------------------------------------------------------------------------MNMSILL-------------------------------------WKL-------------------------------------------------------------RSLIQSKDHVGNMMHTTLNTLKRNLHDILNAAK…
235	GC_00000001	Swine_WCA_380_WT_3D	1547	42	250	0.909895	0.663148	0.767169	K07485	transposase	COG3464	Transposase	X	Mobilome: prophages, transposons	----------------------------MSSLNDYIKFTLDVEDKNIIFSDYSNENINGKIYKIYLAELIQPTCPYCRSTNLKHNGHYVSNVRFITADASKPVTIRLRKQRVLCNDCLKRSMAQSNLVNKGSYISNTSKRKILSALTEDRSMTSIAREHNVSVNTVQRVLEACSSKFYDDFDHLPEHLAFDEFKGVGKKLHFICLDGDTHKVVQILRTRFKPDILRYFYKFTPKARAMVKTVTMDLNCYYPLVARELFPNAQIVIDRFHMVQMLTRSFNIFRVQIMKQFNKRSREYKLLKSPWKLYLMKYDKLNKTTPYYDWHFKDCLTQEHVVLDGLDCDQTLENTYWVMQDFMTAIQDNDEKKVIHLLHSKQSVGKQMHQTLLTFKRNYSGVLNGIT…
236	GC_00000001	Swine_WCA_380_WT_3D	418	42	250	0.909895	0.663148	0.767169	K07485	transposase	COG3464	Transposase	X	Mobilome: prophages, transposons	-------------------------------------------------------------------------------------------------------------------------MAQSNLINKSCYISNTSKRKILSALTEDRSMTNIAREHNVSVNTVQGVLESCSSKFYDDFDRLPEHLAFDEFKGVGKKLHFICLDGDTHKVVQILRTRFKPNILHYFYKFTPKARAMVKTVIMDLNCYYALIKED-----------------------------------------------------------------------------------------------------------------------------------------------…
237	GC_00000001	Swine_WCA_380_WT_3D	819	42	250	0.909895	0.663148	0.767169	K07485	transposase	COG3464	Transposase	X	Mobilome: prophages, transposons	------------------------------------------------------------------------------------------------------------------------------------------------------------------------------------------------------------------------------------------------------------MAKEIFPNAQVILDRFHIVQMLNRSFNSCRIQEMKQHKKGSWEYNLLKYYWKLYLKPFDDLEKVKPCYQSRLKDTLTQEQIVADGLSLNNELENTYNLMQDISKALKDRDTKKLRSLIQSKDHVGNMMHATLNTFKRNLHDILNAAK…
238	GC_00000001	Swine_ZLJ010	780	42	250	0.909895	0.663148	0.767169	K07485	transposase	COG3464	Transposase	X	Mobilome: prophages, transposons	----------------------------MSSLNDYIKFTLDIEDKNIIFSDYSNENINGKIYKIYLAELIQPTCPYCRSTNLKHNGHYVSNVRFITADASKPVTIRLRKQRVLCNDCLKRSMAQSNLVNKGCYISNTSKRKILSALTEDRSMTSIAREHNVSVNTVQRVLEACSSKFYDAFDHLPEHLAFDEFKGVGKKLHFICLDGDTHKVVQILRTRFKPDILRYFYKFTPKARAMVKTVTMDLNCYYPLVARELFPNAQIVIDRFHMVQMLTRSFNIFRVQIMKQFNKRSREYKLLKSPWKLYLMKYDKLNKTTPYYDWHFKDCLTQEHVVLDGLDCDQTLENTYWVMQDFMTAIQDNDEKKVIHLLHSKQNVGKQMHQTLLTFKRNYSGVLNGIT…
239	GC_00000001	Swine_ZLJ010	915	42	250	0.909895	0.663148	0.767169	K07485	transposase	COG3464	Transposase	X	Mobilome: prophages, transposons	----------------------------MSSLNDYIKFTLDIEDKNIIFSDYSNENINGKIYKIYLAELIQPTCPYCRSTNLKHNGHYVSNVRFITADASKPVTIRLRKQRVLCNDCLKRSMAQSNLVNKGCYISNTSKRKILSALTEDRSMTSIAREHNVSVNTVQRVLEACSSKFYDAFDHLPEHLAFDEFKGVGKKLHFICLDGDTHKVVQILRTRFKPDILRYFYKFTPKARAMVKTVTMDLNCYYPLVARELFPNAQIVIDRFHMVQMLTRSFNIFRVQIMKQFNKRSREYKLLKSPWKLYLMKYDKLNKTTPYYDWHFKDCLTQEHVVLDGLDCDQTLENTYWVMQDFMTAIQDNDEKKVIHLLHSKQNVGKQMHQTLLTFKRNYSGVLNGIT…
240	GC_00000001	Swine_ZLJ010	1406	42	250	0.909895	0.663148	0.767169	K07485	transposase	COG3464	Transposase	X	Mobilome: prophages, transposons	----------------------------MSSLNDYIKFTLDIEDKNIIFSDYSNENINGKIYKIYLAELIQPTCPYCRSTNLKHNGHYVSNVRFITADASKPVTIRLRKQRVLCNDCLKRSMAQSNLVNKGCYISNTSKRKILSALTEDRSMTSIAREHNVSVNTVQRVLEACSSKFYDAFDHLPEHLAFDEFKGVGKKLHFICLDGDTHKVVQILRTRFKPDILRYFYKFTPKARAMVKTVTMDLNCYYPLVARELFPNAQIVIDRFHMVQMLTRSFNIFRVQIMKQFNKRSREYKLLKSPWKLYLMKYDKLNKTTPYYDWHFKDCLTQEHVVLDGLDCDQTLENTYWVMQDFMTAIQDNDEKKVIHLLHSKQNVGKQMHQTLLTFKRNYSGVLNGIT…
241	GC_00000001	Swine_ZLJ010	1422	42	250	0.909895	0.663148	0.767169	K07485	transposase	COG3464	Transposase	X	Mobilome: prophages, transposons	----------------------------MSSLNDYIKFTLDIEDKNIIFSDYSNENINGKIYKIYLAELIQPTCPYCRSTNLKHNGHYVSNVRFITADASKPVTIRLRKQRVLCNDCLKRSMAQSNLVNKGCYISNTSKRKILSALTEDRSMTSIAREHNVSVNTVQRVLEACSSKFYDAFDHLPEHLAFDEFKGVGKKLHFICLDGDTHKVVQILRTRFKPDILRYFYKFTPKARAMVKTVTMDLNCYYPLVARELFPNAQIVIDRFHMVQMLTRSFNIFRVQIMKQFNKRSREYKLLKSPWKLYLMKYDKLNKTTPYYDWHFKDCLTQEHVVLDGLDCDQTLENTYWVMQDFMTAIQDNDEKKVIHLLHSKQNVGKQMHQTLLTFKRNYSGVLNGIT…
242	GC_00000001	Swine_ZLJ010	1822	42	250	0.909895	0.663148	0.767169	K07485	transposase	COG3464	Transposase	X	Mobilome: prophages, transposons	----------------------------MSSLNDYIKFTLDIEDKNIIFSDYSNENINGKIYKIYLAELIQPTCPYCRSTNLKHNGHYVSNVRFITADASKPVTIRLRKQRVLCNDCLKRSMAQSNLVNKGCYISNTSKRKILSALTEDRSMTSIAREHNVSVNTVQRVLEACSSKFYDAFDHLPEHLAFDEFKGVGKKLHFICLDGDTHKVVQILRTRFKPDILRYFYKFTPKARAMVKTVTMDLNCYYPLVARELFPNAQIVIDRFHMVQMLTRSFNIFRVQIMKQFNKRSREYKLLKSPWKLYLMKYDKLNKTTPYYDWHFKDCLTQEHVVLDGLDCDQTLENTYWVMQDFMTAIQDNDEKKVIHLLHSKQNVGKQMHQTLLTFKRNYSGVLNGIT…
243	GC_00000001	Swine_ZLJ010	1673	42	250	0.909895	0.663148	0.767169	K07485	transposase	COG3464	Transposase	X	Mobilome: prophages, transposons	----------------------------MSSLNDYIKFTLDIEDKNIIFSDYSNENINGKIYKIYLAELIQPTCPYCRSTNLKHNGHYVSNVRFITADASKPVTIRLRKQRVLCNDCLKRSMAQSNLVNKGCYISNTSKRKILSALTEDRSMTSIAREHNVSVNTVQRVLEVCSSKFYDAFDHLPEHLAFDEFKGVGKKLHFICLDGDTHKVVQILRTRFKPDILRYFYKFTPKARAMVKTVTMDLNCYYPLVARELFPNAQIVIDRFHMVQMLTRSFNIFRVQIMKQFNKRSREYKLLKSPWKLYLMKYDKLNKTTPYYDWHFKDCLTQEHVVLDGLDCDQTLENTYRVMQDFMTAIQDNDEKKVIHLLHSKQNVGKQMHQTLLTFKRNYSGVLNGIT…
244	GC_00000001	Swine_ZLJ010	1853	42	250	0.909895	0.663148	0.767169	K07485	transposase	COG3464	Transposase	X	Mobilome: prophages, transposons	----------------------------MSSLNDYIKFTLDIEDKNIIFSDYSNENINGKIYKIYLAELIQPTCPYCRSTNLKHNGHYVSNVRFITADASKPVTIRLRKQRVLCNDCLKRSMAQSNLVNKGCYISNTSKRKILSALTEDRSMTSIAREHNVSVNTVQRVLEACSSKFYDAFDHLPEHLAFDEFKGVGKKLHFICLDGDTHKVVQILRTRFKPDILRYFYKFTPKARAMVKTVTMDLNCYYPLVARELFPNAQIVIDRFHMVQMLTRSFNIFRVQIMKQFNKRSREYKLLKSPWKLYLMKYDKLNKTTPYYDWHFKDCLTQEHVVLDGLDCDQTLENTYRVMQDFMTAIQDNDEKKVIHLLHSKQNVGKQMHQTLLTFKRNYSGVLNGIT…
245	GC_00000001	Swine_ZLJ010	865	42	250	0.909895	0.663148	0.767169	K07485	transposase	COG3464	Transposase	X	Mobilome: prophages, transposons	----------------------------MSSLNDYIKFTLDIEDKNIIFSDYSNENINGKIYKIYLAELIQPHCPYCRSTNLKHNGHFVSNVRFITADASKPVTIRLRKQRVLCNDCLKRSMAQSNLVNKGCYISNTSKRKILSALTEDRSMTSIAREHNVSVNTIQRVLEACSSKFYDDFDHLPEHLAFDEFKGVGKKLHFICLDGDTHKVVQILRTRFKPDILRYFYKFTPKARAMVKTVTMDLNCYYPLVARELFPNAQIVIDRFHMVQMLTRSFNIFRVQIMKQFNKRSREYKLLKSPWKLYLMKYDKLNKTTPYYDWHFKDCLTQEHVVLDGLDCDQTLENTYWVMQDFMTAIQDNDEKKVIHLLHSKQNVGKQMHQTLLTFKRNYSGVLNGIT…
246	GC_00000001	Swine_ZLJ010	367	42	250	0.909895	0.663148	0.767169	K07485	transposase	COG3464	Transposase	X	Mobilome: prophages, transposons	----------------------------MSSLNDYIKFTLDIEDKNIIFSDYSNENINGKIYKIYLAKLIQPHCPYCRSTNLKHNGHFVSNVRFITADASKPVTIRLRKQRVLCNDCLKRSMAQSNLVNKGCYISNTSKRKILSALTEDRSMTSIAREHNVSVNTVQRVLQSCSSKFYDDFDHLPEHLAFDEFKGVGKKLHFICLDGDTHKVVQILRTRFKPDILRYFYKFTPKARAMVKTVTMDLNCYYPLVARELFPNAQIVIDRFHMVQMLTRSFNIFRVQIMKQFNKRSREYKLLKSPWKLYLMKYGKLNKTTPYYDWHFKDSLTQEHVVLDGLDCDQTLENTYWVMQDFMTAIQDNDEKKVIHLLHSKQSVGKQMHQTLLTFKRNYSGVLNGIT…
247	GC_00000001	Swine_ZLJ010	1136	42	250	0.909895	0.663148	0.767169	K07485	transposase	COG3464	Transposase	X	Mobilome: prophages, transposons	----------------------------MSSLNDYIKFALDIEDQNIIFSDYSNENISGKIYKIYLAELIRSACPFCRSTNLKHNGHYVSNVRFITADASKLVTIRLRKQRVLCNDCLKRSMAQSNLVNKYCHISNVSKLKVRSALTEDRSMTSIAREHNLSVNTVQRVLTSYSAKFYDDFDRLPEHLAFDEFKGVGKKLHFICLVGDTHKVVQILRTRFKPDILRYFYKFTPKARSMVRTVTMDLNCYYPLIARELFPNAQIVIDRFHMVQMLTRSFNIFRVQIMKQFNKRSREYKLLKSPWKLYLMKYGKLNKTTPYYD------------------------------------------------------------------------------…
248	GC_00000001	Swine_ZLJ010	331	42	250	0.909895	0.663148	0.767169	K07485	transposase	COG3464	Transposase	X	Mobilome: prophages, transposons	-------------------------------------------------------------------------------------------------------------------------MAQSNLINKGCYISNTSKRKILSALTEDRSMTSIARKHNVSVNTVQRVLEACSSKFYDDFDHHPEHLAFDKFKGVGKKLHFICLDGNTHKVVQILRTRFKSDILRYFYKFTPKARAMVKTVTMDLNCYYPLVARELFPNAQIVIDRVHMVQMLARSFNIFRVQIMKQFNKRNREYKLLKSPWKLYLMKYDKLNKTTPYYDWHFKDSLTQKHVVLDGLDCDQTLENTYWVMQDFMTAIQDNDEKKVIHQ------------------------------…
249	GC_00000001	Swine_ZLJ010	1163	42	250	0.909895	0.663148	0.767169	K07485	transposase	COG3464	Transposase	X	Mobilome: prophages, transposons	-------------------------------------------------------------------------------------------------------------------------------------------------------MTSIAREHNVSVNTVQRVLESCSSKFYDNFDHLPEHLAFDEFKGVGKNLHFICLDGDTHKVIQILRTRFKPDILRYFYKFTPKARSMVKTVTMELNCYYPLVARELFPNAQIVIDRFHMVQMLIRSFNIFRVQIMKQFNKQSREYKLLKSPWKLYLIKYGKLNKTTPYYDWHFKDYLTQEHVVLDGLECNKDLENTYWIMQDFMTAIQNKDEKQIIHLLNSKQTVGKQMHQTLLTFKHNYTEAD----…
250	GC_00000001	Swine_ZLJ010	1137	42	250	0.909895	0.663148	0.767169	K07485	transposase	COG3464	Transposase	X	Mobilome: prophages, transposons	--------------------------------------------------------------------------------------------------------------------------------------------------------------------------------------------------------------------------------------------------------------------------------------------------------------------------------------------------------------MQDFMAAIQNKDEKKVIHLLHSKQAVGKQMHQTLLTFKRNYSGVLNGIA…
251	GC_00000002	Human_BSD2780061687_150420_B4	1612	36	219	0.893292	0.835291	0.863319	K07482	transposase, IS30 family	COG2826	Transposase and inactivated derivatives, IS30 family (Tra8)	X	Mobilome: prophages, transposons	MDSLHSTMNQHVKGKHLSFEERVIIQTRLKDGYSIRAIARELGCSPSTISYEVKRGTVSLYHGKQQRYKADHGQSVYQVNRRHCGRKSDFLKKADFISYVIKHFFEDGWSLDVCANRSLAIGEFSHHQTVSTRTLYNYVDQGLMTIKNYDLPEKLKRNIKLHHVRKNKKKLGRSIEERPKEIDQRNEFGHWECDLVLGHKTKDDQVLLTLSERMSREFLIICIPDKTFASVMRAFKVLQKQYSEHWNDIFKTITTDNGSEFADLANLEEVSKTLVYYAHPIL-LVIRELWKGTMALFADSFLKESTSITILSNRSLILKPGAIHYQER---SWHTTHQMKSSKEN------
252	GC_00000002	Human_CH32	932	36	219	0.893292	0.835291	0.863319	K07482	transposase, IS30 family	COG2826	Transposase and inactivated derivatives, IS30 family (Tra8)	X	Mobilome: prophages, transposons	MDSLHSTMNQHVKGKYLSFEERVIIQLRLKDGYSLRAIARELNCSPSTISYEVKRGTVKLYHGKVKKYKATQGHDAYKAHRKNCGRKSDFLRKAQFMRYVHKHFFKDGWSLDVCSNRATAVGEFASSDVVCTKTLYNYVDQGLLGIYNYDLPEKLKRNTKLHRIRKNKKKLGRSIEERPKEINKRNEFGHWECDLVLGHKSKDDEVLLTLSERMSREFLILRIPDKTSVSVMQAFKELQRQYSEHWNDIFKTITTDNGSEFADLSNLEKVSNTLVYYAHPYT-SCDKGTVERHNGLIR-RFIPKGEAIANYSLQDIINIETWCNSLPRKILAYHTPDEIFERELDLIYQAA
253	GC_00000002	Human_CH32	63	36	219	0.893292	0.835291	0.863319	K07482	transposase, IS30 family	COG2826	Transposase and inactivated derivatives, IS30 family (Tra8)	X	Mobilome: prophages, transposons	MDSLHSIMPKHKKGKHLSLEERVIIQTRLKDRCSIRAIARELACSPSTISYEIRRGTVSLYHGKQKRYKADHGQSVYQSNRSHCGRKSDFLKKADFIKYVNKHFFEDGWSLDVCANRSLAIGEFSHHQTVCTRTLYNYVDQGLLAIRNSDLPEKLKRNTKIHRIHKNKKKLGRSIEERPKEVNDRKEFGHWECDLVLGHKTKDDQVLLTLSERMSREFLIMRIPDKTADSVMAAFQSLRKQYSEHWNEIFKTITTDNGSEFAELSNLEKVSNTLVYYAHPYT-SCDKGTVERHNELIR-RFIPKGDYITNYSLQDIINIETWCNSLPRKILAYHTPDEIFERELDHIYQAA
254	GC_00000002	Human_CH32	260	36	219	0.893292	0.835291	0.863319	K07482	transposase, IS30 family	COG2826	Transposase and inactivated derivatives, IS30 family (Tra8)	X	Mobilome: prophages, transposons	MDSLHSIMPKHKKGKHLSLEERVIIQTRLKDRCSIRAIARELACSPSTISYEIRRGTVSLYHGKQKRYKADHGQSVYQSNRSHCGRKSDFLKKADFIKYVNKHFFEDGWSLDVCANRSLAIGEFSHHQTVCTRTLYNYVDQGLLAIRNSDLPEKLKRNTKIHRIHKNKKKLGRSIEERPKEVNDRKEFGHWECDLVLGHKTKDDQVLLTLSERMSREFLIMRIPDKTADSVMAAFQSLRKQYSEHWNEIFKTITTDNGSEFAELSNLEKVSNTLVYYAHPYT-SCDKGTVERHNELIR-RFIPKGDYITNYSLQDIINIETWCNSLPRKILAYHTPDEIFERELDHIYQAA
255	GC_00000002	Human_CH32	543	36	219	0.893292	0.835291	0.863319	K07482	transposase, IS30 family	COG2826	Transposase and inactivated derivatives, IS30 family (Tra8)	X	Mobilome: prophages, transposons	MDSLHSIMPKHKKGKHLSLEERVIIQTRLKDRCSIRAIARELACSPSTISYEIRRGTVSLYHGKQKRYKADHGQSVYQSNRSHCGRKSDFLKKADFIKYVNKHFFEDGWSLDVCANRSLAIGEFSHHQTVCTRTLYNYVDQGLLAIRNSDLPEKLKRNTKIHRIHKNKKKLGRSIEERPKEVNDRKEFGHWECDLVLGHKTKDDQVLLTLSERMSREFLIMRIPDKTADSVMAAFQSLRKQYSEHWNEIFKTITTDNGSEFAELSNLEKVSNTLVYYAHPYT-SCDKGTVERHNELIR-RFIPKGDYITNYSLQDIINIETWCNSLPRKILAYHTPDEIFERELDHIYQAA
256	GC_00000002	Human_CH32	895	36	219	0.893292	0.835291	0.863319	K07482	transposase, IS30 family	COG2826	Transposase and inactivated derivatives, IS30 family (Tra8)	X	Mobilome: prophages, transposons	MDSLHSIMPKHKKGKHLSLEERVIIQTRLKDRCSIRAIARELACSPSTISYEIRRGTVSLYHGKQKRYKADHGQSVYQSNRSHCGRKSDFLKKADFIKYVNKHFFEDGWSLDVCANRSLAIGEFSHHQTVCTRTLYNYVDQGLLAIRNSDLPEKLKRNTKIHRIHKNKKKLGRSIEERPKEVNDRKEFGHWECDLVLGHKTKDDQVLLTLSERMSREFLIMRIPDKTADSVMAAFQSLRKQYSEHWNEIFKTITTDNGSEFAELSNLEKVSNTLVYYAHPYT-SCDKGTVERHNELIR-RFIPKGDYITNYSLQDIINIETWCNSLPRKILAYHTPDEIFERELDHIYQAA
257	GC_00000002	Human_CH32	900	36	219	0.893292	0.835291	0.863319	K07482	transposase, IS30 family	COG2826	Transposase and inactivated derivatives, IS30 family (Tra8)	X	Mobilome: prophages, transposons	MDSLHSIMPKHKKGKHLSLEERVIIQTRLKDRCSIRAIARELACSPSTISYEIRRGTVSLYHGKQKRYKADHGQSVYQSNRSHCGRKSDFLKKADFIKYVNKHFFEDGWSLDVCANRSLAIGEFSHHQTVCTRTLYNYVDQGLLAIRNSDLPEKLKRNTKIHRIHKNKKKLGRSIEERPKEVNDRKEFGHWECDLVLGHKTKDDQVLLTLSERMSREFLIMRIPDKTADSVMAAFQSLRKQYSEHWNEIFKTITTDNGSEFAELSNLEKVSNTLVYYAHPYT-SCDKGTVERHNELIR-RFIPKGDYITNYSLQDIINIETWCNSLPRKILAYHTPDEIFERELDHIYQAA
258	GC_00000002	Human_CH32	1063	36	219	0.893292	0.835291	0.863319	K07482	transposase, IS30 family	COG2826	Transposase and inactivated derivatives, IS30 family (Tra8)	X	Mobilome: prophages, transposons	MDSLHSIMPKHKKGKHLSLEERVIIQTRLKDRCSIRAIARELACSPSTISYEIRRGTVSLYHGKQKRYKADHGQSVYQSNRSHCGRKSDFLKKADFIKYVNKHFFEDGWSLDVCANRSLAIGEFSHHQTVCTRTLYNYVDQGLLAIRNSDLPEKLKRNTKIHRIHKNKKKLGRSIEERPKEVNDRKEFGHWECDLVLGHKTKDDQVLLTLSERMSREFLIMRIPDKTADSVMAAFQSLRKQYSEHWNEIFKTITTDNGSEFAELSNLEKVSNTLVYYAHPYT-SCDKGTVERHNELIR-RFIPKGDYITNYSLQDIINIETWCNSLPRKILAYHTPDEIFERELDHIYQAA
259	GC_00000002	Human_CH32	1083	36	219	0.893292	0.835291	0.863319	K07482	transposase, IS30 family	COG2826	Transposase and inactivated derivatives, IS30 family (Tra8)	X	Mobilome: prophages, transposons	MDSLHSIMPKHKKGKHLSLEERVIIQTRLKDRCSIRAIARELACSPSTISYEIRRGTVSLYHGKQKRYKADHGQSVYQSNRSHCGRKSDFLKKADFIKYVNKHFFEDGWSLDVCANRSLAIGEFSHHQTVCTRTLYNYVDQGLLAIRNSDLPEKLKRNTKIHRIHKNKKKLGRSIEERPKEVNDRKEFGHWECDLVLGHKTKDDQVLLTLSERMSREFLIMRIPDKTADSVMAAFQSLRKQYSEHWNEIFKTITTDNGSEFAELSNLEKVSNTLVYYAHPYT-SCDKGTVERHNELIR-RFIPKGDYITNYSLQDIINIETWCNSLPRKILAYHTPDEIFERELDHIYQAA
260	GC_00000002	Human_CH32	1146	36	219	0.893292	0.835291	0.863319	K07482	transposase, IS30 family	COG2826	Transposase and inactivated derivatives, IS30 family (Tra8)	X	Mobilome: prophages, transposons	MDSLHSIMPKHKKGKHLSLEERVIIQTRLKDRCSIRAIARELACSPSTISYEIRRGTVSLYHGKQKRYKADHGQSVYQSNRSHCGRKSDFLKKADFIKYVNKHFFEDGWSLDVCANRSLAIGEFSHHQTVCTRTLYNYVDQGLLAIRNSDLPEKLKRNTKIHRIHKNKKKLGRSIEERPKEVNDRKEFGHWECDLVLGHKTKDDQVLLTLSERMSREFLIMRIPDKTADSVMAAFQSLRKQYSEHWNEIFKTITTDNGSEFAELSNLEKVSNTLVYYAHPYT-SCDKGTVERHNELIR-RFIPKGDYITNYSLQDIINIETWCNSLPRKILAYHTPDEIFERELDHIYQAA
261	GC_00000002	Human_CH32	1172	36	219	0.893292	0.835291	0.863319	K07482	transposase, IS30 family	COG2826	Transposase and inactivated derivatives, IS30 family (Tra8)	X	Mobilome: prophages, transposons	MDSLHSIMPKHKKGKHLSLEERVIIQTRLKDRCSIRAIARELACSPSTISYEIRRGTVSLYHGKQKRYKADHGQSVYQSNRSHCGRKSDFLKKADFIKYVNKHFFEDGWSLDVCANRSLAIGEFSHHQTVCTRTLYNYVDQGLLAIRNSDLPEKLKRNTKIHRIHKNKKKLGRSIEERPKEVNDRKEFGHWECDLVLGHKTKDDQVLLTLSERMSREFLIMRIPDKTADSVMAAFQSLRKQYSEHWNEIFKTITTDNGSEFAELSNLEKVSNTLVYYAHPYT-SCDKGTVERHNELIR-RFIPKGDYITNYSLQDIINIETWCNSLPRKILAYHTPDEIFERELDHIYQAA
262	GC_00000002	Human_CH32	1478	36	219	0.893292	0.835291	0.863319	K07482	transposase, IS30 family	COG2826	Transposase and inactivated derivatives, IS30 family (Tra8)	X	Mobilome: prophages, transposons	MDSLHSIMPKHKKGKHLSLEERVIIQTRLKDRCSIRAIARELACSPSTISYEIRRGTVSLYHGKQKRYKADHGQSVYQSNRSHCGRKSDFLKKADFIKYVNKHFFEDGWSLDVCANRSLAIGEFSHHQTVCTRTLYNYVDQGLLAIRNSDLPEKLKRNTKIHRIHKNKKKLGRSIEERPKEVNDRKEFGHWECDLVLGHKTKDDQVLLTLSERMSREFLIMRIPDKTADSVMAAFQSLRKQYSEHWNEIFKTITTDNGSEFAELSNLEKVSNTLVYYAHPYT-SCDKGTVERHNELIR-RFIPKGDYITNYSLQDIINIETWCNSLPRKILAYHTPDEIFERELDHIYQAA
263	GC_00000002	Human_CH32	1694	36	219	0.893292	0.835291	0.863319	K07482	transposase, IS30 family	COG2826	Transposase and inactivated derivatives, IS30 family (Tra8)	X	Mobilome: prophages, transposons	MDSLHSIMPKHKKGKHLSLEERVIIQTRLKDRCSIRAIARELACSPSTISYEIRRGTVSLYHGKQKRYKADHGQSVYQSNRSHCGRKSDFLKKADFIKYVNKHFFEDGWSLDVCANRSLAIGEFSHHQTVCTRTLYNYVDQGLLAIRNSDLPEKLKRNTKIHRIHKNKKKLGRSIEERPKEVNDRKEFGHWECDLVLGHKTKDDQVLLTLSERMSREFLIMRIPDKTADSVMAAFQSLRKQYSEHWNEIFKTITTDNGSEFAELSNLEKVSNTLVYYAHPYT-SCDKGTVERHNELIR-RFIPKGDYITNYSLQDIINIETWCNSLPRKILAYHTPDEIFERELDHIYQAA
264	GC_00000002	Human_CH32	867	36	219	0.893292	0.835291	0.863319	K07482	transposase, IS30 family	COG2826	Transposase and inactivated derivatives, IS30 family (Tra8)	X	Mobilome: prophages, transposons	MDFLHSIMPKHKKGKHLSLEERVIIQTRLKDRCSIRAIARELACSPSTISYEIRRGTVSLYHGKQKRYKADHGQSVYQSNRSHCGRKSDFLKKADFIKYVNKHFFEDGWSLDVCANRSLAIGEFSHHQTVCTRTLYNYVDQGLLAIRNSDLPEKLKRNTKIHRIHKNKKKLGRSIEERPKEVNDRKEFGHWECDLVLGHKTKDDQVLLTLSERMSREFLIMRIPDKTADSVMAAFQSLRKQYSEHWNEIFKTITTDNGSEFAELSNLEKVSNTLVYYAHPYT-SCDKGTVERHNELIR-RFIPKGDYITNYSLQDIINIETWCNSLPRKILAYHTPDEIFERELDHIYQAA
265	GC_00000002	Human_CH32	836	36	219	0.893292	0.835291	0.863319	K07482	transposase, IS30 family	COG2826	Transposase and inactivated derivatives, IS30 family (Tra8)	X	Mobilome: prophages, transposons	MDSLHSIMPKHKKGKHLSLEERVIIQTRLKDRCSIRAIARELGCSPSTISYEIRRGTVSLYHGKQKRYKAEHGQSVYQANRSRCGRKSDFLKKADFIKYVNKHFFEDGWSLDVCSNRSLAIGKFSHYQTVCTRTLYNYVDQGLLAIRNSDLPEKLKRNTKIHRIHKNKKKLGRSIEERPKEINDRKEFGHWECDLVLGHKTKDDQVLLTLSERMSREFLIMRIPDKTADSVMAAFQSLYKQYGEHWNEIFKTITTDNGSEFAELSNLEKVSNTLVYYAHPYT-SCDKGTVERHNGLIR-RFIPKGSYINKYSLQDIINIESWCNSLPRKILAYHTPDEIFERELDHIYQAA
266	GC_00000002	Human_CNCM	265	36	219	0.893292	0.835291	0.863319			COG2826	Transposase and inactivated derivatives, IS30 family (Tra8)	X	Mobilome: prophages, transposons	MDSLHSIISKHQKGKHLSFEECVIIQTRIKDGFSLRAIAREIGCSPSTISYEVKRGTVLLYNGHQKLYKAEYDNNAYQTNRRNCGRKLDYLKK---------------------------------------------------------------------------------------------------CLL---------SILISISSKMVGLLILVLIVA------------------------------------------------------------------------------------------------------------------------------
267	GC_00000002	Human_IDCC9203	286	36	219	0.893292	0.835291	0.863319			COG2826	Transposase and inactivated derivatives, IS30 family (Tra8)	X	Mobilome: prophages, transposons	MDSLHSIISKHQKGKHLSFEECVIIQTRIKDGFSLRAIAREIGCSPSTISYEVKRGTVLLYNGHQKLYKAEYDNNAYQTNRRNCGRKLDYLKK---------------------------------------------------------------------------------------------------CLL---------SILISISSKMVGLLILVLIVA------------------------------------------------------------------------------------------------------------------------------
268	GC_00000002	Human_MGYG_HGUT_00008	1020	36	219	0.893292	0.835291	0.863319	K07482	transposase, IS30 family	COG2826	Transposase and inactivated derivatives, IS30 family (Tra8)	X	Mobilome: prophages, transposons	MDSLHSTMNQHVKGKHLSFEERVIIQTRLKDGYSIRAIARELGCSPSTISYEVKRGTVSLYHGKQQRYKADHGQSVYQVNRRHCGRKSDFLKKADFISYVIKHFFEDGWSLDVCANRSLAIGEFSHHQTVSTRTLYNYVDQGLMTIKNYDLPEKLKRNIKLHHVRKNKKKLGRSIEERPKEIDQRNEFGHWECDLVLGHKTKDDQVLLTLSERMSREFLIICIPDKTFASVMRAFKVLQKQYSEHWNDIFKTITTDNGSEFADLANLEEVSKTLVYYAHPIL-LVIRELWKGTMALFADSFLKESTSITILSNRSLILKPGAIHYQER---SWHTTHQMKSSKEN------
269	GC_00000002	Human_NCC533	284	36	219	0.893292	0.835291	0.863319	K07482	transposase, IS30 family	COG2826	Transposase and inactivated derivatives, IS30 family (Tra8)	X	Mobilome: prophages, transposons	MDSLHSTMNQHVKGKHLSFEERVIIQLRLKDGYSLRAIARELNCSPSTISYEVKRGTVKLYHGKVKKYKATQGHDAYKAHRKNCGRKSDFLRKAQFMRYVHKHFFKDGWSLDVCSNRATAVGEFASSDVVCTKTLYNYVDQGLLGIYNYDLPEKLKRNTKLHRIRKNKKKLGRSIEERPKEINKRNEFGHWECDLVLGHKSKDDEVLLTLSERMSREFLILRIPDKTSVSVMQAFKELQRQYSEHWNDIFKTITTDNGSEFADLSNLEKVSNTLVYYAHPYT-SCDKGTVERHNGLIR-RFIPKGEAIANYSLQDIINIETWCNSLPRKILAYHTPDEIFERELDLIYQAA
270	GC_00000002	Human_NCC533	395	36	219	0.893292	0.835291	0.863319	K07482	transposase, IS30 family	COG2826	Transposase and inactivated derivatives, IS30 family (Tra8)	X	Mobilome: prophages, transposons	MDSLHSTMNQHVKGKHLSFEERVIIQLRLKDGYSLRAIARELNCSPSTISYEVKRGTVKLYHGKVKKYKATQGHDAYKAHRKNCGRKSDFLRKAQFMRYVHKHFFKDGWSLDVCSNRATAVGEFASSDVVCTKTLYNYVDQGLLGIYNYDLPEKLKRNTKLHRIRKNKKKLGRSIEERPKEINKRNEFGHWECDLVLGHKSKDDEVLLTLSERMSREFLILRIPDKTSVSVMQAFKELQRQYSEHWNDIFKTITTDNGSEFADLSNLEKVSNTLVYYAHPYT-SCDKGTVERHNGLIR-RFIPKGEAIANYSLQDIINIETWCNSLPRKILAYHTPDEIFERELDLIYQAA
271	GC_00000002	Human_NCC533	634	36	219	0.893292	0.835291	0.863319	K07482	transposase, IS30 family	COG2826	Transposase and inactivated derivatives, IS30 family (Tra8)	X	Mobilome: prophages, transposons	MDSLHSTMNQHVKGKHLSFEERVIIQLRLKDGYSLRAIARELNCSPSTISYEVKRGTVKLYHGKVKKYKATQGHDAYKAHRKNCGRKSDFLRKAQFMRYVHKHFFKDGWSLDVCSNRATAVGEFASSDVVCTKTLYNYVDQGLLGIYNYDLPEKLKRNTKLHRIRKNKKKLGRSIEERPKEINKRNEFGHWECDLVLGHKSKDDEVLLTLSERMSREFLILRIPDKTSVSVMQAFKELQRQYSEHWNDIFKTITTDNGSEFADLSNLEKVSNTLVYYAHPYT-SCDKGTVERHNGLIR-RFIPKGEAIANYSLQDIINIETWCNSLPRKILAYHTPDEIFERELDLIYQAA
272	GC_00000002	Human_NCC533	1566	36	219	0.893292	0.835291	0.863319	K07482	transposase, IS30 family	COG2826	Transposase and inactivated derivatives, IS30 family (Tra8)	X	Mobilome: prophages, transposons	MDSLHSTMNQHVKGKHLSFEERVIIQLRLKDGYSLRAIARELNCSPSTISYEVKRGTVKLYHGKVKKYKATQGHDAYKAHRKNCGRKSDFLRKAQFMRYVHKHFFKDGWSLDVCSNRATAVGEFASSDVVCTKTLYNYVDQGLLGIYNYDLPEKLKRNTKLHRIRKNKKKLGRSIEERPKEINKRNEFGHWECDLVLGHKSKDDEVLLTLSERMSREFLILRIPDKTSVSVMQAFKELQRQYSEHWNDIFKTITTDNGSEFADLSNLEKVSNTLVYYAHPYT-SCDKGTVERHNGLIR-RFIPKGEAIANYSLQDIINIETWCNSLPRKILAYHTPDEIFERELDLIYQAA
273	GC_00000002	Human_NCC533	1655	36	219	0.893292	0.835291	0.863319	K07482	transposase, IS30 family	COG2826	Transposase and inactivated derivatives, IS30 family (Tra8)	X	Mobilome: prophages, transposons	MDSLHSTMNQHVKGKHLSFEERVIIQLRLKDGYSLRAIARELNCSPSTISYEVKRGTVKLYHGKVKKYKATQGHDAYKAHRKNCGRKSDFLRKAQFMRYVHKHFFKDGWSLDVCSNRATAVGEFASSDVVCTKTLYNYVDQGLLGIYNYDLPEKLKRNTKLHRIRKNKKKLGRSIEERPKEINKRNEFGHWECDLVLGHKSKDDEVLLTLSERMSREFLILRIPDKTSVSVMQAFKELQRQYSEHWNDIFKTITTDNGSEFADLSNLEKVSNTLVYYAHPYT-SCDKGTVERHNGLIR-RFIPKGEAIANYSLQDIINIETWCNSLPRKILAYHTPDEIFERELDLIYQAA
274	GC_00000002	Human_NCC533	1677	36	219	0.893292	0.835291	0.863319	K07482	transposase, IS30 family	COG2826	Transposase and inactivated derivatives, IS30 family (Tra8)	X	Mobilome: prophages, transposons	MDSLHSTMNQHVKGKHLSFEERVIIQLRLKDGYSLRAIARELNCSPSTISYEVKRGTVKLYHGKVKKYKATQGHDAYKAHRKNCGRKSDFLRKAQFMRYVHKHFFKDGWSLDVCSNRATAVGEFASSDVVCTKTLYNYVDQGLLGIYNYDLPEKLKRNTKLHRIRKNKKKLGRSIEERPKEINKRNEFGHWECDLVLGHKSKDDEVLLTLSERMSREFLILRIPDKTSVSVMQAFKELQRQYSEHWNDIFKTITTDNGSEFADLSNLEKVSNTLVYYAHPYT-SCDKGTVERHNGLIR-RFIPKGEAIANYSLQDIINIETWCNSLPRKILAYHTPDEIFERELDLIYQAA
275	GC_00000002	Human_NCC533	33	36	219	0.893292	0.835291	0.863319	K07482	transposase, IS30 family	COG2826	Transposase and inactivated derivatives, IS30 family (Tra8)	X	Mobilome: prophages, transposons	MDSLHSTMNQHVKGKHLSFEERVIIQTRLKDGYSIRAIARELGCSPSTISYEVKRGTVSLYHGKQQRYKADHGQSVYQVNRRHCGRKSDFLKKADFISYVIKHFFEDGWSLDVCANRSLAIGEFSHHQTVSTRTLYNYVDQGLMTIKNYDLPEKLKRNIKLHHVRKNKKKLGRSIEERPKEIDQRNEFGHWECDLVLGHKTKDDQVLLTLSERMSREFLIICIPDKTFASVMRAFKVLQKQYSEHWNDIFKTITTDNGSEFADLANLEEVSKTLVYYAHPIL-LVIRELWKGTMALFADSFLKESTSITILSNRSLILKPGAIHYQER---SWHTTHQMKSSKEN------
276	GC_00000002	Poultry_AER105	494	36	219	0.893292	0.835291	0.863319	K07482	transposase, IS30 family	COG2826	Transposase and inactivated derivatives, IS30 family (Tra8)	X	Mobilome: prophages, transposons	MDSLHSTMNQHIKGKHLSFEERVIIQLRLKDGYYLRAIARELNCSPSTISYEVKRGTVELYHGKVKRYKATQGHDAYQAHRKNCGRKSDFLRKTQFMRYVHKHFFKDGWSLDVCSNRATAVGAFSSRDVVCTKTLYNYVDQGLLDIHNYDLPEKLKRNTKLHRIRRNKKKLGRSIEERPKEINKRNEFGHWECYLVLGHKSKDDEVLLTLSERMSREFLILRIPDKTSVSVMQAFKKLQRQYSEHWNDIFKTITTDNGSEFADLSSLEDVSNTLVYYAHPYT-SCDKGTVERHNGLIR-RFIPKGEAIDNYSLQDIIDIETWCNSLPRKILAYHTPDEIFERELDLIYQAA
277	GC_00000002	Poultry_AER105	486	36	219	0.893292	0.835291	0.863319							#NAME?
278	GC_00000002	Poultry_AER25	1649	36	219	0.893292	0.835291	0.863319	K07482	transposase, IS30 family	COG2826	Transposase and inactivated derivatives, IS30 family (Tra8)	X	Mobilome: prophages, transposons	MDSLHSTMNQHIKGKHLSFEERVIIQLRLKDGYSLRAIARELNCSPSTISYEVKRGTVELYHGKVKRYKATQGHDAYQAHRKNCGRKSDFLRKTQFMRYVHKHFFKDGWSLDVCSNRATAVGAFSSRDVVCTKTLYNYVDQGLLDIHNYDLPEKLKRNTKLHRIRRNKKKLGRSIEERPKEINKRNEFGHWECDLVLGHKSKDDEVLLTLSERMSREFLILRIPDKTSVSVMQAFKKLQRQYSEHWNDIFKTITTDNGSEFADLSSLEDVSNTLVYYAHPYT-SCDKGTVERHNGLIR-RFIPKGEAIDNYSLQDIIDIETWCNSLPRKILAYHTPDEIFERELDLIYQAA
279	GC_00000002	Poultry_AER25	677	36	219	0.893292	0.835291	0.863319			COG2826	Transposase and inactivated derivatives, IS30 family (Tra8)	X	Mobilome: prophages, transposons	#NAME?
280	GC_00000002	Poultry_An197	536	36	219	0.893292	0.835291	0.863319	K07482	transposase, IS30 family	COG2826	Transposase and inactivated derivatives, IS30 family (Tra8)	X	Mobilome: prophages, transposons	MDSLHSTMNQHVKGKHLSFEERVIIQLRLKDGYSLRAIARELNCSPSTISYEVKRGTVKLYHGKVKKYKATQGHDAYKAHRKNCGRKSDFLRKTQFMRYVHKHFFKDGWSLDVCSNRATAVGEFASSDVVCTKTLYNYVDQGLLGIYNYDLPEKLKRNTKLHRIRKNKKKLGRSIEERPKEINKRNEFGHWECDLVLGHKSKDDEVLLTLSERMSREFLILRIPDKTSVSVMQAFKELQRQYSEHWNDIFKTITTDNGSEFADLSNLEKVSNTLVYYAHPYT-SCDKGTVERHNGLIR-RFIPKGEAIANYSLQDIINIETWCNSLPRKILAYHTPDEIFERELDLIYQAA
281	GC_00000002	Poultry_An197	1503	36	219	0.893292	0.835291	0.863319	K07482	transposase, IS30 family	COG2826	Transposase and inactivated derivatives, IS30 family (Tra8)	X	Mobilome: prophages, transposons	MDSLHSTMNQHIKGKHLSFEERVIIQLRLKDGYSLRAIARELNCSPSTISYEVKRGTVELYHGKVKRYKATQGHDAYQAHRKNCGRKSDFLRKTQFMRYVHKHFFKDGWSLDVCSNRATAVGAFSSRDVVCTKTLYNYVDQGLLDIHNYDLPEKLKRNTKLHRIRRNKKKLGRSIEERPKEINKRNEFGHWECDLVLGHKSKDDEVLLTLSERMSREFLILRIPDKTSVSVMQAFKKLQRQYSEHWNDIFKTITTDNGSEFADLSSLEDVSNTLVYYAHPYT-SCDKGTVERHNGLIR-RFIPKGEAIDNYSLQDIIDIETWCNSLPRKILAYHTPDEIFERELDLIYQAA
282	GC_00000002	Poultry_An197	1579	36	219	0.893292	0.835291	0.863319	K07482	transposase, IS30 family	COG2826	Transposase and inactivated derivatives, IS30 family (Tra8)	X	Mobilome: prophages, transposons	MDSLHSTMNQHIKGKHLSFEERVIIQLRLKDGYSLRAIARELNCSPSTISYEVKRGTVELYHGKVKRYKATQGHDAYQAHRKNCGRKSDFLRKTQFMRYVHKHFFKDGWSLDVCSNRATAVGAFSSRDVVCTKTLYNYVDQGLLDIHNYDLPEKLKRNTKLHRIRRNKKKLGRSIEERPKEINKRNEFGHWECDLVLGHKSKDDEVLLTLSERMSREFLILRIPDKTSVSVMQAFKKLQRQYSEHWNDIFKTITTDNGSEFADLSSLEDVSNTLVYYAHPYT-SCDKGTVERHNGLIR-RFIPKGEAIDNYSLQDIIDIETWCNSLPRKILAYHTPDEIFERELDLIYQAA
283	GC_00000002	Poultry_BRZ_HF__bin57	0	36	219	0.893292	0.835291	0.863319	K07482	transposase, IS30 family	COG2826	Transposase and inactivated derivatives, IS30 family (Tra8)	X	Mobilome: prophages, transposons	MDSLHSTMNQHVKGKHLSFEERVIIQLRLKDGYSLRAIARELNCSPSTISYEVKRGTVKLYHGKVKKYKATQGHDAYKAHRKNCGRKSDFLRKAQFMRYVHKHFFKDGWSLDVCSNRATAVGEFASSDVVCTKTLYNYVDQGLLGIYNYDLPEKLKRNTKLHRIRKNKKKLGRSIEERPKEINKRNEFGHWECDLVLGHKSKDDEVLLTLSERMSREFLILRIPDKTSVSVMQAFKELQRQYSEHWNDIFKTITTDNGSEFADLSNLEKVSNTLVYYAHPYT-SCDKGTVERHNGLIR-RFIPKGEAIANYSLQDIINIETWCNSLPRKILAYHTPDEIFERELDLIYQAA
284	GC_00000002	Poultry_CHK192_2623	1143	36	219	0.893292	0.835291	0.863319	K07482	transposase, IS30 family	COG2826	Transposase and inactivated derivatives, IS30 family (Tra8)	X	Mobilome: prophages, transposons	MDSLHSTMNQHVKGKHLSFEERVIIQLRLKDGYSLRAIARELNCSPSTISYEVKRGTVKLYHGKVKKYKATQGHDAYKAHRKNCGRKSDFLRKTQFMRYVHKHFFKDGWSLDVCSNRATAVGEFASSDVVCTKTLYNYVDQGLLGIYNYDLPEKLKRNTKLHRIRKNKKKLGRSIEERPKEINKRNEFGHWECDLVLGHKSKDDEVLLTLSERMSREFLILRIPDKTSVSVMQAFKELQRQYSEHWNDIFKTITTDNGSEFADLSNLEKVSNTLVYYAHPYT-SCDKGTVERHNGLIR-RFIPKGEAIANYSLQDIINIETWCNSLPRKILAYHTPDEIFERELDLIYQAA
285	GC_00000002	Poultry_CHK192_2623	469	36	219	0.893292	0.835291	0.863319			COG2826	Transposase and inactivated derivatives, IS30 family (Tra8)	X	Mobilome: prophages, transposons	MDSLHSTMNQHIKGKHLSFEERVIIQLRLKDGYSLRAIARELN--------------------------------------------------------------------------------------------------------------------------------------------------------------------------------------------------------------------------------------------------------------------------------------------------------------------
286	GC_00000002	Poultry_CHK192_2623	484	36	219	0.893292	0.835291	0.863319			COG2826	Transposase and inactivated derivatives, IS30 family (Tra8)	X	Mobilome: prophages, transposons	MDSLHSTMNQHIKGKHLSFEERVIIQLRLKDGYSLRAIARELN--------------------------------------------------------------------------------------------------------------------------------------------------------------------------------------------------------------------------------------------------------------------------------------------------------------------
287	GC_00000002	Poultry_Chicken_6_mag_125	518	36	219	0.893292	0.835291	0.863319							#NAME?
288	GC_00000002	Poultry_Chicken_6_mag_125	1771	36	219	0.893292	0.835291	0.863319							#NAME?
289	GC_00000002	Poultry_Chicken_6_mag_125	1345	36	219	0.893292	0.835291	0.863319							#NAME?
290	GC_00000002	Poultry_Chicken_6_mag_125	1743	36	219	0.893292	0.835291	0.863319							#NAME?
291	GC_00000002	Poultry_FI9785	1094	36	219	0.893292	0.835291	0.863319	K07482	transposase, IS30 family	COG2826	Transposase and inactivated derivatives, IS30 family (Tra8)	X	Mobilome: prophages, transposons	------------------------------------------------------------------------------------------------------------------------------------------------------MPEKLKRNTKLHRIRKNKKKLVRSIEKRPKEISERNEFGHWECDLVLGHKSKDDEALLTLSECMSREFLILRIPDKTSVSVMQAFKELQRQYSEHWNDIFKTITTNNGSEFADLSNLEDVSNTLAYYAHPYS-SCDKGTVERHNGL-D-SFLKEKQ---------------------------------------------
292	GC_00000002	Poultry_UMNLJ113	964	36	219	0.893292	0.835291	0.863319			COG2826	Transposase and inactivated derivatives, IS30 family (Tra8)	X	Mobilome: prophages, transposons	#NAME?
293	GC_00000002	Poultry_UMNLJ22	462	36	219	0.893292	0.835291	0.863319	K07482	transposase, IS30 family	COG2826	Transposase and inactivated derivatives, IS30 family (Tra8)	X	Mobilome: prophages, transposons	MDSLHSTMNQHVKGKHLSFEERVIIQLRLKDGYSLRAIARELNCSPSTISYEVKRGTVKLYHGKVKKYKATQGHDAYKAHRKNCGRKSDFLRKTQFMRYVHKHFFKDGWSLDVCSNRATAVGEFASSDVVCTKTLYNYVDQGLLGIYNYDLPEKLKRNTKLHRIRKNKKKLGRSIEERPKEINKRNEFGHWECDLVLGHKSKDDEVLLTLSERMSREFLILRIPDKTSVSVMQAFKELQRQYSEHWNDIFKTITTDNGSEFADLSNLEKVSNTLVYYAHPYT-SCDKGTVERHNGLIR-RFIPKGEAIANYSLQDIINIETWCNSLPRKILAYHTPDEIFERELDLIYQAA
294	GC_00000002	Poultry_UMNLJ22	464	36	219	0.893292	0.835291	0.863319	K07482	transposase, IS30 family	COG2826	Transposase and inactivated derivatives, IS30 family (Tra8)	X	Mobilome: prophages, transposons	MDSLHSTMNQHVKGKHLSFEERVIIQLRLKDGYSLRAIARELNCSPSTISYEVKRGTVKLYHGKVKKYKATQGHDAYKAHRKNCGRKSDFLRKTQFMRYVHKHFFKDGWSLDVCSNRATAVGEFASSDVVCTKTLYNYVDQGLLGIYNYDLPEKLKRNTKLHRIRKNKKKLGRSIEERPKEINKRNEFGHWECDLVLGHKSKDDEVLLTLSERMSREFLILRIPDKTSVSVMQAFKELQRQYSEHWNDIFKTITTDNGSEFADLSNLEKVSNTLVYYAHPYT-SCDKGTVERHNGLIR-RFIPKGEAIANYSLQDIINIETWCNSLPRKILAYHTPDEIFERELDLIYQAA
295	GC_00000002	Poultry_UMNLJ22	367	36	219	0.893292	0.835291	0.863319	K07482	transposase, IS30 family	COG2826	Transposase and inactivated derivatives, IS30 family (Tra8)	X	Mobilome: prophages, transposons	MDSLHSTMNQHVKGKHLSFEERVIIQLRLKDGYSLRAIARELNCSPSTISYEVKRGTVKLYHGKVKKYKATQGHDAYKAHRKNCGRKSDFLRKTQFMRYVHKHFFKDGWSLDVCSNRATAVGEFASSDVVCTKTLYNYVDQGLLGIYNYDLPEKLKRNTKLHRIRKNKKKLGRSIEERPKEINKRNEFGHWECDLVLGHKSKDDEVLLTLSERMSREFLILRIPDKTSVSVMQAFKKLQRQYSEHWNDIFKTITTDNGSEFADLSNLEKVSNTLVYYAHPYT-SCDKGTVERHNGLIR-RFIPKGEAIANYSLQDIINIETWCNSLPRKILAYHTPDEIFERELDLIYQAA
296	GC_00000002	Poultry_UMNLJ22	1083	36	219	0.893292	0.835291	0.863319	K07482	transposase, IS30 family	COG2826	Transposase and inactivated derivatives, IS30 family (Tra8)	X	Mobilome: prophages, transposons	MDSLHSTMNQHVKGKHLSFEERVIIQLRLKDGYSLRAIARELNCSPSTISYEVKRGTVKLYHGKVKKYKATQGHDAYKAHRKNCGRKSDFLRKTQFMRYVHKHFFKDGWSLDVCSNRATAVGEFASSDVVCTKTLYNYVDQGLLGIYNYDLPEKLKRNTKLHRIRKNKKKLGRSIEERPKEINKRNEFGHWECDLVLGHKSKDDEVLLTLSERMSREFLILRIPDKTSVSVMQAFKKLQRQYSEHWNDIFKTITTDNGSEFADLSNLEKVSNTLVYYAHPYT-SCDKGTVERHNGLIR-RFIPKGEAIANYSLQDIINIETWCNSLPRKILAYHTPDEIFERELDLIYQAA
297	GC_00000002	Poultry_UMNLJ22	1517	36	219	0.893292	0.835291	0.863319	K07482	transposase, IS30 family	COG2826	Transposase and inactivated derivatives, IS30 family (Tra8)	X	Mobilome: prophages, transposons	MDSLHSTMNQHIKGKHLSFEERVIIQLRLKDGYSLRAIARELNCSPSTISYEVKRGTVKLYHGKVKKYKATQGHDAYQAHRKNCGRKSDFLRKTQFMRYVHKHFFKDGWSLDVCSNRATAVGAFSSRDVVCTKTLYNYVDQGLLGIYNYDLPEKLKRNTKLHRIRRNKKKLGRSIEERPKEINKRNEFGHWECDLVLGHKSKDDEVLLTLSERMSREFLILRIPDKTSVSVMQAFKKLQRQYSEHWNDIFKTITTDNGSEFADLSSLEDVSNTLVYYAHPYT-SCDKGTVERHNGLIR-RFIPKGEAIDNYSLQDIIDIETWCNSLPRKILAYHTPDEIFERELDLIYQAA
298	GC_00000002	Poultry_UMNLJ22	382	36	219	0.893292	0.835291	0.863319	K07482	transposase, IS30 family	COG2826	Transposase and inactivated derivatives, IS30 family (Tra8)	X	Mobilome: prophages, transposons	MDSLHSTMNQHIKGKHLSFEERVIIQLRLKDGYSLRAIARELNCSPSTISYEVKRGTVKLYHGKVKKYKATQGHDAYQAHRKNCGRKSDFLRKTQFMRYVHKHFFKDGWSLDVCSNRATAVGAFSSRDVVCTKTLYNYVDQGLLDIHNYDLPEKLKRNTKLHRIRRNKKKLGRSIEERPKEINKRNEFGHWECDLVLGHKSKDDEVLLTLSERMSREFLILRIPDKTSVSVMQAFKKLQRQYSEHWNDIFKTITTDNGSEFADLSSLEDVSNTLVYYAHPYT-SCDKGTVERHNGLIR-RFIPKGEAIDNYSLQDIIDIETWCNSLPRKILAYHTPDEIFERELDLIYQAA
299	GC_00000002	Poultry_UMNLJ22	689	36	219	0.893292	0.835291	0.863319	K07482	transposase, IS30 family	COG2826	Transposase and inactivated derivatives, IS30 family (Tra8)	X	Mobilome: prophages, transposons	MDSLHSTMNQHIKGKHLSFEERVIIQLRLKDGYSLRAIARELNCSPSTISYEVKRGTVELYHGKVKRYKATQGHDAYQAHRKNCGRKSDFLRKTQFMRYVHKHFFKDGWSLDVCSNRATAVGAFSSRDVVCTKTLYNYVDQGLLDIHNYDLPEKLKRNTKLHRIRRNKKKLGRSIEERPKEINKRNEFGHWECDLVLGHKSKDDEVLLTLSERMSREFLILRIPDKTSVSVMQAFKKLQRQYSEHWNDIFKTITTDNGSEFADLSSLEDVSNTLVYYAHPYT-SCDKGTVERHNGLIR-RFIPKGEAIDNYSLQDIIDIETWCNSLPRKILAYHTPDEIFERELDLIYQAA
300	GC_00000002	Poultry_UMNLJ22	159	36	219	0.893292	0.835291	0.863319	K07482	transposase, IS30 family	COG2826	Transposase and inactivated derivatives, IS30 family (Tra8)	X	Mobilome: prophages, transposons	MDSLHSTMNQHIKGKHLSFEERVIIQLRLKDGYSLHAIARELNCSPSTISYEVKRGTVELYHGKVKRYKATQGHDAYQAHRKNCGRKSDFLRKTQFMRYVHKHFFKDGWSLDVCSNRATAVGAFSSRDVVCTKTLYNYVDQGLLDIHNYDLPEKLKRNTKLHRIRRNKKKLGRSIEERPKEINKRNEFGHWECDLVLGHKSKDDEVLLTLSERMSREFLILRIPDKTSVSVMQAFKKLQRQYSEHWNDIFKTITTDNGSEFADLSSLEDVSNTLVYYAHPYT-SCDKGTVERHNGLIR-RFIPKGEAIDNYSLQDIIDIETWCNSLPRKILAYHTPDEIFERELDLIYQAA
301	GC_00000002	Poultry_UMNLJ22	315	36	219	0.893292	0.835291	0.863319	K07482	transposase, IS30 family	COG2826	Transposase and inactivated derivatives, IS30 family (Tra8)	X	Mobilome: prophages, transposons	MDSLHSIMPKHKKGKHLSLEERVIIQTRIKDGFSLRAIAREIGCSPSTISYEIKRGTVLLYHGKQKRYKAERGNEVYQANRRHCGRKSDFLKKSDFIKYVNKHFFEDNWSLDVCANRCLAVGEFSSDQIVCTRTLYNYVDQGLLAIRNSDLPEKLKRNTKIHRVHKNKKKLGRSIEERPKEINDRKEFGHWECDLVLGHKTRDDQVLLTLSERMSREFLILRIPDKTAASVMSAFQTLHKQYSEHWNEIFKTITTDNGSEFADLSNLEEVSNTIVYYAHPYT-SCDKGTVERHNGLIR-RFIPKGDYINNYSLQEIIDIETWCNSLPRKILAYHTPDEIFERELDHIYQAA
302	GC_00000002	Poultry_UMNLJ22	700	36	219	0.893292	0.835291	0.863319	K07482	transposase, IS30 family	COG2826	Transposase and inactivated derivatives, IS30 family (Tra8)	X	Mobilome: prophages, transposons	MDSLHSIMPKHKKGKHLSLEERVIIQTRIKDGFSLRAIAREIGCSPSTISYEIKRGTVLLYHGKQKRYKAERGNEVYQANRRHCGRKSDFLKKSDFIKYVNKHFFEDNWSLDVCANRCLAVGEFSSDQIVCTRTLYNYVDQGLLAIRNSDLPEKLKRNTKIHRVHKNKKKLGRSIEERPKEINDRKEFGHWECDLVLGHKTRDDQVLLTLSERMSREFLILRIPDKTAASVMSAFQTLHKQYSEHWNEIFKTITTDNGSEFADLSNLEEVSNTIVYYAHPYT-SCDKGTVERHNGLIR-RFIPKGDYINNYSLQEIIDIETWCNSLPRKILAYHTPDEIFERELDHIYQAA
303	GC_00000002	Poultry_UMNLJ22	1296	36	219	0.893292	0.835291	0.863319	K07482	transposase, IS30 family	COG2826	Transposase and inactivated derivatives, IS30 family (Tra8)	X	Mobilome: prophages, transposons	MDSLHSIMPKHKKGKHLSLEERVIIQTRIKDGFSLRAIAREIGCSPSTISYEIKRGTVLLYHGKQKRYKAERGNEVYQANRRHCGRKSDFLKKSDFIKYVNKHFFEDNWSLDVCANRCLAVGEFSSDQIVCTRTLYNYVDQGLLAIRNSDLPEKLKRNTKIHRVHKNKKKLGRSIEERPKEINDRKEFGHWECDLVLGHKTRDDQVLLTLSERMSREFLILRIPDKTAASVMSAFQTLHKQYSEHWNEIFKTITTDNGSEFADLSNLEEVSNTIVYYAHPYT-SCDKGTVERHNGLIR-RFIPKGDYINNYSLQEIIDIETWCNSLPRKILAYHTPDEIFERELDHIYQAA
304	GC_00000002	Poultry_UMNLJ22	1949	36	219	0.893292	0.835291	0.863319	K07482	transposase, IS30 family	COG2826	Transposase and inactivated derivatives, IS30 family (Tra8)	X	Mobilome: prophages, transposons	MDSLHSIMPKHKKGKHLSLEERVIIQTRIKDGFSLRAIAREIGCSPSTISYEIKRGTVLLYHGKQKRYKAERGNEVYQANRRHCGRKSDFLKKSDFIKYVNKHFFEDNWSLDVCANRCLAVGEFSSDQIVCTRTLYNYVDQGLLAIRNSDLPEKLKRNTKIHRVHKNKKKLGRSIEERPKEINDRKEFGHWECDLVLGHKTRDDQVLLTLSERMSREFLILRIPDKTAASVMSAFQTLHKQYSEHWNEIFKTITTDNGSEFADLSNLEEVSNTIVYYAHPYT-SCDKGTVERHNGLIR-RFIPKGDYINNYSLQEIIDIETWCNSLPRKILAYHTPDEIFERELDHIYQAA
305	GC_00000002	Poultry_UMNLJ22	1962	36	219	0.893292	0.835291	0.863319	K07482	transposase, IS30 family	COG2826	Transposase and inactivated derivatives, IS30 family (Tra8)	X	Mobilome: prophages, transposons	MDSLHSIMPKHKKGKHLSLEERVIIQTRIKDGFSLRAIAREIGCSPSTISYEIKRGTVLLYHGKQKRYKAERGNEVYQANRRHCGRKSDFLKKSDFIKYVNKHFFEDNWSLDVCANRCLAVGEFSSDQIVCTRTLYNYVDQGLLAIRNSDLPEKLKRNTKIHRVHKNKKKLGRSIEERPKEINDRKEFGHWECDLVLGHKTRDDQVLLTLSERMSREFLILRIPDKTAASVMSAFQTLHKQYSEHWNEIFKTITTDNGSEFADLSNLEEVSNTIVYYAHPYT-SCDKGTVERHNGLIR-RFIPKGDYINNYSLQEIIDIETWCNSLPRKILAYHTPDEIFERELDHIYQAA
306	GC_00000002	Poultry_UMNLJ22	630	36	219	0.893292	0.835291	0.863319	K07482	transposase, IS30 family	COG2826	Transposase and inactivated derivatives, IS30 family (Tra8)	X	Mobilome: prophages, transposons	MDSLHSIMDKRKKGTHLSLEERVIIQTRLKDHCSLRSIAREIGCSPSTIHYEIKRGAVKLYHGKVKRYKAQQGQSVYQNNRRYCGRKSDFLKKHKFIDYVQQHFFEDGWSLDACSNRCTAVGEFTSNDIVCTRTLYNYVDQGLLNIHNYDLPEKLKRNTKIHRIRKNKKKLGRSIEQRPQEVNKRDVFGHWECDLVLGHKTKDDEVLLTLSERMSREFLIIKIPDKTAASVMNAFKSLRKQYSEHWNDIFKTITTDNGSEFADLSQLEDISKSLVYYAHPYT-SCDKGTVERHNGLIR-RFIPKGDYIHNYSLQQIIDIETWCNSLPRKILAYHTPDEIFERELDRIYQTA
307	GC_00000002	Poultry_UMNLJ22	877	36	219	0.893292	0.835291	0.863319	K07482	transposase, IS30 family	COG2826	Transposase and inactivated derivatives, IS30 family (Tra8)	X	Mobilome: prophages, transposons	MDSLHSIMDKRKKGTHLSLEERVIIQTRLKDHCSLRSIAREIGCSPSTIHYEIKRGAVKLYHGKVKRYKAQQGQSVYQNNRRYCGRKSDFLKKHKFIDYVQQHFFEDGWSLDACSNRCTAVGEFTSNDIVCTRTLYNYVDQGLLNIHNYDLPEKLKRNTKIHRIRKNKKKLGRSIEQRPQEVNKRDVFGHWECDLVLGHKTKDDEVLLTLSERMSREFLIIKIPDKTAASVMNAFKSLRKQYSEHWNDIFKTITTDNGSEFADLSQLEDISKSLVYYAHPYT-SCDKGTVERHNGLIR-RFIPKGDYIHNYSLQQIIDIETWCNSLPRKILAYHTPDEIFERELDRIYQTA
308	GC_00000002	Poultry_UMNLJ22	1213	36	219	0.893292	0.835291	0.863319	K07482	transposase, IS30 family	COG2826	Transposase and inactivated derivatives, IS30 family (Tra8)	X	Mobilome: prophages, transposons	MDSLHSIMDKRKKGTHLSLEERVIIQTRLKDHCSLRSIAREIGCSPSTIHYEIKRGAVKLYHGKVKRYKAQQGQSVYQNNRRYCGRKSDFLKKHKFIDYVQQHFFEDGWSLDACSNRCTAVGEFTSNDIVCTRTLYNYVDQGLLNIHNYDLPEKLKRNTKIHRIRKNKKKLGRSIEQRPQEVNKRDVFGHWECDLVLGHKTKDDEVLLTLSERMSREFLIIKIPDKTAASVMNAFKSLRKQYSEHWNDIFKTITTDNGSEFADLSQLEDISKSLVYYAHPYT-SCDKGTVERHNGLIR-RFIPKGDYIHNYSLQQIIDIETWCNSLPRKILAYHTPDEIFERELDRIYQTA
309	GC_00000002	Rodent_A53_45_LJ_DSS	1846	36	219	0.893292	0.835291	0.863319	K07482	transposase, IS30 family	COG2826	Transposase and inactivated derivatives, IS30 family (Tra8)	X	Mobilome: prophages, transposons	MDSLHSTMNQHVKGKHLSFEERVIIQLRLKDGYSLRAIARELNCSPSTISYEVKRGTVKLYHGKVKKYKATQGHDAYKAHRKNCGRKSDFLRKAQFMRYVHKHFFKDGWSLDVCSNRATAVGEFASSDVVCTKTLYNYVDQGLLGIYNYDLPEKLKRNTKLHRIRKNKKKLGRSIEERPKEINKRNEFGHWECDLVLGHKSKDDEVLLTLSERMSREFLILRIPDKTSVSVMQAFKELQRQY-------------------------------------------------------------------------------------------------------------
310	GC_00000002	Rodent_A53_45_LJ_DSS	645	36	219	0.893292	0.835291	0.863319	K07482	transposase, IS30 family	COG2826	Transposase and inactivated derivatives, IS30 family (Tra8)	X	Mobilome: prophages, transposons	MDSLHSTMNQHVKGKHLSFEERVIIQTRLKDGYSIRAIARELGCSPSTISYEVKRGTVSLYHGKQQRYKADHGQSVYQVNRRHCGRKSDFLKKADFISYVIKHFFEDGWSLDVCANRSLAIGEFSHHQTVSTRTLYNYVDQGLMTIKNYDLPEKLKRNIKLHHVRKNKKKLGRSIEERPKEIDQRNEFGHWECDLVLGHKTKDDQVLLTLSERMSREFLIICIPDKTFASVMRAFKVLQKQYSEHWNDIFKTITTDNGSEFADLANLEEVSKTLVYYAHPIL-LVIRELWKGTMALFADSFLKESTSITILSNRSLILKPGAIHYQER---SWHTTHQMKSSKEN------
311	GC_00000002	Rodent_A53_45_LJ_DSS	1840	36	219	0.893292	0.835291	0.863319			COG2826	Transposase and inactivated derivatives, IS30 family (Tra8)	X	Mobilome: prophages, transposons	#NAME?
312	GC_00000002	Rodent_A53_45_LJ_DSS	1817	36	219	0.893292	0.835291	0.863319			COG2826	Transposase and inactivated derivatives, IS30 family (Tra8)	X	Mobilome: prophages, transposons	#NAME?
313	GC_00000002	Rodent_Byun_jo_01	646	36	219	0.893292	0.835291	0.863319	K07482	transposase, IS30 family	COG2826	Transposase and inactivated derivatives, IS30 family (Tra8)	X	Mobilome: prophages, transposons	MDSLHSTMNQHVKGKHLSFEERVIIQLRLKDGYSLRAIARELNCSPSTISYEVKRGTVKLYHGKVKKYKATQGHDAYKAHRKNCGRKSDFLRKTQFMRYVHKHFFKDGWSLDVCSNRATAVGEFASSDVVCTKTLYNYVDQGLLGIYNYDLPEKLKRNTKLHRIRKNKKKLGRSIEERPKEINKRNEFGHWECDLVLGHKSKDDEVLLTLSERMSREFLILRIPDKTSVSVMQAFKELQRQYSEHWNDIFKTITTDNGSEFADLSNLEKVSNTLVYYAHPYT-SCDKGTVERHNGLIR-RFIPKGEAIANYSLQDIINIETWCNSLPRKILAYHTPDEIFERELDLIYQAA
314	GC_00000002	Rodent_Byun_jo_01	636	36	219	0.893292	0.835291	0.863319	K07482	transposase, IS30 family	COG2826	Transposase and inactivated derivatives, IS30 family (Tra8)	X	Mobilome: prophages, transposons	MDSLHSTMNQHVKGKHLSFEERVIIQLRLKDGYSLRAIARELNCSPSTISYEVKRGTVKLYHGKVKKYKATQGHDAYKAHRKNCGRKSDFLRKTQFMRYVHKHFFKDGWSLDVCSNRATAVGEFASSDVVCTKTLYNYVDQGLLGIYNYDLPEKLKRNTKLHRIRKNKKKLGRSIEERPKEINKRNEFGHWECDLVLGHKSKDDEVLLTLSERMSREFLILRIPDKTSVSVMQAFKELQRQYSEHWNDIFKTITTDNGSEFADLSNLEKVSNTLVYYAHAYT-SCDKGTVERHNGLIR-RFIPKGEAIANYSLQDIINIETWCNSLPRKILAYHTPDEIFERELDLIYQAA
315	GC_00000002	Rodent_Byun_jo_01	858	36	219	0.893292	0.835291	0.863319	K07482	transposase, IS30 family	COG2826	Transposase and inactivated derivatives, IS30 family (Tra8)	X	Mobilome: prophages, transposons	MDSLHSTMNQHVKGKHLSFEERVIIQLRLKDGYSLRAIARELNCSPSTISYEVKRGTVKLYHGKVKKYKATQGHDAYKAHRKNCGRKSDFLRKTQFMRYVHKHFFKDGWSLDVCSNRATAVGEFASSDVVCTKTLYNYVDQGLLGIYNYDLPEKLKRNTKLHRIRKNKKKLGRSIEERPKEINKRNEFGHWECDLVLGHKSKDDEVLLTLSERMSREFLILRIPDKTSVSVMQAFKELQRQYSEHWNDIFKTITTDNGSEFADLSNLEKVSNTLVYYAHAYT-SCDKGTVERHNGLIR-RFIPKGEAIANYSLQDIINIETWCNSLPRKILAYHTPDEIFERELDLIYQAA
316	GC_00000002	Rodent_Byun_jo_01	795	36	219	0.893292	0.835291	0.863319	K07482	transposase, IS30 family	COG2826	Transposase and inactivated derivatives, IS30 family (Tra8)	X	Mobilome: prophages, transposons	-------MNQHVKGKHLSFEERVIIQLRLKDGYSLRAIARELNCSPSTISYEVKRGTVKLYHGKVKKYKATQGHDAYKAHRKNCGRKSDFLRKTQFMRYVHKHFFKDGWSLDVCSNRATAVGEFASSDVVCTKTLYNYVDQGLLGIYNYDLPEKLKRNTKLHRIRKNKKKLGRSIEERPKEINKRNEFGHWECDLVLGHKSKDDEVLLTLSERMSREFLILRIPDKTSVSVMQAFKELQRQYSEHWNDIFKTITTDNGSEFADLSNLEKVSNTLVYYAHAYT-SCDKGTVERHNGLIR-RFIPKGEAIANYSLQDIINIETWCNSLPRKILAYHTPDEIFERELDLIYQAA
317	GC_00000002	Rodent_Byun_jo_01	1134	36	219	0.893292	0.835291	0.863319	K07482	transposase, IS30 family	COG2826	Transposase and inactivated derivatives, IS30 family (Tra8)	X	Mobilome: prophages, transposons	-------MNQHVKGKHLSFEERVIIQLRLKDGYSLRAIARELNCSPSTISYEVKRGTVKLYHGKVKKYKATQGHDAYKAHRKNCGRKSDFLRKTQFMRYVHKHFFKDGWSLDVCSNRATAVGEFASSDVVCTKTLYNYVDQGLLGIYNYDLPEKLKRNTKLHRIRKNKKKLGRSIEERPKEINKRNEFGHWECDLVLGHKSKDDEVLLTLSERMSREFLILRIPDKTSVSVMQAFKELQRQYSEHWNDIFKTITTDNGSEFADLSNLEKVSNTLVYYAHAYT-SCDKGTVERHNGLIR-RFIPKGEAIANYSLQDIINIETWCNSLPRKILAYHTPDEIFERELDLIYQAA
318	GC_00000002	Rodent_Byun_jo_01	1200	36	219	0.893292	0.835291	0.863319	K07482	transposase, IS30 family	COG2826	Transposase and inactivated derivatives, IS30 family (Tra8)	X	Mobilome: prophages, transposons	MDSLHSTMNQHVKGKHLSFEERVIIQTRLKDGYSIRAIARELGCSPSTISYEVKRGTVSLYHGKQQRYKADHGQSVYQVNRRHCGRKSDFLKKADFISYVIKHFFEDGWSLDVCANRSLAIGEFSHHQTVSTRTLYNYVDQGLMTIKNYDLPEKLKRNIKLHHVRKNKKKLGRSIEERPKEIDQRNEFGHWECDLVLGHKTKDDQVLLTLSERMSREFLIICIPDKTFASVMRAFKVLQKQYSEHWNDIFKTITTDNGSEFADLANLEEVSKTLVYYAHPIL-LVIRELWKGTMALFADSFLKESTSITILSNRSLILKPGAIHYQER---SWHTTHQMKSSKEN------
319	GC_00000002	Rodent_Byun_jo_01	234	36	219	0.893292	0.835291	0.863319	K07482	transposase, IS30 family	COG2826	Transposase and inactivated derivatives, IS30 family (Tra8)	X	Mobilome: prophages, transposons	MDSLHSTMNQHVKGKHLSFEERVIIQLRLKDGYSLRAIARELNCSPSTISYEVKRGTVKLYHGKVKKYKATQGHDAYKAHRKNCGRKSDFLRKAQFMRYVHKHFFKDGWSLDVCSNRATAVGEFASSDVVCTKTLYNYVDQGLLGIYNYDLPEKLKRNTKLHRIRKNKKKLGRSIEERP----------------------------------------------------------------------------------------------------------------------------------------------------------------------------
320	GC_00000002	Rodent_Byun_jo_01	235	36	219	0.893292	0.835291	0.863319	K07482	transposase, IS30 family	COG2826	Transposase and inactivated derivatives, IS30 family (Tra8)	X	Mobilome: prophages, transposons	---------------------------------------------------------------------------------------------------------------------------------------------------------------------------------------------------------------------MSREFLILRIPDKTSVSVMQAFKELQRQYSEHWNDIFKTITTDNGSEFADLSNLEKVSNTLVYYAHPYT-SCDKGTVERHNGLIR-RFIPKGEAIANYSLQDIINIETWCNSLPRKILA----------QMKSLKEN-
321	GC_00000002	Rodent_DPPM	672	36	219	0.893292	0.835291	0.863319			COG2826	Transposase and inactivated derivatives, IS30 family (Tra8)	X	Mobilome: prophages, transposons	MDSLHSTMNQHVKGKHLSFEERVIIQLRLKDGYSLRAIARELNCSPSTISYEVKRGTVKLYHGKVKKYKATQGHDAYKAHRKNCGRKSDFLRKAQFMRYVHKHFLKMA--------------------------------------------------------------------------------GRLMCAVI---------VLLLLANSLAA---MLSAPKLFIITLIKAY--------------------------------------------------------------------------------------------------------------------
322	GC_00000002	Rodent_DPPM	671	36	219	0.893292	0.835291	0.863319			COG2826	Transposase and inactivated derivatives, IS30 family (Tra8)	X	Mobilome: prophages, transposons	---------------------------------------------------------------------------------------------------------------------------------------------------------------------------------------------HWECDLVLGHKTKDDQVLLTLSERMSREFLIMRIPDKTADSVMTAFQSLRKQYSEHWKEIFKTITTDNG--------FKNIIPMFAVLPLEFF----KGLHDTDRSLVR-----------------------------------NTKN--------------
323	GC_00000002	Rodent_DSM100219	708	36	219	0.893292	0.835291	0.863319	K07482	transposase, IS30 family	COG2826	Transposase and inactivated derivatives, IS30 family (Tra8)	X	Mobilome: prophages, transposons	#NAME?
324	GC_00000002	Rodent_DSM100219	1231	36	219	0.893292	0.835291	0.863319	K07482	transposase, IS30 family	COG2826	Transposase and inactivated derivatives, IS30 family (Tra8)	X	Mobilome: prophages, transposons	#NAME?
325	GC_00000002	Rodent_IMSAGC_010	370	36	219	0.893292	0.835291	0.863319			COG2826	Transposase and inactivated derivatives, IS30 family (Tra8)	X	Mobilome: prophages, transposons	----------------------MYIKLIIKIMDANQTFSGKFNSCTMSTNISLKTAGCLMF--------------------------------------------------AVIVAVPLLLANSLAAVLSAPKLFIIMLNQGLLGIYNYDLPEKLKRNTKLHRVRKNKKKLSKSIEERPKETSERNEFGHLECDLVLGHKTKDDEVLLTLFERMNREFLIIRIPDKTSVSVMQAFKDLQRQYSEH----------------------------------------------------------------------------------------------------------
326	GC_00000002	Rodent_LBJ456	63	36	219	0.893292	0.835291	0.863319	K07482	transposase, IS30 family	COG2826	Transposase and inactivated derivatives, IS30 family (Tra8)	X	Mobilome: prophages, transposons	MDSLHSTMNQHVKGKHLSFEERVIIQLRLKDGYSLRAIARELNCSPSTISYEVKRGTVKLYHGKVKKYKATQGHDAYKAHRKNCGRKSDFLRKAQFMRYVHKHFFKDGWSLDVCSNRATAVGEFASSDVVCTKTLYNYVDQGLLGIYNYDLPEKLKRNTKLHRIRKNKKKLGRSIEERPKEINKRNEFGHWECDLVLGHKSKDDEVLLTLSERMSREFLILRIPDKTSVSVMQAFKELQRQYSEHWNDIFKTITTDNGSEFADLSNLEKVSNTLVYYAHPYT-SCDKGTVERHNGLIR-RFIPKGEAIANYSLQDIINIETWCNSLPRKILAYHTPDEIFERELDLIYQAA
327	GC_00000002	Rodent_LBJ456	66	36	219	0.893292	0.835291	0.863319	K07482	transposase, IS30 family	COG2826	Transposase and inactivated derivatives, IS30 family (Tra8)	X	Mobilome: prophages, transposons	MDSLHSTMNQHVKGKHLSFEERVIIQLRLKDGYSLRAIARELNCSPSTISYEVKRGTVKLYHGKVKKYKATQGHDAYKAHRKNCGRKSDFLRKAQFMRYVHKHFFKDGWSLDVCSNRATAVGEFASSDVVCTKTLYNYVDQGLLGIYNYDLPEKLKRNTKLHRIRKNKKKLGRSIEERPKEINKRNEFGHWECDLVLGHKSKDDEVLLTLSERMSREFLILRIPDKTSVSVMQAFKELQRQYSEHWNDIFKTITTDNGSEFADLSNLEKVSNTLVYYAHPYT-SCDKGTVERHNGLIR-RFIPKGEAIANYSLQDIINIETWCNSLPRKILAYHTPDEIFERELDLIYQAA
328	GC_00000002	Rodent_LBJ456	78	36	219	0.893292	0.835291	0.863319	K07482	transposase, IS30 family	COG2826	Transposase and inactivated derivatives, IS30 family (Tra8)	X	Mobilome: prophages, transposons	MDSLHSTMNQHVKGKHLSFEERVIIQLRLKDGYSLRAIARELNCSPSTISYEVKRGTVKLYHGKVKKYKATQGHDAYKAHRKNCGRKSDFLRKAQFMRYVHKHFFKDGWSLDVCSNRATAVGEFASSDVVCTKTLYNYVDQGLLGIYNYDLPEKLKRNTKLHRIRKNKKKLGRSIEERPKEINKRNEFGHWECDLVLGHKSKDDEVLLTLSERMSREFLILRIPDKTSVSVMQAFKELQRQYSEHWNDIFKTITTDNGSEFADLSNLEKVSNTLVYYAHPYT-SCDKGTVERHNGLIR-RFIPKGEAIANYSLQDIINIETWCNSLPRKILAYHTPDEIFERELDLIYQAA
329	GC_00000002	Rodent_LBJ456	100	36	219	0.893292	0.835291	0.863319	K07482	transposase, IS30 family	COG2826	Transposase and inactivated derivatives, IS30 family (Tra8)	X	Mobilome: prophages, transposons	MDSLHSTMNQHVKGKHLSFEERVIIQLRLKDGYSLRAIARELNCSPSTISYEVKRGTVKLYHGKVKKYKATQGHDAYKAHRKNCGRKSDFLRKAQFMRYVHKHFFKDGWSLDVCSNRATAVGEFASSDVVCTKTLYNYVDQGLLGIYNYDLPEKLKRNTKLHRIRKNKKKLGRSIEERPKEINKRNEFGHWECDLVLGHKSKDDEVLLTLSERMSREFLILRIPDKTSVSVMQAFKELQRQYSEHWNDIFKTITTDNGSEFADLSNLEKVSNTLVYYAHPYT-SCDKGTVERHNGLIR-RFIPKGEAIANYSLQDIINIETWCNSLPRKILAYHTPDEIFERELDLIYQAA
330	GC_00000002	Rodent_LBJ456	166	36	219	0.893292	0.835291	0.863319	K07482	transposase, IS30 family	COG2826	Transposase and inactivated derivatives, IS30 family (Tra8)	X	Mobilome: prophages, transposons	MDSLHSTMNQHVKGKHLSFEERVIIQLRLKDGYSLRAIARELNCSPSTISYEVKRGTVKLYHGKVKKYKATQGHDAYKAHRKNCGRKSDFLRKAQFMRYVHKHFFKDGWSLDVCSNRATAVGEFASSDVVCTKTLYNYVDQGLLGIYNYDLPEKLKRNTKLHRIRKNKKKLGRSIEERPKEINKRNEFGHWECDLVLGHKSKDDEVLLTLSERMSREFLILRIPDKTSVSVMQAFKELQRQYSEHWNDIFKTITTDNGSEFADLSNLEKVSNTLVYYAHPYT-SCDKGTVERHNGLIR-RFIPKGEAIANYSLQDIINIETWCNSLPRKILAYHTPDEIFERELDLIYQAA
331	GC_00000002	Rodent_LBJ456	198	36	219	0.893292	0.835291	0.863319	K07482	transposase, IS30 family	COG2826	Transposase and inactivated derivatives, IS30 family (Tra8)	X	Mobilome: prophages, transposons	MDSLHSTMNQHVKGKHLSFEERVIIQLRLKDGYSLRAIARELNCSPSTISYEVKRGTVKLYHGKVKKYKATQGHDAYKAHRKNCGRKSDFLRKAQFMRYVHKHFFKDGWSLDVCSNRATAVGEFASSDVVCTKTLYNYVDQGLLGIYNYDLPEKLKRNTKLHRIRKNKKKLGRSIEERPKEINKRNEFGHWECDLVLGHKSKDDEVLLTLSERMSREFLILRIPDKTSVSVMQAFKELQRQYSEHWNDIFKTITTDNGSEFADLSNLEKVSNTLVYYAHPYT-SCDKGTVERHNGLIR-RFIPKGEAIANYSLQDIINIETWCNSLPRKILAYHTPDEIFERELDLIYQAA
332	GC_00000002	Rodent_LBJ456	223	36	219	0.893292	0.835291	0.863319	K07482	transposase, IS30 family	COG2826	Transposase and inactivated derivatives, IS30 family (Tra8)	X	Mobilome: prophages, transposons	MDSLHSTMNQHVKGKHLSFEERVIIQLRLKDGYSLRAIARELNCSPSTISYEVKRGTVKLYHGKVKKYKATQGHDAYKAHRKNCGRKSDFLRKAQFMRYVHKHFFKDGWSLDVCSNRATAVGEFASSDVVCTKTLYNYVDQGLLGIYNYDLPEKLKRNTKLHRIRKNKKKLGRSIEERPKEINKRNEFGHWECDLVLGHKSKDDEVLLTLSERMSREFLILRIPDKTSVSVMQAFKELQRQYSEHWNDIFKTITTDNGSEFADLSNLEKVSNTLVYYAHPYT-SCDKGTVERHNGLIR-RFIPKGEAIANYSLQDIINIETWCNSLPRKILAYHTPDEIFERELDLIYQAA
333	GC_00000002	Rodent_LBJ456	248	36	219	0.893292	0.835291	0.863319	K07482	transposase, IS30 family	COG2826	Transposase and inactivated derivatives, IS30 family (Tra8)	X	Mobilome: prophages, transposons	MDSLHSTMNQHVKGKHLSFEERVIIQLRLKDGYSLRAIARELNCSPSTISYEVKRGTVKLYHGKVKKYKATQGHDAYKAHRKNCGRKSDFLRKAQFMRYVHKHFFKDGWSLDVCSNRATAVGEFASSDVVCTKTLYNYVDQGLLGIYNYDLPEKLKRNTKLHRIRKNKKKLGRSIEERPKEINKRNEFGHWECDLVLGHKSKDDEVLLTLSERMSREFLILRIPDKTSVSVMQAFKELQRQYSEHWNDIFKTITTDNGSEFADLSNLEKVSNTLVYYAHPYT-SCDKGTVERHNGLIR-RFIPKGEAIANYSLQDIINIETWCNSLPRKILAYHTPDEIFERELDLIYQAA
334	GC_00000002	Rodent_LBJ456	268	36	219	0.893292	0.835291	0.863319	K07482	transposase, IS30 family	COG2826	Transposase and inactivated derivatives, IS30 family (Tra8)	X	Mobilome: prophages, transposons	MDSLHSTMNQHVKGKHLSFEERVIIQLRLKDGYSLRAIARELNCSPSTISYEVKRGTVKLYHGKVKKYKATQGHDAYKAHRKNCGRKSDFLRKAQFMRYVHKHFFKDGWSLDVCSNRATAVGEFASSDVVCTKTLYNYVDQGLLGIYNYDLPEKLKRNTKLHRIRKNKKKLGRSIEERPKEINKRNEFGHWECDLVLGHKSKDDEVLLTLSERMSREFLILRIPDKTSVSVMQAFKELQRQYSEHWNDIFKTITTDNGSEFADLSNLEKVSNTLVYYAHPYT-SCDKGTVERHNGLIR-RFIPKGEAIANYSLQDIINIETWCNSLPRKILAYHTPDEIFERELDLIYQAA
335	GC_00000002	Rodent_LBJ456	279	36	219	0.893292	0.835291	0.863319	K07482	transposase, IS30 family	COG2826	Transposase and inactivated derivatives, IS30 family (Tra8)	X	Mobilome: prophages, transposons	MDSLHSTMNQHVKGKHLSFEERVIIQLRLKDGYSLRAIARELNCSPSTISYEVKRGTVKLYHGKVKKYKATQGHDAYKAHRKNCGRKSDFLRKAQFMRYVHKHFFKDGWSLDVCSNRATAVGEFASSDVVCTKTLYNYVDQGLLGIYNYDLPEKLKRNTKLHRIRKNKKKLGRSIEERPKEINKRNEFGHWECDLVLGHKSKDDEVLLTLSERMSREFLILRIPDKTSVSVMQAFKELQRQYSEHWNDIFKTITTDNGSEFADLSNLEKVSNTLVYYAHPYT-SCDKGTVERHNGLIR-RFIPKGEAIANYSLQDIINIETWCNSLPRKILAYHTPDEIFERELDLIYQAA
336	GC_00000002	Rodent_LBJ456	345	36	219	0.893292	0.835291	0.863319	K07482	transposase, IS30 family	COG2826	Transposase and inactivated derivatives, IS30 family (Tra8)	X	Mobilome: prophages, transposons	MDSLHSTMNQHVKGKHLSFEERVIIQLRLKDGYSLRAIARELNCSPSTISYEVKRGTVKLYHGKVKKYKATQGHDAYKAHRKNCGRKSDFLRKAQFMRYVHKHFFKDGWSLDVCSNRATAVGEFASSDVVCTKTLYNYVDQGLLGIYNYDLPEKLKRNTKLHRIRKNKKKLGRSIEERPKEINKRNEFGHWECDLVLGHKSKDDEVLLTLSERMSREFLILRIPDKTSVSVMQAFKELQRQYSEHWNDIFKTITTDNGSEFADLSNLEKVSNTLVYYAHPYT-SCDKGTVERHNGLIR-RFIPKGEAIANYSLQDIINIETWCNSLPRKILAYHTPDEIFERELDLIYQAA
337	GC_00000002	Rodent_LBJ456	357	36	219	0.893292	0.835291	0.863319	K07482	transposase, IS30 family	COG2826	Transposase and inactivated derivatives, IS30 family (Tra8)	X	Mobilome: prophages, transposons	MDSLHSTMNQHVKGKHLSFEERVIIQLRLKDGYSLRAIARELNCSPSTISYEVKRGTVKLYHGKVKKYKATQGHDAYKAHRKNCGRKSDFLRKAQFMRYVHKHFFKDGWSLDVCSNRATAVGEFASSDVVCTKTLYNYVDQGLLGIYNYDLPEKLKRNTKLHRIRKNKKKLGRSIEERPKEINKRNEFGHWECDLVLGHKSKDDEVLLTLSERMSREFLILRIPDKTSVSVMQAFKELQRQYSEHWNDIFKTITTDNGSEFADLSNLEKVSNTLVYYAHPYT-SCDKGTVERHNGLIR-RFIPKGEAIANYSLQDIINIETWCNSLPRKILAYHTPDEIFERELDLIYQAA
338	GC_00000002	Rodent_LBJ456	482	36	219	0.893292	0.835291	0.863319	K07482	transposase, IS30 family	COG2826	Transposase and inactivated derivatives, IS30 family (Tra8)	X	Mobilome: prophages, transposons	MDSLHSTMNQHVKGKHLSFEERVIIQLRLKDGYSLRAIARELNCSPSTISYEVKRGTVKLYHGKVKKYKATQGHDAYKAHRKNCGRKSDFLRKAQFMRYVHKHFFKDGWSLDVCSNRATAVGEFASSDVVCTKTLYNYVDQGLLGIYNYDLPEKLKRNTKLHRIRKNKKKLGRSIEERPKEINKRNEFGHWECDLVLGHKSKDDEVLLTLSERMSREFLILRIPDKTSVSVMQAFKELQRQYSEHWNDIFKTITTDNGSEFADLSNLEKVSNTLVYYAHPYT-SCDKGTVERHNGLIR-RFIPKGEAIANYSLQDIINIETWCNSLPRKILAYHTPDEIFERELDLIYQAA
339	GC_00000002	Rodent_LBJ456	557	36	219	0.893292	0.835291	0.863319	K07482	transposase, IS30 family	COG2826	Transposase and inactivated derivatives, IS30 family (Tra8)	X	Mobilome: prophages, transposons	MDSLHSTMNQHVKGKHLSFEERVIIQLRLKDGYSLRAIARELNCSPSTISYEVKRGTVKLYHGKVKKYKATQGHDAYKAHRKNCGRKSDFLRKAQFMRYVHKHFFKDGWSLDVCSNRATAVGEFASSDVVCTKTLYNYVDQGLLGIYNYDLPEKLKRNTKLHRIRKNKKKLGRSIEERPKEINKRNEFGHWECDLVLGHKSKDDEVLLTLSERMSREFLILRIPDKTSVSVMQAFKELQRQYSEHWNDIFKTITTDNGSEFADLSNLEKVSNTLVYYAHPYT-SCDKGTVERHNGLIR-RFIPKGEAIANYSLQDIINIETWCNSLPRKILAYHTPDEIFERELDLIYQAA
340	GC_00000002	Rodent_LBJ456	581	36	219	0.893292	0.835291	0.863319	K07482	transposase, IS30 family	COG2826	Transposase and inactivated derivatives, IS30 family (Tra8)	X	Mobilome: prophages, transposons	MDSLHSTMNQHVKGKHLSFEERVIIQLRLKDGYSLRAIARELNCSPSTISYEVKRGTVKLYHGKVKKYKATQGHDAYKAHRKNCGRKSDFLRKAQFMRYVHKHFFKDGWSLDVCSNRATAVGEFASSDVVCTKTLYNYVDQGLLGIYNYDLPEKLKRNTKLHRIRKNKKKLGRSIEERPKEINKRNEFGHWECDLVLGHKSKDDEVLLTLSERMSREFLILRIPDKTSVSVMQAFKELQRQYSEHWNDIFKTITTDNGSEFADLSNLEKVSNTLVYYAHPYT-SCDKGTVERHNGLIR-RFIPKGEAIANYSLQDIINIETWCNSLPRKILAYHTPDEIFERELDLIYQAA
341	GC_00000002	Rodent_LBJ456	641	36	219	0.893292	0.835291	0.863319	K07482	transposase, IS30 family	COG2826	Transposase and inactivated derivatives, IS30 family (Tra8)	X	Mobilome: prophages, transposons	MDSLHSTMNQHVKGKHLSFEERVIIQLRLKDGYSLRAIARELNCSPSTISYEVKRGTVKLYHGKVKKYKATQGHDAYKAHRKNCGRKSDFLRKAQFMRYVHKHFFKDGWSLDVCSNRATAVGEFASSDVVCTKTLYNYVDQGLLGIYNYDLPEKLKRNTKLHRIRKNKKKLGRSIEERPKEINKRNEFGHWECDLVLGHKSKDDEVLLTLSERMSREFLILRIPDKTSVSVMQAFKELQRQYSEHWNDIFKTITTDNGSEFADLSNLEKVSNTLVYYAHPYT-SCDKGTVERHNGLIR-RFIPKGEAIANYSLQDIINIETWCNSLPRKILAYHTPDEIFERELDLIYQAA
342	GC_00000002	Rodent_LBJ456	786	36	219	0.893292	0.835291	0.863319	K07482	transposase, IS30 family	COG2826	Transposase and inactivated derivatives, IS30 family (Tra8)	X	Mobilome: prophages, transposons	MDSLHSTMNQHVKGKHLSFEERVIIQLRLKDGYSLRAIARELNCSPSTISYEVKRGTVKLYHGKVKKYKATQGHDAYKAHRKNCGRKSDFLRKAQFMRYVHKHFFKDGWSLDVCSNRATAVGEFASSDVVCTKTLYNYVDQGLLGIYNYDLPEKLKRNTKLHRIRKNKKKLGRSIEERPKEINKRNEFGHWECDLVLGHKSKDDEVLLTLSERMSREFLILRIPDKTSVSVMQAFKELQRQYSEHWNDIFKTITTDNGSEFADLSNLEKVSNTLVYYAHPYT-SCDKGTVERHNGLIR-RFIPKGEAIANYSLQDIINIETWCNSLPRKILAYHTPDEIFERELDLIYQAA
343	GC_00000002	Rodent_LBJ456	793	36	219	0.893292	0.835291	0.863319	K07482	transposase, IS30 family	COG2826	Transposase and inactivated derivatives, IS30 family (Tra8)	X	Mobilome: prophages, transposons	MDSLHSTMNQHVKGKHLSFEERVIIQLRLKDGYSLRAIARELNCSPSTISYEVKRGTVKLYHGKVKKYKATQGHDAYKAHRKNCGRKSDFLRKAQFMRYVHKHFFKDGWSLDVCSNRATAVGEFASSDVVCTKTLYNYVDQGLLGIYNYDLPEKLKRNTKLHRIRKNKKKLGRSIEERPKEINKRNEFGHWECDLVLGHKSKDDEVLLTLSERMSREFLILRIPDKTSVSVMQAFKELQRQYSEHWNDIFKTITTDNGSEFADLSNLEKVSNTLVYYAHPYT-SCDKGTVERHNGLIR-RFIPKGEAIANYSLQDIINIETWCNSLPRKILAYHTPDEIFERELDLIYQAA
344	GC_00000002	Rodent_LBJ456	810	36	219	0.893292	0.835291	0.863319	K07482	transposase, IS30 family	COG2826	Transposase and inactivated derivatives, IS30 family (Tra8)	X	Mobilome: prophages, transposons	MDSLHSTMNQHVKGKHLSFEERVIIQLRLKDGYSLRAIARELNCSPSTISYEVKRGTVKLYHGKVKKYKATQGHDAYKAHRKNCGRKSDFLRKAQFMRYVHKHFFKDGWSLDVCSNRATAVGEFASSDVVCTKTLYNYVDQGLLGIYNYDLPEKLKRNTKLHRIRKNKKKLGRSIEERPKEINKRNEFGHWECDLVLGHKSKDDEVLLTLSERMSREFLILRIPDKTSVSVMQAFKELQRQYSEHWNDIFKTITTDNGSEFADLSNLEKVSNTLVYYAHPYT-SCDKGTVERHNGLIR-RFIPKGEAIANYSLQDIINIETWCNSLPRKILAYHTPDEIFERELDLIYQAA
345	GC_00000002	Rodent_LBJ456	987	36	219	0.893292	0.835291	0.863319	K07482	transposase, IS30 family	COG2826	Transposase and inactivated derivatives, IS30 family (Tra8)	X	Mobilome: prophages, transposons	MDSLHSTMNQHVKGKHLSFEERVIIQLRLKDGYSLRAIARELNCSPSTISYEVKRGTVKLYHGKVKKYKATQGHDAYKAHRKNCGRKSDFLRKAQFMRYVHKHFFKDGWSLDVCSNRATAVGEFASSDVVCTKTLYNYVDQGLLGIYNYDLPEKLKRNTKLHRIRKNKKKLGRSIEERPKEINKRNEFGHWECDLVLGHKSKDDEVLLTLSERMSREFLILRIPDKTSVSVMQAFKELQRQYSEHWNDIFKTITTDNGSEFADLSNLEKVSNTLVYYAHPYT-SCDKGTVERHNGLIR-RFIPKGEAIANYSLQDIINIETWCNSLPRKILAYHTPDEIFERELDLIYQAA
346	GC_00000002	Rodent_LBJ456	1071	36	219	0.893292	0.835291	0.863319	K07482	transposase, IS30 family	COG2826	Transposase and inactivated derivatives, IS30 family (Tra8)	X	Mobilome: prophages, transposons	MDSLHSTMNQHVKGKHLSFEERVIIQLRLKDGYSLRAIARELNCSPSTISYEVKRGTVKLYHGKVKKYKATQGHDAYKAHRKNCGRKSDFLRKAQFMRYVHKHFFKDGWSLDVCSNRATAVGEFASSDVVCTKTLYNYVDQGLLGIYNYDLPEKLKRNTKLHRIRKNKKKLGRSIEERPKEINKRNEFGHWECDLVLGHKSKDDEVLLTLSERMSREFLILRIPDKTSVSVMQAFKELQRQYSEHWNDIFKTITTDNGSEFADLSNLEKVSNTLVYYAHPYT-SCDKGTVERHNGLIR-RFIPKGEAIANYSLQDIINIETWCNSLPRKILAYHTPDEIFERELDLIYQAA
347	GC_00000002	Rodent_LBJ456	1081	36	219	0.893292	0.835291	0.863319	K07482	transposase, IS30 family	COG2826	Transposase and inactivated derivatives, IS30 family (Tra8)	X	Mobilome: prophages, transposons	MDSLHSTMNQHVKGKHLSFEERVIIQLRLKDGYSLRAIARELNCSPSTISYEVKRGTVKLYHGKVKKYKATQGHDAYKAHRKNCGRKSDFLRKAQFMRYVHKHFFKDGWSLDVCSNRATAVGEFASSDVVCTKTLYNYVDQGLLGIYNYDLPEKLKRNTKLHRIRKNKKKLGRSIEERPKEINKRNEFGHWECDLVLGHKSKDDEVLLTLSERMSREFLILRIPDKTSVSVMQAFKELQRQYSEHWNDIFKTITTDNGSEFADLSNLEKVSNTLVYYAHPYT-SCDKGTVERHNGLIR-RFIPKGEAIANYSLQDIINIETWCNSLPRKILAYHTPDEIFERELDLIYQAA
348	GC_00000002	Rodent_LBJ456	1115	36	219	0.893292	0.835291	0.863319	K07482	transposase, IS30 family	COG2826	Transposase and inactivated derivatives, IS30 family (Tra8)	X	Mobilome: prophages, transposons	MDSLHSTMNQHVKGKHLSFEERVIIQLRLKDGYSLRAIARELNCSPSTISYEVKRGTVKLYHGKVKKYKATQGHDAYKAHRKNCGRKSDFLRKAQFMRYVHKHFFKDGWSLDVCSNRATAVGEFASSDVVCTKTLYNYVDQGLLGIYNYDLPEKLKRNTKLHRIRKNKKKLGRSIEERPKEINKRNEFGHWECDLVLGHKSKDDEVLLTLSERMSREFLILRIPDKTSVSVMQAFKELQRQYSEHWNDIFKTITTDNGSEFADLSNLEKVSNTLVYYAHPYT-SCDKGTVERHNGLIR-RFIPKGEAIANYSLQDIINIETWCNSLPRKILAYHTPDEIFERELDLIYQAA
349	GC_00000002	Rodent_LBJ456	1180	36	219	0.893292	0.835291	0.863319	K07482	transposase, IS30 family	COG2826	Transposase and inactivated derivatives, IS30 family (Tra8)	X	Mobilome: prophages, transposons	MDSLHSTMNQHVKGKHLSFEERVIIQLRLKDGYSLRAIARELNCSPSTISYEVKRGTVKLYHGKVKKYKATQGHDAYKAHRKNCGRKSDFLRKAQFMRYVHKHFFKDGWSLDVCSNRATAVGEFASSDVVCTKTLYNYVDQGLLGIYNYDLPEKLKRNTKLHRIRKNKKKLGRSIEERPKEINKRNEFGHWECDLVLGHKSKDDEVLLTLSERMSREFLILRIPDKTSVSVMQAFKELQRQYSEHWNDIFKTITTDNGSEFADLSNLEKVSNTLVYYAHPYT-SCDKGTVERHNGLIR-RFIPKGEAIANYSLQDIINIETWCNSLPRKILAYHTPDEIFERELDLIYQAA
350	GC_00000002	Rodent_LBJ456	1245	36	219	0.893292	0.835291	0.863319	K07482	transposase, IS30 family	COG2826	Transposase and inactivated derivatives, IS30 family (Tra8)	X	Mobilome: prophages, transposons	MDSLHSTMNQHVKGKHLSFEERVIIQLRLKDGYSLRAIARELNCSPSTISYEVKRGTVKLYHGKVKKYKATQGHDAYKAHRKNCGRKSDFLRKAQFMRYVHKHFFKDGWSLDVCSNRATAVGEFASSDVVCTKTLYNYVDQGLLGIYNYDLPEKLKRNTKLHRIRKNKKKLGRSIEERPKEINKRNEFGHWECDLVLGHKSKDDEVLLTLSERMSREFLILRIPDKTSVSVMQAFKELQRQYSEHWNDIFKTITTDNGSEFADLSNLEKVSNTLVYYAHPYT-SCDKGTVERHNGLIR-RFIPKGEAIANYSLQDIINIETWCNSLPRKILAYHTPDEIFERELDLIYQAA
351	GC_00000002	Rodent_LBJ456	1257	36	219	0.893292	0.835291	0.863319	K07482	transposase, IS30 family	COG2826	Transposase and inactivated derivatives, IS30 family (Tra8)	X	Mobilome: prophages, transposons	MDSLHSTMNQHVKGKHLSFEERVIIQLRLKDGYSLRAIARELNCSPSTISYEVKRGTVKLYHGKVKKYKATQGHDAYKAHRKNCGRKSDFLRKAQFMRYVHKHFFKDGWSLDVCSNRATAVGEFASSDVVCTKTLYNYVDQGLLGIYNYDLPEKLKRNTKLHRIRKNKKKLGRSIEERPKEINKRNEFGHWECDLVLGHKSKDDEVLLTLSERMSREFLILRIPDKTSVSVMQAFKELQRQYSEHWNDIFKTITTDNGSEFADLSNLEKVSNTLVYYAHPYT-SCDKGTVERHNGLIR-RFIPKGEAIANYSLQDIINIETWCNSLPRKILAYHTPDEIFERELDLIYQAA
352	GC_00000002	Rodent_LBJ456	1260	36	219	0.893292	0.835291	0.863319	K07482	transposase, IS30 family	COG2826	Transposase and inactivated derivatives, IS30 family (Tra8)	X	Mobilome: prophages, transposons	MDSLHSTMNQHVKGKHLSFEERVIIQLRLKDGYSLRAIARELNCSPSTISYEVKRGTVKLYHGKVKKYKATQGHDAYKAHRKNCGRKSDFLRKAQFMRYVHKHFFKDGWSLDVCSNRATAVGEFASSDVVCTKTLYNYVDQGLLGIYNYDLPEKLKRNTKLHRIRKNKKKLGRSIEERPKEINKRNEFGHWECDLVLGHKSKDDEVLLTLSERMSREFLILRIPDKTSVSVMQAFKELQRQYSEHWNDIFKTITTDNGSEFADLSNLEKVSNTLVYYAHPYT-SCDKGTVERHNGLIR-RFIPKGEAIANYSLQDIINIETWCNSLPRKILAYHTPDEIFERELDLIYQAA
353	GC_00000002	Rodent_LBJ456	1397	36	219	0.893292	0.835291	0.863319	K07482	transposase, IS30 family	COG2826	Transposase and inactivated derivatives, IS30 family (Tra8)	X	Mobilome: prophages, transposons	MDSLHSTMNQHVKGKHLSFEERVIIQLRLKDGYSLRAIARELNCSPSTISYEVKRGTVKLYHGKVKKYKATQGHDAYKAHRKNCGRKSDFLRKAQFMRYVHKHFFKDGWSLDVCSNRATAVGEFASSDVVCTKTLYNYVDQGLLGIYNYDLPEKLKRNTKLHRIRKNKKKLGRSIEERPKEINKRNEFGHWECDLVLGHKSKDDEVLLTLSERMSREFLILRIPDKTSVSVMQAFKELQRQYSEHWNDIFKTITTDNGSEFADLSNLEKVSNTLVYYAHPYT-SCDKGTVERHNGLIR-RFIPKGEAIANYSLQDIINIETWCNSLPRKILAYHTPDEIFERELDLIYQAA
354	GC_00000002	Rodent_LBJ456	1425	36	219	0.893292	0.835291	0.863319	K07482	transposase, IS30 family	COG2826	Transposase and inactivated derivatives, IS30 family (Tra8)	X	Mobilome: prophages, transposons	MDSLHSTMNQHVKGKHLSFEERVIIQLRLKDGYSLRAIARELNCSPSTISYEVKRGTVKLYHGKVKKYKATQGHDAYKAHRKNCGRKSDFLRKAQFMRYVHKHFFKDGWSLDVCSNRATAVGEFASSDVVCTKTLYNYVDQGLLGIYNYDLPEKLKRNTKLHRIRKNKKKLGRSIEERPKEINKRNEFGHWECDLVLGHKSKDDEVLLTLSERMSREFLILRIPDKTSVSVMQAFKELQRQYSEHWNDIFKTITTDNGSEFADLSNLEKVSNTLVYYAHPYT-SCDKGTVERHNGLIR-RFIPKGEAIANYSLQDIINIETWCNSLPRKILAYHTPDEIFERELDLIYQAA
355	GC_00000002	Rodent_LBJ456	1481	36	219	0.893292	0.835291	0.863319	K07482	transposase, IS30 family	COG2826	Transposase and inactivated derivatives, IS30 family (Tra8)	X	Mobilome: prophages, transposons	MDSLHSTMNQHVKGKHLSFEERVIIQLRLKDGYSLRAIARELNCSPSTISYEVKRGTVKLYHGKVKKYKATQGHDAYKAHRKNCGRKSDFLRKAQFMRYVHKHFFKDGWSLDVCSNRATAVGEFASSDVVCTKTLYNYVDQGLLGIYNYDLPEKLKRNTKLHRIRKNKKKLGRSIEERPKEINKRNEFGHWECDLVLGHKSKDDEVLLTLSERMSREFLILRIPDKTSVSVMQAFKELQRQYSEHWNDIFKTITTDNGSEFADLSNLEKVSNTLVYYAHPYT-SCDKGTVERHNGLIR-RFIPKGEAIANYSLQDIINIETWCNSLPRKILAYHTPDEIFERELDLIYQAA
356	GC_00000002	Rodent_LBJ456	1505	36	219	0.893292	0.835291	0.863319	K07482	transposase, IS30 family	COG2826	Transposase and inactivated derivatives, IS30 family (Tra8)	X	Mobilome: prophages, transposons	MDSLHSTMNQHVKGKHLSFEERVIIQLRLKDGYSLRAIARELNCSPSTISYEVKRGTVKLYHGKVKKYKATQGHDAYKAHRKNCGRKSDFLRKAQFMRYVHKHFFKDGWSLDVCSNRATAVGEFASSDVVCTKTLYNYVDQGLLGIYNYDLPEKLKRNTKLHRIRKNKKKLGRSIEERPKEINKRNEFGHWECDLVLGHKSKDDEVLLTLSERMSREFLILRIPDKTSVSVMQAFKELQRQYSEHWNDIFKTITTDNGSEFADLSNLEKVSNTLVYYAHPYT-SCDKGTVERHNGLIR-RFIPKGEAIANYSLQDIINIETWCNSLPRKILAYHTPDEIFERELDLIYQAA
357	GC_00000002	Rodent_LBJ456	1600	36	219	0.893292	0.835291	0.863319	K07482	transposase, IS30 family	COG2826	Transposase and inactivated derivatives, IS30 family (Tra8)	X	Mobilome: prophages, transposons	MDSLHSTMNQHVKGKHLSFEERVIIQLRLKDGYSLRAIARELNCSPSTISYEVKRGTVKLYHGKVKKYKATQGHDAYKAHRKNCGRKSDFLRKAQFMRYVHKHFFKDGWSLDVCSNRATAVGEFASSDVVCTKTLYNYVDQGLLGIYNYDLPEKLKRNTKLHRIRKNKKKLGRSIEERPKEINKRNEFGHWECDLVLGHKSKDDEVLLTLSERMSREFLILRIPDKTSVSVMQAFKELQRQYSEHWNDIFKTITTDNGSEFADLSNLEKVSNTLVYYAHPYT-SCDKGTVERHNGLIR-RFIPKGEAIANYSLQDIINIETWCNSLPRKILAYHTPDEIFERELDLIYQAA
358	GC_00000002	Rodent_LBJ456	1608	36	219	0.893292	0.835291	0.863319	K07482	transposase, IS30 family	COG2826	Transposase and inactivated derivatives, IS30 family (Tra8)	X	Mobilome: prophages, transposons	MDSLHSTMNQHVKGKHLSFEERVIIQLRLKDGYSLRAIARELNCSPSTISYEVKRGTVKLYHGKVKKYKATQGHDAYKAHRKNCGRKSDFLRKAQFMRYVHKHFFKDGWSLDVCSNRATAVGEFASSDVVCTKTLYNYVDQGLLGIYNYDLPEKLKRNTKLHRIRKNKKKLGRSIEERPKEINKRNEFGHWECDLVLGHKSKDDEVLLTLSERMSREFLILRIPDKTSVSVMQAFKELQRQYSEHWNDIFKTITTDNGSEFADLSNLEKVSNTLVYYAHPYT-SCDKGTVERHNGLIR-RFIPKGEAIANYSLQDIINIETWCNSLPRKILAYHTPDEIFERELDLIYQAA
359	GC_00000002	Rodent_LBJ456	1721	36	219	0.893292	0.835291	0.863319	K07482	transposase, IS30 family	COG2826	Transposase and inactivated derivatives, IS30 family (Tra8)	X	Mobilome: prophages, transposons	MDSLHSTMNQHVKGKHLSFEERVIIQLRLKDGYSLRAIARELNCSPSTISYEVKRGTVKLYHGKVKKYKATQGHDAYKAHRKNCGRKSDFLRKAQFMRYVHKHFFKDGWSLDVCSNRATAVGEFASSDVVCTKTLYNYVDQGLLGIYNYDLPEKLKRNTKLHRIRKNKKKLGRSIEERPKEINKRNEFGHWECDLVLGHKSKDDEVLLTLSERMSREFLILRIPDKTSVSVMQAFKELQRQYSEHWNDIFKTITTDNGSEFADLSNLEKVSNTLVYYAHPYT-SCDKGTVERHNGLIR-RFIPKGEAIANYSLQDIINIETWCNSLPRKILAYHTPDEIFERELDLIYQAA
360	GC_00000002	Rodent_LBJ456	1726	36	219	0.893292	0.835291	0.863319	K07482	transposase, IS30 family	COG2826	Transposase and inactivated derivatives, IS30 family (Tra8)	X	Mobilome: prophages, transposons	MDSLHSTMNQHVKGKHLSFEERVIIQLRLKDGYSLRAIARELNCSPSTISYEVKRGTVKLYHGKVKKYKATQGHDAYKAHRKNCGRKSDFLRKAQFMRYVHKHFFKDGWSLDVCSNRATAVGEFASSDVVCTKTLYNYVDQGLLGIYNYDLPEKLKRNTKLHRIRKNKKKLGRSIEERPKEINKRNEFGHWECDLVLGHKSKDDEVLLTLSERMSREFLILRIPDKTSVSVMQAFKELQRQYSEHWNDIFKTITTDNGSEFADLSNLEKVSNTLVYYAHPYT-SCDKGTVERHNGLIR-RFIPKGEAIANYSLQDIINIETWCNSLPRKILAYHTPDEIFERELDLIYQAA
361	GC_00000002	Rodent_LBJ456	1740	36	219	0.893292	0.835291	0.863319	K07482	transposase, IS30 family	COG2826	Transposase and inactivated derivatives, IS30 family (Tra8)	X	Mobilome: prophages, transposons	MDSLHSTMNQHVKGKHLSFEERVIIQLRLKDGYSLRAIARELNCSPSTISYEVKRGTVKLYHGKVKKYKATQGHDAYKAHRKNCGRKSDFLRKAQFMRYVHKHFFKDGWSLDVCSNRATAVGEFASSDVVCTKTLYNYVDQGLLGIYNYDLPEKLKRNTKLHRIRKNKKKLGRSIEERPKEINKRNEFGHWECDLVLGHKSKDDEVLLTLSERMSREFLILRIPDKTSVSVMQAFKELQRQYSEHWNDIFKTITTDNGSEFADLSNLEKVSNTLVYYAHPYT-SCDKGTVERHNGLIR-RFIPKGEAIANYSLQDIINIETWCNSLPRKILAYHTPDEIFERELDLIYQAA
362	GC_00000002	Rodent_LBJ456	1747	36	219	0.893292	0.835291	0.863319	K07482	transposase, IS30 family	COG2826	Transposase and inactivated derivatives, IS30 family (Tra8)	X	Mobilome: prophages, transposons	MDSLHSTMNQHVKGKHLSFEERVIIQLRLKDGYSLRAIARELNCSPSTISYEVKRGTVKLYHGKVKKYKATQGHDAYKAHRKNCGRKSDFLRKAQFMRYVHKHFFKDGWSLDVCSNRATAVGEFASSDVVCTKTLYNYVDQGLLGIYNYDLPEKLKRNTKLHRIRKNKKKLGRSIEERPKEINKRNEFGHWECDLVLGHKSKDDEVLLTLSERMSREFLILRIPDKTSVSVMQAFKELQRQYSEHWNDIFKTITTDNGSEFADLSNLEKVSNTLVYYAHPYT-SCDKGTVERHNGLIR-RFIPKGEAIANYSLQDIINIETWCNSLPRKILAYHTPDEIFERELDLIYQAA
363	GC_00000002	Rodent_LBJ456	1808	36	219	0.893292	0.835291	0.863319	K07482	transposase, IS30 family	COG2826	Transposase and inactivated derivatives, IS30 family (Tra8)	X	Mobilome: prophages, transposons	MDSLHSTMNQHVKGKHLSFEERVIIQLRLKDGYSLRAIARELNCSPSTISYEVKRGTVKLYHGKVKKYKATQGHDAYKAHRKNCGRKSDFLRKAQFMRYVHKHFFKDGWSLDVCSNRATAVGEFASSDVVCTKTLYNYVDQGLLGIYNYDLPEKLKRNTKLHRIRKNKKKLGRSIEERPKEINKRNEFGHWECDLVLGHKSKDDEVLLTLSERMSREFLILRIPDKTSVSVMQAFKELQRQYSEHWNDIFKTITTDNGSEFADLSNLEKVSNTLVYYAHPYT-SCDKGTVERHNGLIR-RFIPKGEAIANYSLQDIINIETWCNSLPRKILAYHTPDEIFERELDLIYQAA
364	GC_00000002	Rodent_LBJ456	1898	36	219	0.893292	0.835291	0.863319	K07482	transposase, IS30 family	COG2826	Transposase and inactivated derivatives, IS30 family (Tra8)	X	Mobilome: prophages, transposons	MDSLHSTMNQHVKGKHLSFEERVIIQLRLKDGYSLRAIARELNCSPSTISYEVKRGTVKLYHGKVKKYKATQGHDAYKAHRKNCGRKSDFLRKAQFMRYVHKHFFKDGWSLDVCSNRATAVGEFASSDVVCTKTLYNYVDQGLLGIYNYDLPEKLKRNTKLHRIRKNKKKLGRSIEERPKEINKRNEFGHWECDLVLGHKSKDDEVLLTLSERMSREFLILRIPDKTSVSVMQAFKELQRQYSEHWNDIFKTITTDNGSEFADLSNLEKVSNTLVYYAHPYT-SCDKGTVERHNGLIR-RFIPKGEAIANYSLQDIINIETWCNSLPRKILAYHTPDEIFERELDLIYQAA
365	GC_00000002	Rodent_LBJ456	647	36	219	0.893292	0.835291	0.863319	K07482	transposase, IS30 family	COG2826	Transposase and inactivated derivatives, IS30 family (Tra8)	X	Mobilome: prophages, transposons	MDSLHSTMNQHVKGKHLSFEERVIIQLRLKDGYSLRAIARELNCSPSTISYEVKRGTVKLYHGKVKKYKATQGHDAYKAHRKNCGRKSDFLRKAQFMRYVHKHFFKDGWSLDVCSNRATAVGEFASSDVVCTKTLYNYVDQGLLGIYNYDLPEKLKRNTKLHRIRKNKKKLGRSIEERPKEINKRNEFGHWECDLVLGHKSKDDEVLLTLSERMSREFLILRIPDKTSVSVMQAFKELQRQYSEHWNDIFKTITTDNGSEFADLSNLEKVSNTLVYYAHPYT-SCDKGTVERHNGLIR-RFIPKGEAIANYSLQDIINIET------------------------------
366	GC_00000002	Rodent_LJ0	1418	36	219	0.893292	0.835291	0.863319	K07482	transposase, IS30 family	COG2826	Transposase and inactivated derivatives, IS30 family (Tra8)	X	Mobilome: prophages, transposons	MDSLHSTMNQHVKGKHLSFEERVIIQTRLKDGYSIRAIARELGCSPSTISYEVKRGTVSLYHGKQQRYKADHGQSVYQVNRRHCGRKSDFLKKADFISYVIKHFFEDGWSLDVCANRSLAIGEFSHHQTVSTRTLYNYVDQGLMTIKNYDLPEKLKRNIKLHHVRKNKKKLGRSIEERPKEIDQRNEFGHWECDLVLGHKTKDDQVLLTLSERMSREFLIICIPDKTFASVMRAFKVLQKQYSEHWNDIFKTITTDNGSEFADLANLEEVSKTLVYYAHPIL-LVIRELWKGTMALFADSFLKESTSITILSNRSLILKPGAIHYQER---SWHTTHQMKSSKEN------
367	GC_00000002	Rodent_LJ0	870	36	219	0.893292	0.835291	0.863319			COG2826	Transposase and inactivated derivatives, IS30 family (Tra8)	X	Mobilome: prophages, transposons	#NAME?
368	GC_00000002	Rodent_LJ0	1497	36	219	0.893292	0.835291	0.863319			COG2826	Transposase and inactivated derivatives, IS30 family (Tra8)	X	Mobilome: prophages, transposons	#NAME?
369	GC_00000002	Rodent_LJ0	1811	36	219	0.893292	0.835291	0.863319			COG2826	Transposase and inactivated derivatives, IS30 family (Tra8)	X	Mobilome: prophages, transposons	#NAME?
370	GC_00000002	Rodent_LJ0	935	36	219	0.893292	0.835291	0.863319			COG2826	Transposase and inactivated derivatives, IS30 family (Tra8)	X	Mobilome: prophages, transposons	-------------------------------------------------------------------------------------------------------------------------------------------------------------------------------------------------------------------------------------------------------------------------------------------------VERHNGLIR-RFIPKGEAIANYSLQDIINIETWCNSLPRKILA----------QMKSLKEN-
371	GC_00000002	Rodent_LL8	166	36	219	0.893292	0.835291	0.863319	K07482	transposase, IS30 family	COG2826	Transposase and inactivated derivatives, IS30 family (Tra8)	X	Mobilome: prophages, transposons	MDSLHSTMNQHVKGKHLSFEERVIIQLRLKDGYSLRAIARELNCSPSTISYEVKRGTVKLYHGKVKKYKATQGHDAYKAHRKNCGRKSDFLRKAQFMRYVHKHFFKDGWSLDVCANRSLAIGEFSHHQTVCTRTLYNYVDQGLMTIKNYDLPEKLKRNTKLHHVRKNKKKLGRSIEERPKEIDQRNEFGHWECDLVLGHKTKDDQVLLTLSERMSREFLIIRIPDKTFASVMRAFKVLQKQYSEHWNDIFKTITTDNGSEFADLANLEEVSKTLVYYAHPIL-LVIRELWKGTMALFADSFLKESTSITILSNRSLILKPGAIHYQER---SWHTTHQMKSSKEN------
372	GC_00000002	Rodent_LL8	1141	36	219	0.893292	0.835291	0.863319			COG2826	Transposase and inactivated derivatives, IS30 family (Tra8)	X	Mobilome: prophages, transposons	-------------------------------------------------------------------------------------RKSDFLRKAQFMRYVHKHFFKDGWSLDVCSNRATAVGEFASSDVVCTKTLYNYVDQGLLGIYNYDLPEKLKRNTKLHRIRKNKKKLRRSF--------------------------------------------------------------------------------------------------------------------------------------------------------------------------------
373	GC_00000002	Rodent_LL8	430	36	219	0.893292	0.835291	0.863319			COG2826	Transposase and inactivated derivatives, IS30 family (Tra8)	X	Mobilome: prophages, transposons	#NAME?
374	GC_00000002	Rodent_LL8	463	36	219	0.893292	0.835291	0.863319			COG2826	Transposase and inactivated derivatives, IS30 family (Tra8)	X	Mobilome: prophages, transposons	#NAME?
375	GC_00000002	Rodent_Lj_16	168	36	219	0.893292	0.835291	0.863319	K07482	transposase, IS30 family	COG2826	Transposase and inactivated derivatives, IS30 family (Tra8)	X	Mobilome: prophages, transposons	MDSLHSTMNQHVKGKHLSFEERVIIQLRLKDGYSLRAIARELNCSPSTISYEVKRGTVKLYHGKVKKYKATQGHDAYKAHRKNCGRKSDFLRKAQFMRYVHKHFFKDGWSLDVCSNRATAVGEFASSDVVCTKTLYNYVDQGLLGIYNYDLPEKLKRNTKLHRIRKNKKKLGRSIEERPKEINKRNEFGHWECDLVLGHKSKDDEVLLTLSERMSREFLILRIPDKTSVSVMQAFKELQRQYSEHWNDIFKTITTDNGSEFADLSNLEKVSNTLVYYAHPYT-SCDKGTVERHNGLIR-RFIPKGEAIANYSLQDIINIETWCNSLPRKILAYHTPDEIFERELDLIYQAA
376	GC_00000002	Rodent_Lj_16	889	36	219	0.893292	0.835291	0.863319	K07482	transposase, IS30 family	COG2826	Transposase and inactivated derivatives, IS30 family (Tra8)	X	Mobilome: prophages, transposons	MDSLHSTMNQHVKGKHLSFEERVIIQLRLKDGYSLRAIARELNCSPSTISYEVKRGTVKLYHGKVKKYKATQGHDAYKAHRKNCGRKSDFLRKAQFMRYVHKHFFKDGWSLDVCSNRATAVGEFASSDVVCTKTLYNYVDQGLLGIYNYDLPEKLKRNTKLHRIRKNKKKLGRSIEERPKEINKRNEFGHWECDLVLGHKSKDDEVLLTLSERMSREFLILRIPDKTSVSVMQAFKELQRQYSEHWNDIFKTITTDNGSEFADLSNLEKVSNTLVYYAHPYT-SCDKGTVERHNGLIR-RFIPKGEAIANYSLQDIINIETWCNSLPRKILAYHTPDEIFERELDLIYQAA
377	GC_00000002	Rodent_Lj_16	1328	36	219	0.893292	0.835291	0.863319	K07482	transposase, IS30 family	COG2826	Transposase and inactivated derivatives, IS30 family (Tra8)	X	Mobilome: prophages, transposons	MDSLHSTMNQHVKGKHLSFEERVIIQLRLKDGYSLRAIARELNCSPSTISYEVKRGTVKLYHGKVKKYKATQGHDAYKAHRKNCGRKSDFLRKAQFMRYVHKHFFKDGWSLDVCSNRATAVGEFASSDVVCTKTLYNYVDQGLLGIYNYDLPEKLKRNTKLHRIRKNKKKLGRSIEERPKEINKRNEFGHWECDLVLGHKSKDDEVLLTLSERMSREFLILRIPDKTSVSVMQAFKELQRQYSEHWNDIFKTITTDNGSEFADLSNLEKVSNTLVYYAHPYT-SCDKGTVERHNGLIR-RFIPKGEAIANYSLQDIINIETWCNSLPRKILAYHTPDEIFERELDLIYQAA
378	GC_00000002	Rodent_MR1	68	36	219	0.893292	0.835291	0.863319	K07482	transposase, IS30 family	COG2826	Transposase and inactivated derivatives, IS30 family (Tra8)	X	Mobilome: prophages, transposons	MDSLHSTMNQHVKGKHLSFEERVIIQLRLKDGYSLRAIARELNCSPSTISYEVKRGTVKLYHGKVKKYKATQGHDAYKAHRKNCGRKSDFLRKAQFMRYVHKHFFKDGWSLDVCSNRATAVGEFASSDVVCTKTLYNYVDQGLLGIYNYDLPEKLKRNTKLHRIRKNKKKLGRSIEERPKEINKRNEFGHWECDLVLGHKSKDDEVLLTLSERMSREFLILRIPDKTSVSVMQAFKELQRQYSEHWNDIFKTITTDNGSEFADLSNLEKVSNTLVYYAHPYT-SCDKGTVERHNGLIR-RFIPKGEAIANYSLQDIINIETWCNSLPRKILAYHTPDEIFERELDLIYQAA
379	GC_00000002	Rodent_MR1	128	36	219	0.893292	0.835291	0.863319	K07482	transposase, IS30 family	COG2826	Transposase and inactivated derivatives, IS30 family (Tra8)	X	Mobilome: prophages, transposons	MDSLHSTMNQHVKGKHLSFEERVIIQLRLKDGYSLRAIARELNCSPSTISYEVKRGTVKLYHGKVKKYKATQGHDAYKAHRKNCGRKSDFLRKAQFMRYVHKHFFKDGWSLDVCSNRATAVGEFASSDVVCTKTLYNYVDQGLLGIYNYDLPEKLKRNTKLHRIRKNKKKLGRSIEERPKEINKRNEFGHWECDLVLGHKSKDDEVLLTLSERMSREFLILRIPDKTSVSVMQAFKELQRQYSEHWNDIFKTITTDNGSEFADLSNLEKVSNTLVYYAHPYT-SCDKGTVERHNGLIR-RFIPKGEAIANYSLQDIINIETWCNSLPRKILAYHTPDEIFERELDLIYQAA
380	GC_00000002	Rodent_MR1	682	36	219	0.893292	0.835291	0.863319	K07482	transposase, IS30 family	COG2826	Transposase and inactivated derivatives, IS30 family (Tra8)	X	Mobilome: prophages, transposons	MDSLHSTMNQHVKGKHLSFEERVIIQLRLKDGYSLRAIARELNCSPSTISYEVKRGTVKLYHGKVKKYKATQGHDAYKAHRKNCGRKSDFLRKAQFMRYVHKHFFKDGWSLDVCSNRATAVGEFASSDVVCTKTLYNYVDQGLLGIYNYDLPEKLKRNTKLHRIRKNKKKLGRSIEERPKEINKRNEFGHWECDLVLGHKSKDDEVLLTLSERMSREFLILRIPDKTSVSVMQAFKELQRQYSEHWNDIFKTITTDNGSEFADLSNLEKVSNTLVYYAHPYT-SCDKGTVERHNGLIR-RFIPKGEAIANYSLQDIINIETWCNSLPRKILAYHTPDEIFERELDLIYQAA
381	GC_00000002	Rodent_MR1	1130	36	219	0.893292	0.835291	0.863319	K07482	transposase, IS30 family	COG2826	Transposase and inactivated derivatives, IS30 family (Tra8)	X	Mobilome: prophages, transposons	MDSLHSTMNQHVKGKHLSFEERVIIQLRLKDGYSLRAIARELNCSPSTISYEVKRGTVKLYHGKVKKYKATQGHDAYKAHRKNCGRKSDFLRKAQFMRYVHKHFFKDGWSLDVCSNRATAVGEFASSDVVCTKTLYNYVDQGLLGIYNYDLPEKLKRNTKLHRIRKNKKKLGRSIEERPKEINKRNEFGHWECDLVLGHKSKDDEVLLTLSERMSREFLILRIPDKTSVSVMQAFKELQRQYSEHWNDIFKTITTDNGSEFADLSNLEKVSNTLVYYAHPYT-SCDKGTVERHNGLIR-RFIPKGEAIANYSLQDIINIETWCNSLPRKILAYHTPDEIFERELDLIYQAA
382	GC_00000002	Rodent_MR1	1342	36	219	0.893292	0.835291	0.863319	K07482	transposase, IS30 family	COG2826	Transposase and inactivated derivatives, IS30 family (Tra8)	X	Mobilome: prophages, transposons	MDSLHSTMNQHVKGKHLSFEERVIIQLRLKDGYSLRAIARELNCSPSTISYEVKRGTVKLYHGKVKKYKATQGHDAYKAHRKNCGRKSDFLRKAQFMRYVHKHFFKDGWSLDVCSNRATAVGEFASSDVVCTKTLYNYVDQGLLGIYNYDLPEKLKRNTKLHRIRKNKKKLGRSIEERPKEINKRNEFGHWECDLVLGHKSKDDEVLLTLSERMSREFLILRIPDKTSVSVMQAFKELQRQYSEHWNDIFKTITTDNGSEFADLSNLEKVSNTLVYYAHPYT-SCDKGTVERHNGLIR-RFIPKGEAIANYSLQDIINIETWCNSLPRKILAYHTPDEIFERELDLIYQAA
383	GC_00000002	Rodent_MR1	1472	36	219	0.893292	0.835291	0.863319	K07482	transposase, IS30 family	COG2826	Transposase and inactivated derivatives, IS30 family (Tra8)	X	Mobilome: prophages, transposons	MDSLHSTMNQHVKGKHLSFEERVIIQLRLKDGYSLRAIARELNCSPSTISYEVKRGTVKLYHGKVKKYKATQGHDAYKAHRKNCGRKSDFLRKAQFMRYVHKHFFKDGWSLDVCSNRATAVGEFASSDVVCTKTLYNYVDQGLLGIYNYDLPEKLKRNTKLHRIRKNKKKLGRSIEERPKEINKRNEFGHWECDLVLGHKSKDDEVLLTLSERMSREFLILRIPDKTSVSVMQAFKELQRQYSEHWNDIFKTITTDNGSEFADLSNLEKVSNTLVYYAHPYT-SCDKGTVERHNGLIR-RFIPKGEAIANYSLQDIINIETWCNSLPRKILAYHTPDEIFERELDLIYQAA
384	GC_00000002	Rodent_MR1	1576	36	219	0.893292	0.835291	0.863319	K07482	transposase, IS30 family	COG2826	Transposase and inactivated derivatives, IS30 family (Tra8)	X	Mobilome: prophages, transposons	MDSLHSTMNQHVKGKHLSFEERVIIQLRLKDGYSLRAIARELNCSPSTISYEVKRGTVKLYHGKVKKYKATQGHDAYKAHRKNCGRKSDFLRKAQFMRYVHKHFFKDGWSLDVCSNRATAVGEFASSDVVCTKTLYNYVDQGLLGIYNYDLPEKLKRNTKLHRIRKNKKKLGRSIEERPKEINKRNEFGHWECDLVLGHKSKDDEVLLTLSERMSREFLILRIPDKTSVSVMQAFKELQRQYSEHWNDIFKTITTDNGSEFADLSNLEKVSNTLVYYAHPYT-SCDKGTVERHNGLIR-RFIPKGEAIANYSLQDIINIETWCNSLPRKILAYHTPDEIFERELDLIYQAA
385	GC_00000002	Rodent_MR1	1632	36	219	0.893292	0.835291	0.863319	K07482	transposase, IS30 family	COG2826	Transposase and inactivated derivatives, IS30 family (Tra8)	X	Mobilome: prophages, transposons	MDSLHSTMNQHVKGKHLSFEERVIIQLRLKDGYSLRAIARELNCSPSTISYEVKRGTVKLYHGKVKKYKATQGHDAYKAHRKNCGRKSDFLRKAQFMRYVHKHFFKDGWSLDVCSNRATAVGEFASSDVVCTKTLYNYVDQGLLGIYNYDLPEKLKRNTKLHRIRKNKKKLGRSIEERPKEINKRNEFGHWECDLVLGHKSKDDEVLLTLSERMSREFLILRIPDKTSVSVMQAFKELQRQYSEHWNDIFKTITTDNGSEFADLSNLEKVSNTLVYYAHPYT-SCDKGTVERHNGLIR-RFIPKGEAIANYSLQDIINIETWCNSLPRKILAYHTPDEIFERELDLIYQAA
386	GC_00000002	Rodent_MR1	243	36	219	0.893292	0.835291	0.863319	K07482	transposase, IS30 family	COG2826	Transposase and inactivated derivatives, IS30 family (Tra8)	X	Mobilome: prophages, transposons	MDSLHSTMNQHVKGKHLSFEERVIIQLRLKDGYSLRAIARELNCSPSTISYEVKRGTVKLYHGKVKKYKATQGHDAYKAHRKNCGRKSDFLRKTQFMRYVHKHFFKDGWSLDVCSNRATAVGEFASSDVVCTKTLYNYVDQGLLGIYNYDLPEKLKRNTKLHRIRKNKKKLGRSIEERPKEINKRNEFGHWECDLVLGHKSKDDEVLLTLSERMSREFLILRIPDKTSVSVMQAFKELQRQYSEHWNDIFKTITTDNGSEFADLSNLEKVSNTLVYYAHPYT-SCDKGTVERHNGLIR-RFIPKGEAIANYSLQDIINIETWCNSLPRKILAYHTPDEIFERELDLIYQAA
387	GC_00000002	Rodent_MR1	852	36	219	0.893292	0.835291	0.863319	K07482	transposase, IS30 family	COG2826	Transposase and inactivated derivatives, IS30 family (Tra8)	X	Mobilome: prophages, transposons	MDSLHSTMNQHVKGKHLSFEERVIIQLRLKDGYSLRAIARELNCSPSTISYEVKRGTVKLYHGKVKKYKATQGHDAYKAHRKNCGRKSDFLRKTQFMRYVHKHFFKDGWSLDVCSNRATAVGEFASSDVVCTKTLYNYVDQGLLGIYNYDLPEKLKRNTKLHRIRKNKKKLGRSIEERPKEINKRNEFGHWECDLVLGHKSKDDEVLLTLSERMSREFLILRIPDKTSVSVMQAFKELQRQYSEHWNDIFKTITTDNGSEFADLSNLEKVSNTLVYYAHPYT-SCDKGTVERHNGLIR-RFIPKGEAIANYSLQDIINIETWCNSLPRKILAYHTPDEIFERELDLIYQAA
388	GC_00000002	Rodent_MR1	513	36	219	0.893292	0.835291	0.863319	K07482	transposase, IS30 family	COG2826	Transposase and inactivated derivatives, IS30 family (Tra8)	X	Mobilome: prophages, transposons	MDSLHSTMNQHVKGKHLSFEERVIIQLRLKDGYSLRAIARELNCSPSTISYEVKRGTVKLYHGKVKKYKATQGHDAYKAHRKNCGCKSDFLRKTQFMRYVHKHFFKDGWSLDVCSNRATAVGEFASSDVVCTKTLYNYVDQGLLGIYNYDLPEKLKRNTKLHRIRKNKKKLGRSIEERPKEINKRNEFGHWECDLVLGHKSKDDEVLLTLSERMSREFLILRIPDKTSVSVMQAFKELQRQYSEHWNDIFKTITTDNGSEFADLSNLEKVSNTLVYYAHPYT-SCDKGTVERHNGLIR-RFIPKGEAIANYSLQDIINIETWCNSLPRKILAYHTPDEIFERELDLIYQAA
389	GC_00000002	Rodent_MR1	667	36	219	0.893292	0.835291	0.863319	K07482	transposase, IS30 family	COG2826	Transposase and inactivated derivatives, IS30 family (Tra8)	X	Mobilome: prophages, transposons	MDSLHSTMNQHVKGKHLSFEERVIIQLRLKDGYSLRAIARELNCSPSTISYEVKRGTVKLYHGKVKKYKATQGHDAYKAHRKNCGCKSDFLRKTQFMRYVHKHFFKDGWSLDVCSNRATAVGEFASSDVVCTKTLYNYVDQGLLGIYNYDLPEKLKRNTKLHRIRKNKKKLGRSIEERPKEINKRNEFGHWECDLVLGHKSKDDEVLLTLSERMSREFLILRIPDKTSVSVMQAFKELQRQYSEHWNDIFKTITTDNGSEFADLSNLEKVSNTLVYYVPILT-----------------LLVIREQ------LKDTMVL--FADSFLR------------EKQ--------
390	GC_00000002	Rodent_MR1	673	36	219	0.893292	0.835291	0.863319	K07482	transposase, IS30 family	COG2826	Transposase and inactivated derivatives, IS30 family (Tra8)	X	Mobilome: prophages, transposons	MDSLHSTMNQHVKGKHLSFEERVIIQLRLKDGYSLRAIARELNCSPSTISYEVKRGTVKLYHGKVKKYKATQGHDAYKAHRKNCGCKSDFLRKTQFMRYVHKHFFKDGWSLDVCSNRATAVGEFASSDVVCTKTLYNYVDQGLLGIYNYDLPEKLKRNTKLHRIRKNKKKLGRSIEERPKEINKRNEFGHWECDLVLGHKSKDDEVLLTLSERMSREFLILRIPDKTSVSVMQAFKELQRQYSEHWNDIFKTITTDNGSEFADLSNLEKVSNTLVYYVPILT-----------------LLVIREQ------LKDTMVL--FADSFLR------------EKQ--------
391	GC_00000002	Rodent_MR1	1071	36	219	0.893292	0.835291	0.863319	K07482	transposase, IS30 family	COG2826	Transposase and inactivated derivatives, IS30 family (Tra8)	X	Mobilome: prophages, transposons	MDSLHSTMNQHVKGKHLSFEERVIIQTRLKDGYSIRAIARELGCSPSTISYEVKRGTVSLYHGKQQRYKADHGQSVYQVNRRHCGRKSDFLKKADFISYVIKHFFEDGWSLDVCANRSLAIGEFSHHQTVCTRTLYNYVDQGLMTIKNYDLPEKLKRNTKLHHVRKNKKKLGRSIEERPKEIDQRNEFGHWECDLVLGHKTKDDQVLLTLSERMSREFLIIRIPDKTFASVMRAFKVLQKQYSEHWNDIFKTITTDNGSEFADLANLEEVSKTLVYYAHPIL-LVIRELWKGTMALFADSFLKESTSITILSNRSLILKPGAIHYQER---SWHTTHQMKSSKEN------
392	GC_00000002	Rodent_N62	1012	36	219	0.893292	0.835291	0.863319	K07482	transposase, IS30 family	COG2826	Transposase and inactivated derivatives, IS30 family (Tra8)	X	Mobilome: prophages, transposons	MDSLHSTMNQHVKGKHLSFEERVIIQLRLKDGYSLRAIARELNCSPSTISYEVKRGTVKLYHGKVKKYKATQGHDAYKAHRKNCGRKSDFLRKTQFMRYVHKHFFKDGWSLDVCSNRATAVGEFASSDVVCTKTLYNYVDQGLLGIYNYDLPEKLKRNTKLHRIRKNKKKLGRSIEERPKEINKRNEFGHWECDLVLGHKSKDDEVLLTLSERMSREFLILRIPDKTSVSVMQAFKELQRQYSEHWNDIFKTITTDNGSEFADLSNLEKVSNTLVYYAHPYT-SCDKGTVERHNGLIR-RFIPKGEAIANYSLQDIINIETWCNSLPRKILAYHTPDEIFERELDLIYQAA
393	GC_00000002	Rodent_N62	1650	36	219	0.893292	0.835291	0.863319	K07482	transposase, IS30 family	COG2826	Transposase and inactivated derivatives, IS30 family (Tra8)	X	Mobilome: prophages, transposons	MDSLHSTMNQHVKGKHLSFEERVIIQLRLKDGYSLRAIARELNCSPSTISYEVKRGTVKLYHGKVKKYKATQGHDAYKAHRKNCGRKSDFLRKTQFMRYVHKHFFKDGWSLDVCSNRATAVGEFASSDVVCTKTLYNYVDQGLLGIYNYDLPEKLKRNTKLHRIRKNKKKLGRSIEERPKEINKRNEFGHWECDLVLGHKSKDDEVLLTLSERMSREFLILRIPDKTSVSVMQAFKELQRQYSEHWNDIFKTITTDNGSEFADLSNLEKVSNTLVYYAHPYT-SCDKGTVERHNGLIR-RFIPKGEAIANYSLQDIINIETWCNSLPRKILAYHTPDEIFERELDLIYQAA
394	GC_00000002	Rodent_N62	576	36	219	0.893292	0.835291	0.863319	K07482	transposase, IS30 family	COG2826	Transposase and inactivated derivatives, IS30 family (Tra8)	X	Mobilome: prophages, transposons	MDSLHSTMNQHVKGKYLSFEERVIIQLRLKDGYSLRAIARELNCSPSTISYEVKRGTVKLYHGKVKKYKATQGHDAYKAHRKNCGRKSDFLRKAQFMRYVHKHFFKDGWSLDVCSNRATAVGEFASSDVVCTKTLYNYVDQGLLGIYNYDLPEKLKRNTKLHRIRKNKKKLGRSIEERPKEINKRNEFGHWECDLVLGHKSKDDEVLLTLSERMSREFLILRIPDKTSVSVMQAFKELQRQYSEHWNDIFKTITTDNGSEFADLSNLEKVSNTLVYYAHPYT-SCDKGTVERHNGLIR-RFIPKGEAIANYSLQDIINIETWCNSLPRKILAYHTPDEIFERELDLIYQAA
395	GC_00000002	Rodent_N62	665	36	219	0.893292	0.835291	0.863319	K07482	transposase, IS30 family	COG2826	Transposase and inactivated derivatives, IS30 family (Tra8)	X	Mobilome: prophages, transposons	MDSLHSTMNQHIKGKHLSFEERVIIQLRLKDGYSLRAIARELNCSPSTISYEVKRGTVELYHGKVKRYKATQGHDAYQAHRKNCGRKSDFLRKTQFMRYVHKHFFKDGWSLDVCSNRATAVGAFSSRDVVCTKTLYNYVDQGLLDIHNYDLPEKLKRNTKLHRIRKNKKKLGRSIEERPKEINKRNEFGHWECDLVLGHKSKDDEVLLTLSERMSREFLILRIPDKTSVSVMQAFKELQRQYSEHWNDIFKTITTDNGSEFADLSNLEKVSNTLVYYAHPYT-SCDKGTVERHNGLIR-RFIPKGEAIANYSLQDIINIETWCNSLPRKILAYHTPDEIFERELDLIYQAA
396	GC_00000002	Rodent_N62	876	36	219	0.893292	0.835291	0.863319	K07482	transposase, IS30 family	COG2826	Transposase and inactivated derivatives, IS30 family (Tra8)	X	Mobilome: prophages, transposons	MDSLHSTMNQHIKGKHLSFEERVIIQLRLKDGYSLRAIARELNCSPSTISYEVKRGTVELYHGKVKRYKATQGHDAYQAHRKNCGRKSDFLRKTQFMRYVHKHFFKDGWSLDVCSNRATAVGAFSSRDVVCTKTLYNYVDQGLLDIHNYDLPEKLKRNTKLHRIRKNKKKLGRSIEERPKEINKRNEFGHWECDLVLGHKSKDDEVLLTLSERMSREFLILRIPDKTSVSVMQAFKELQRQYSEHWNDIFKTITTDNGSEFADLSNLEKVSNTLVYYAHPYT-SCDKGTVERHNGLIR-RFIPKGEAIANYSLQDIINIETWCNSLPRKILAYHTPDEIFERELDLIYQAA
397	GC_00000002	Rodent_N62	988	36	219	0.893292	0.835291	0.863319	K07482	transposase, IS30 family	COG2826	Transposase and inactivated derivatives, IS30 family (Tra8)	X	Mobilome: prophages, transposons	MDSLHSTMNQHIKGKHLSFEERVIIQLRLKDGYSLRAIARELNCSPSTISYEVKRGTVELYHGKVKRYKATQGHDAYQAHRKNCGRKSDFLRKTQFMRYVHKHFFKDGWSLDVCSNRATAVGAFSSRDVVCTKTLYNYVDQGLLDIHNYDLPEKLKRNTKLHRIRKNKKKLGRSIEERPKEINKRNEFGHWECDLVLGHKSKDDEVLLTLSERMSREFLILRIPDKTSVSVMQAFKELQRQYSEHWNDIFKTITTDNGSEFADLSNLEKVSNTLVYYAHPYT-SCDKGTVERHNGLIR-RFIPKGEAIANYSLQDIINIETWCNSLPRKILAYHTPDEIFERELDLIYQAA
398	GC_00000002	Rodent_N62	1661	36	219	0.893292	0.835291	0.863319	K07482	transposase, IS30 family	COG2826	Transposase and inactivated derivatives, IS30 family (Tra8)	X	Mobilome: prophages, transposons	MDSLHSTMNQHIKGKHLSFEERVIIQLRLKDGYSLRAIARELNCSPSTISYEVKRGTVELYHGKVKRYKATQGHDAYQAHRKNCGRKSDFLRKTQFMRYVHKHFFKDGWSLDVCSNRATAVGAFSSRDVVCTKTLYNYVDQGLLDIHNYDLPEKLKRNTKLHRIRKNKKKLGRSIEERPKEINKRNEFGHWECDLVLGHKSKDDEVLLTLSERMSREFLILRIPDKTSVSVMQAFKELQRQYSEHWNDIFKTITTDNGSEFADLSNLEKVSNTLVYYAHPYT-SCDKGTVERHNGLIR-RFIPKGEAIANYSLQDIINIETWCNSLPRKILAYHTPDEIFERELDLIYQAA
399	GC_00000002	Rodent_N62	1704	36	219	0.893292	0.835291	0.863319	K07482	transposase, IS30 family	COG2826	Transposase and inactivated derivatives, IS30 family (Tra8)	X	Mobilome: prophages, transposons	MDSLHSTMNQHIKGKHLSFEERVIIQLRLKDGYSLRAIARELNCSPSTISYEVKRGTVELYHGKVKRYKATQGHDAYQAHRKNCGRKSDFLRKTQFMRYVHKHFFKDGWSLDVCSNRATAVGAFSSRDVVCTKTLYNYVDQGLLDIHNYDLPEKLKRNTKLHRIRKNKKKLGRSIEERPKEINKRNEFGHWECDLVLGHKSKDDEVLLTLSERMSREFLILRIPDKTSVSVMQAFKELQRQYSEHWNDIFKTITTDNGSEFADLSNLEKVSNTLVYYAHPYT-SCDKGTVERHNGLIR-RFIPKGEAIANYSLQDIINIETWCNSLPRKILAYHTPDEIFERELDLIYQAA
400	GC_00000002	Rodent_N62	144	36	219	0.893292	0.835291	0.863319	K07482	transposase, IS30 family	COG2826	Transposase and inactivated derivatives, IS30 family (Tra8)	X	Mobilome: prophages, transposons	MDSLHSIMPKHKKGKHLSLEERVIIQTRLKDRCSIRAIARELACSPSTISYEIRRGTVSLYHGKQKRYKADHGQSVYQSNRSHCGRKSDFLKKADFIKYVNKHFFEDGWSLDVCANRSLAIGEFSHHQTVCTRTLYNYVDQGLLAIRNSDLPEKLKRNTKIHRIHKNKKKLGRSIEERPKEVNDRKEFGHWECDLVLGHKTKDDQVLLTLSERMSREFLIMRIPDKTADSVMAAFQSLRKQYSEHWNEIFKTITTDNGSEFAELSNLEKVSNTLVYYAHPYT-SCDKGTVERHNELIR-RFIPKGDYITNYSLQDIINIETWCNSLPRKILAYHTPDEIFERELDHIYQAA
401	GC_00000002	Rodent_N62	418	36	219	0.893292	0.835291	0.863319	K07482	transposase, IS30 family	COG2826	Transposase and inactivated derivatives, IS30 family (Tra8)	X	Mobilome: prophages, transposons	MDSLHSIMPKHKKGKHLSLEERVIIQTRLKDRCSIRAIARELACSPSTISYEIRRGTVSLYHGKQKRYKADHGQSVYQSNRSHCGRKSDFLKKADFIKYVNKHFFEDGWSLDVCANRSLAIGEFSHHQTVCTRTLYNYVDQGLLAIRNSDLPEKLKRNTKIHRIHKNKKKLGRSIEERPKEVNDRKEFGHWECDLVLGHKTKDDQVLLTLSERMSREFLIMRIPDKTADSVMAAFQSLRKQYSEHWNEIFKTITTDNGSEFAELSNLEKVSNTLVYYAHPYT-SCDKGTVERHNELIR-RFIPKGDYITNYSLQDIINIETWCNSLPRKILAYHTPDEIFERELDHIYQAA
402	GC_00000002	Rodent_N62	437	36	219	0.893292	0.835291	0.863319	K07482	transposase, IS30 family	COG2826	Transposase and inactivated derivatives, IS30 family (Tra8)	X	Mobilome: prophages, transposons	MDSLHSIMPKHKKGKHLSLEERVIIQTRLKDRCSIRAIARELACSPSTISYEIRRGTVSLYHGKQKRYKADHGQSVYQSNRSHCGRKSDFLKKADFIKYVNKHFFEDGWSLDVCANRSLAIGEFSHHQTVCTRTLYNYVDQGLLAIRNSDLPEKLKRNTKIHRIHKNKKKLGRSIEERPKEVNDRKEFGHWECDLVLGHKTKDDQVLLTLSERMSREFLIMRIPDKTADSVMAAFQSLRKQYSEHWNEIFKTITTDNGSEFAELSNLEKVSNTLVYYAHPYT-SCDKGTVERHNELIR-RFIPKGDYITNYSLQDIINIETWCNSLPRKILAYHTPDEIFERELDHIYQAA
403	GC_00000002	Rodent_N62	614	36	219	0.893292	0.835291	0.863319	K07482	transposase, IS30 family	COG2826	Transposase and inactivated derivatives, IS30 family (Tra8)	X	Mobilome: prophages, transposons	MDSLHSIMPKHKKGKHLSLEERVIIQTRLKDRCSIRAIARELACSPSTISYEIRRGTVSLYHGKQKRYKADHGQSVYQSNRSHCGRKSDFLKKADFIKYVNKHFFEDGWSLDVCANRSLAIGEFSHHQTVCTRTLYNYVDQGLLAIRNSDLPEKLKRNTKIHRIHKNKKKLGRSIEERPKEVNDRKEFGHWECDLVLGHKTKDDQVLLTLSERMSREFLIMRIPDKTADSVMAAFQSLRKQYSEHWNEIFKTITTDNGSEFAELSNLEKVSNTLVYYAHPYT-SCDKGTVERHNELIR-RFIPKGDYITNYSLQDIINIETWCNSLPRKILAYHTPDEIFERELDHIYQAA
404	GC_00000002	Rodent_N62	879	36	219	0.893292	0.835291	0.863319	K07482	transposase, IS30 family	COG2826	Transposase and inactivated derivatives, IS30 family (Tra8)	X	Mobilome: prophages, transposons	MDSLHSIMPKHKKGKHLSLEERVIIQTRLKDRCSIRAIARELACSPSTISYEIRRGTVSLYHGKQKRYKADHGQSVYQSNRSHCGRKSDFLKKADFIKYVNKHFFEDGWSLDVCANRSLAIGEFSHHQTVCTRTLYNYVDQGLLAIRNSDLPEKLKRNTKIHRIHKNKKKLGRSIEERPKEVNDRKEFGHWECDLVLGHKTKDDQVLLTLSERMSREFLIMRIPDKTADSVMAAFQSLRKQYSEHWNEIFKTITTDNGSEFAELSNLEKVSNTLVYYAHPYT-SCDKGTVERHNELIR-RFIPKGDYITNYSLQDIINIETWCNSLPRKILAYHTPDEIFERELDHIYQAA
405	GC_00000002	Rodent_N62	911	36	219	0.893292	0.835291	0.863319	K07482	transposase, IS30 family	COG2826	Transposase and inactivated derivatives, IS30 family (Tra8)	X	Mobilome: prophages, transposons	MDSLHSIMPKHKKGKHLSLEERVIIQTRLKDRCSIRAIARELACSPSTISYEIRRGTVSLYHGKQKRYKADHGQSVYQSNRSHCGRKSDFLKKADFIKYVNKHFFEDGWSLDVCANRSLAIGEFSHHQTVCTRTLYNYVDQGLLAIRNSDLPEKLKRNTKIHRIHKNKKKLGRSIEERPKEVNDRKEFGHWECDLVLGHKTKDDQVLLTLSERMSREFLIMRIPDKTADSVMAAFQSLRKQYSEHWNEIFKTITTDNGSEFAELSNLEKVSNTLVYYAHPYT-SCDKGTVERHNELIR-RFIPKGDYITNYSLQDIINIETWCNSLPRKILAYHTPDEIFERELDHIYQAA
406	GC_00000002	Rodent_N62	1077	36	219	0.893292	0.835291	0.863319	K07482	transposase, IS30 family	COG2826	Transposase and inactivated derivatives, IS30 family (Tra8)	X	Mobilome: prophages, transposons	MDSLHSIMPKHKKGKHLSLEERVIIQTRLKDRCSIRAIARELACSPSTISYEIRRGTVSLYHGKQKRYKADHGQSVYQSNRSHCGRKSDFLKKADFIKYVNKHFFEDGWSLDVCANRSLAIGEFSHHQTVCTRTLYNYVDQGLLAIRNSDLPEKLKRNTKIHRIHKNKKKLGRSIEERPKEVNDRKEFGHWECDLVLGHKTKDDQVLLTLSERMSREFLIMRIPDKTADSVMAAFQSLRKQYSEHWNEIFKTITTDNGSEFAELSNLEKVSNTLVYYAHPYT-SCDKGTVERHNELIR-RFIPKGDYITNYSLQDIINIETWCNSLPRKILAYHTPDEIFERELDHIYQAA
407	GC_00000002	Rodent_N62	1647	36	219	0.893292	0.835291	0.863319	K07482	transposase, IS30 family	COG2826	Transposase and inactivated derivatives, IS30 family (Tra8)	X	Mobilome: prophages, transposons	MDSLHSIMPKHKKGKHLSLEERVIIQTRLKDRCSIRAIARELACSPSTISYEIRRGTVSLYHGKQKRYKADHGQSVYQSNRSHCGRKSDFLKKADFIKYVNKHFFEDGWSLDVCANRSLAIGEFSHHQTVCTRTLYNYVDQGLLAIRNSDLPEKLKRNTKIHRIHKNKKKLGRSIEERPKEVNDRKEFGHWECDLVLGHKTKDDQVLLTLSERMSREFLIMRIPDKTADSVMAAFQSLRKQYSEHWNEIFKTITTDNGSEFAELSNLEKVSNTLVYYAHPYT-SCDKGTVERHNELIR-RFIPKGDYITNYSLQDIINIETWCNSLPRKILAYHTPDEIFERELDHIYQAA
408	GC_00000002	Rodent_N62	30	36	219	0.893292	0.835291	0.863319	K07482	transposase, IS30 family	COG2826	Transposase and inactivated derivatives, IS30 family (Tra8)	X	Mobilome: prophages, transposons	MDSLHSTMNQHVKGKHLSFEERVIIQTRLKDGYSIRAIARELGCSPSTISYEVKRGTVSLYHGKQQRYKADHGQSVYQVNRRHCGRKSDFLKKADFISYVIKHFFEDGWSLDVCANRSLAIGEFSHHQTVSTRTLYNYVDQGLMTIKNYDLPEKLKRNIKLHHVRKNKKKLGRSIEERPKEIDQRNEFGHWECDLVLGHKTKDDQVLLTLSERMSREFLIICIPDKTFASVMRAFKVLQKQYSEHWNDIFKTITTDNGSEFADLANLEEVSKTLVYYAHPIL-LVIRELWKGTMALFADSFLKESTSITILSNRSLILKPGAIHYQER---SWHTTHQMKSSKEN------
409	GC_00000002	Rodent_NCK2677	261	36	219	0.893292	0.835291	0.863319	K07482	transposase, IS30 family	COG2826	Transposase and inactivated derivatives, IS30 family (Tra8)	X	Mobilome: prophages, transposons	MDSLHSTMNQHVKGKHLSFEERVIIQLRLKDGYSLRAIARELNCSPSTISYEVKRGTVKLYHGKVKKYKATQGHDAYKAHRKNCGRKSDFLRKAQFMRYVHKHFFKDGWSLDVCSNRATAVGEFASSDVVCTKTLYNYVDQGLLGIYNYDLPEKLKRNTKLHRIRKNKKKLGRSIEERPKEINKRNEFGHWECDLVLGHKSKDDEVLLTLSERMSREFLILRIPDKTSVSVMQAFKELQRQYSEHWNDIFKTITTDNGSEFADLSNLEKVSNTLVYYAHPYT-SCDKGTVERHNGLIR-RFIPKGEAIANYSLQDIINIETWCNSLPRKILAYHTPDEIFERELDLIYQAA
410	GC_00000002	Rodent_NCK2677	429	36	219	0.893292	0.835291	0.863319	K07482	transposase, IS30 family	COG2826	Transposase and inactivated derivatives, IS30 family (Tra8)	X	Mobilome: prophages, transposons	MDSLHSTMNQHVKGKHLSFEERVIIQLRLKDGYSLRAIARELNCSPSTISYEVKRGTVKLYHGKVKKYKATQGHDAYKAHRKNCGRKSDFLRKAQFMRYVHKHFFKDGWSLDVCSNRATAVGEFASSDVVCTKTLYNYVDQGLLGIYNYDLPEKLKRNTKLHRIRKNKKKLGRSIEERPKEINKRNEFGHWECDLVLGHKSKDDEVLLTLSERMSREFLILRIPDKTSVSVMQAFKELQRQYSEHWNDIFKTITTDNGSEFADLSNLEKVSNTLVYYAHPYT-SCDKGTVERHNGLIR-RFIPKGEAIANYSLQDIINIETWCNSLPRKILAYHTPDEIFERELDLIYQAA
411	GC_00000002	Rodent_NCK2677	597	36	219	0.893292	0.835291	0.863319	K07482	transposase, IS30 family	COG2826	Transposase and inactivated derivatives, IS30 family (Tra8)	X	Mobilome: prophages, transposons	MDSLHSTMNQHVKGKHLSFEERVIIQLRLKDGYSLRAIARELNCSPSTISYEVKRGTVKLYHGKVKKYKATQGHDAYKAHRKNCGRKSDFLRKAQFMRYVHKHFFKDGWSLDVCSNRATAVGEFASSDVVCTKTLYNYVDQGLLGIYNYDLPEKLKRNTKLHRIRKNKKKLGRSIEERPKEINKRNEFGHWECDLVLGHKSKDDEVLLTLSERMSREFLILRIPDKTSVSVMQAFKELQRQYSEHWNDIFKTITTDNGSEFADLSNLEKVSNTLVYYAHPYT-SCDKGTVERHNGLIR-RFIPKGEAIANYSLQDIINIETWCNSLPRKILAYHTPDEIFERELDLIYQAA
412	GC_00000002	Rodent_NCK2677	866	36	219	0.893292	0.835291	0.863319	K07482	transposase, IS30 family	COG2826	Transposase and inactivated derivatives, IS30 family (Tra8)	X	Mobilome: prophages, transposons	MDSLHSTMNQHVKGKHLSFEERVIIQLRLKDGYSLRAIARELNCSPSTISYEVKRGTVKLYHGKVKKYKATQGHDAYKAHRKNCGRKSDFLRKAQFMRYVHKHFFKDGWSLDVCSNRATAVGEFASSDVVCTKTLYNYVDQGLLGIYNYDLPEKLKRNTKLHRIRKNKKKLGRSIEERPKEINKRNEFGHWECDLVLGHKSKDDEVLLTLSERMSREFLILRIPDKTSVSVMQAFKELQRQYSEHWNDIFKTITTDNGSEFADLSNLEKVSNTLVYYAHPYT-SCDKGTVERHNGLIR-RFIPKGEAIANYSLQDIINIETWCNSLPRKILAYHTPDEIFERELDLIYQAA
413	GC_00000002	Rodent_NCK2677	980	36	219	0.893292	0.835291	0.863319	K07482	transposase, IS30 family	COG2826	Transposase and inactivated derivatives, IS30 family (Tra8)	X	Mobilome: prophages, transposons	MDSLHSTMNQHVKGKHLSFEERVIIQLRLKDGYSLRAIARELNCSPSTISYEVKRGTVKLYHGKVKKYKATQGHDAYKAHRKNCGRKSDFLRKAQFMRYVHKHFFKDGWSLDVCSNRATAVGEFASSDVVCTKTLYNYVDQGLLGIYNYDLPEKLKRNTKLHRIRKNKKKLGRSIEERPKEINKRNEFGHWECDLVLGHKSKDDEVLLTLSERMSREFLILRIPDKTSVSVMQAFKELQRQYSEHWNDIFKTITTDNGSEFADLSNLEKVSNTLVYYAHPYT-SCDKGTVERHNGLIR-RFIPKGEAIANYSLQDIINIETWCNSLPRKILAYHTPDEIFERELDLIYQAA
414	GC_00000002	Rodent_NCK2677	1039	36	219	0.893292	0.835291	0.863319	K07482	transposase, IS30 family	COG2826	Transposase and inactivated derivatives, IS30 family (Tra8)	X	Mobilome: prophages, transposons	MDSLHSTMNQHVKGKHLSFEERVIIQLRLKDGYSLRAIARELNCSPSTISYEVKRGTVKLYHGKVKKYKATQGHDAYKAHRKNCGRKSDFLRKAQFMRYVHKHFFKDGWSLDVCSNRATAVGEFASSDVVCTKTLYNYVDQGLLGIYNYDLPEKLKRNTKLHRIRKNKKKLGRSIEERPKEINKRNEFGHWECDLVLGHKSKDDEVLLTLSERMSREFLILRIPDKTSVSVMQAFKELQRQYSEHWNDIFKTITTDNGSEFADLSNLEKVSNTLVYYAHPYT-SCDKGTVERHNGLIR-RFIPKGEAIANYSLQDIINIETWCNSLPRKILAYHTPDEIFERELDLIYQAA
415	GC_00000002	Rodent_NCK2677	1300	36	219	0.893292	0.835291	0.863319	K07482	transposase, IS30 family	COG2826	Transposase and inactivated derivatives, IS30 family (Tra8)	X	Mobilome: prophages, transposons	MDSLHSTMNQHVKGKHLSFEERVIIQLRLKDGYSLRAIARELNCSPSTISYEVKRGTVKLYHGKVKKYKATQGHDAYKAHRKNCGRKSDFLRKAQFMRYVHKHFFKDGWSLDVCSNRATAVGEFASSDVVCTKTLYNYVDQGLLGIYNYDLPEKLKRNTKLHRIRKNKKKLGRSIEERPKEINKRNEFGHWECDLVLGHKSKDDEVLLTLSERMSREFLILRIPDKTSVSVMQAFKELQRQYSEHWNDIFKTITTDNGSEFADLSNLEKVSNTLVYYAHPYT-SCDKGTVERHNGLIR-RFIPKGEAIANYSLQDIINIETWCNSLPRKILAYHTPDEIFERELDLIYQAA
416	GC_00000002	Rodent_NCK2677	1356	36	219	0.893292	0.835291	0.863319	K07482	transposase, IS30 family	COG2826	Transposase and inactivated derivatives, IS30 family (Tra8)	X	Mobilome: prophages, transposons	MDSLHSTMNQHVKGKHLSFEERVIIQLRLKDGYSLRAIARELNCSPSTISYEVKRGTVKLYHGKVKKYKATQGHDAYKAHRKNCGRKSDFLRKAQFMRYVHKHFFKDGWSLDVCSNRATAVGEFASSDVVCTKTLYNYVDQGLLGIYNYDLPEKLKRNTKLHRIRKNKKKLGRSIEERPKEINKRNEFGHWECDLVLGHKSKDDEVLLTLSERMSREFLILRIPDKTSVSVMQAFKELQRQYSEHWNDIFKTITTDNGSEFADLSNLEKVSNTLVYYAHPYT-SCDKGTVERHNGLIR-RFIPKGEAIANYSLQDIINIETWCNSLPRKILAYHTPDEIFERELDLIYQAA
417	GC_00000002	Rodent_NCK2677	1454	36	219	0.893292	0.835291	0.863319	K07482	transposase, IS30 family	COG2826	Transposase and inactivated derivatives, IS30 family (Tra8)	X	Mobilome: prophages, transposons	MDSLHSTMNQHVKGKHLSFEERVIIQLRLKDGYSLRAIARELNCSPSTISYEVKRGTVKLYHGKVKKYKATQGHDAYKAHRKNCGRKSDFLRKAQFMRYVHKHFFKDGWSLDVCSNRATAVGEFASSDVVCTKTLYNYVDQGLLGIYNYDLPEKLKRNTKLHRIRKNKKKLGRSIEERPKEINKRNEFGHWECDLVLGHKSKDDEVLLTLSERMSREFLILRIPDKTSVSVMQAFKELQRQYSEHWNDIFKTITTDNGSEFADLSNLEKVSNTLVYYAHPYT-SCDKGTVERHNGLIR-RFIPKGEAIANYSLQDIINIETWCNSLPRKILAYHTPDEIFERELDLIYQAA
418	GC_00000002	Rodent_NCK2677	1583	36	219	0.893292	0.835291	0.863319	K07482	transposase, IS30 family	COG2826	Transposase and inactivated derivatives, IS30 family (Tra8)	X	Mobilome: prophages, transposons	MDSLHSTMNQHVKGKHLSFEERVIIQLRLKDGYSLRAIARELNCSPSTISYEVKRGTVKLYHGKVKKYKATQGHDAYKAHRKNCGRKSDFLRKAQFMRYVHKHFFKDGWSLDVCSNRATAVGEFASSDVVCTKTLYNYVDQGLLGIYNYDLPEKLKRNTKLHRIRKNKKKLGRSIEERPKEINKRNEFGHWECDLVLGHKSKDDEVLLTLSERMSREFLILRIPDKTSVSVMQAFKELQRQYSEHWNDIFKTITTDNGSEFADLSNLEKVSNTLVYYAHPYT-SCDKGTVERHNGLIR-RFIPKGEAIANYSLQDIINIETWCNSLPRKILAYHTPDEIFERELDLIYQAA
419	GC_00000002	Rodent_NCK2677	1795	36	219	0.893292	0.835291	0.863319	K07482	transposase, IS30 family	COG2826	Transposase and inactivated derivatives, IS30 family (Tra8)	X	Mobilome: prophages, transposons	MDSLHSTMNQHVKGKHLSFEERVIIQLRLKDGYSLRAIARELNCSPSTISYEVKRGTVKLYHGKVKKYKATQGHDAYKAHRKNCGRKSDFLRKAQFMRYVHKHFFKDGWSLDVCSNRATAVGEFASSDVVCTKTLYNYVDQGLLGIYNYDLPEKLKRNTKLHRIRKNKKKLGRSIEERPKEINKRNEFGHWECDLVLGHKSKDDEVLLTLSERMSREFLILRIPDKTSVSVMQAFKELQRQYSEHWNDIFKTITTDNGSEFADLSNLEKVSNTLVYYAHPYT-SCDKGTVERHNGLIR-RFIPKGEAIANYSLQDIINIETWCNSLPRKILAYHTPDEIFERELDLIYQAA
420	GC_00000002	Rodent_NCK2677	438	36	219	0.893292	0.835291	0.863319	K07482	transposase, IS30 family	COG2826	Transposase and inactivated derivatives, IS30 family (Tra8)	X	Mobilome: prophages, transposons	MDSLHSTMNQHVKGKHLSFEERVIIQLRLKDGYSLRAIARELNCSPSTISYEVKRGTVKLYHGKVKKYKATQGHDAYKAHRKNCGRKSDFLRKAQFMRYVHKHFFKDGWSLDVCSNRATAVGEFASSDVVCTKTLYNYVDQGLLGIYNYDLPEKLKRNTKLHRIRKNKKKLGRSIEERPKEINKRNEFGHWECDLVLGHKSKDDEVLLTLSERMSREFLILRIPDKTSVSVMQAFKELQRQYSEHWNDIFKTITTDNGSEFADLSNLEKVSNTLVYYVPILT-----------------LLVIREQ------LKDTMVL--FADSFLR------------EKQ--------
421	GC_00000002	Rodent_NCK2677	444	36	219	0.893292	0.835291	0.863319	K07482	transposase, IS30 family	COG2826	Transposase and inactivated derivatives, IS30 family (Tra8)	X	Mobilome: prophages, transposons	MDSLHSTMNQHVKGKHLSFEERVIIQLRLKDGYSLRAIARELNCSPSTISYEVKRGTVKLYHGKVKKYKATQGHDAYKAHRKNCGRKSDFLRKAQFMRYVHKHFFKDGWSLDVCSNRATAVGEFASSDVVCTKTLYNYVDQGLLGIYNYDLPEKLKRNTKLHRIRKNKKKLGRSIEERPKEINKRNEFGHWECDLVLGHKSKDDEVLLTLSERMSREFLILRIPDKTSVSVMQAFKELQRQYSEHWNDIFKTITTDNGSEFADLSNLEKVSNTLVYYVPILT-----------------LLVIREQ------LKDTMVL--FADSFLR------------EKQ--------
422	GC_00000002	Rodent_NCK2677	44	36	219	0.893292	0.835291	0.863319	K07482	transposase, IS30 family	COG2826	Transposase and inactivated derivatives, IS30 family (Tra8)	X	Mobilome: prophages, transposons	MDSLHSTMNQHVKGKHLSFEERVIIQTRLKDGYSIRAIARELGCSPSTISYEVKRGTVSLYHGKQQRYKADHGQSVYQVNRRHCGRKSDFLKKADFISYVIKHFFEDGWSLDVCANRSLAIGEFSHHQTVCTRTLYNYVDQGLMTIKNYDLPEKLKRNTKLHHVRKNKKKLGRSIEERPKEIDQRNEFGHWECDLVLGHKTKDDQVLLTLSERMSREFLIIRIPDKTFASVMRAFKVLQKQYSEHWNDIFKTITTDNGSEFADLANLEEVSKTLVYYAHPIL-LVIRELWKGTMALFADSFLKESTSITILSNRSLILKPGAIHYQER---SWHTTHQMKSSKEN------
423	GC_00000002	Rodent_NM60_B2_8	719	36	219	0.893292	0.835291	0.863319	K07482	transposase, IS30 family	COG2826	Transposase and inactivated derivatives, IS30 family (Tra8)	X	Mobilome: prophages, transposons	MDSLHSTMNQHVKGKHLSFEERVIIQLRLKDGYSLRAIARELNCSPSTISYEVKRGTVKLYHGKVKKYKATQGHDAYKAHRKNCGRKSDFLRKTQFMRYVHKHFFKDGWSLDVCSNRATAVGEFASSDVVCTKTLYNYVDQGLLGIYNYDLPEKLKRNTKLHRIRKNKKKLGRSIEERPKEINKRNEFGHWECDLVLGHKSKDDEVLLTLSERMSREFLILRIPDKTSVSVMQAFKELQRQYSEHWNDIFKTITTDNGSEFADLSNLEKVSNTLVYYAHPYT-SCDKGTVERHNGLIR-RFIPKGEAIANYSLQDIINIETWCNSLPRKILAYHTPDEIFERELDLIYQAA
424	GC_00000002	Rodent_NM60_B2_8	1207	36	219	0.893292	0.835291	0.863319	K07482	transposase, IS30 family	COG2826	Transposase and inactivated derivatives, IS30 family (Tra8)	X	Mobilome: prophages, transposons	MDSLHSTMNQHVKGKHLSFEERVIIQTRLKDGYSIRAIARELGCSPSTISYEVKRGTVSLYHGKQQRYKADHGQSVYQVNRRHCGRKSDFLKKADFISYVIKHFFEDGWSLDVCANRSLAIGEFSHHQTVSTRTLYNYVDQGLMTIKNYDLPEKLKRNIKLHHVRKNKKKLGRSIEERPKEIDQRNEFGHWECDLVLGHKTKDDQVLLTLSERMSREFLIICIPDKTFASVMRAFKVLQKQYSEHWNDIFKTITTDNGSEFADLANLEEVSKTLVYYAHPIL-LVIRELWKGTMALFADSFLKESTSITILSNRSLILKPGAIHYQER---SWHTTHQMKSSKEN------
425	GC_00000002	Rodent_NM60_B2_8	1250	36	219	0.893292	0.835291	0.863319	K07482	transposase, IS30 family	COG2826	Transposase and inactivated derivatives, IS30 family (Tra8)	X	Mobilome: prophages, transposons	#NAME?
426	GC_00000002	Rodent_PC38	23	36	219	0.893292	0.835291	0.863319	K07482	transposase, IS30 family	COG2826	Transposase and inactivated derivatives, IS30 family (Tra8)	X	Mobilome: prophages, transposons	MDSLHSTMNQHVKGKHLSFEERVIIQLRLKDGYSLRAIARELNCSPSTISYEVKRGTVKLYHGKVKKYKATQGHDAYKAHRKNCGRKSDFLRKAQFMRYVHKHFFKDGWSLDVCSNRATAVGEFASSDVVCTKTLYNYVDQGLLGIYNYDLPEKLKRNTKLHRIRKNKKKLGRSIEERPKEINKRNEFGHWECDLVLGHKSKDDEVLLTLSERMSREFLILRIPDKTSVSVMQAFKELQRQYSEHWNDIFKTITTDNGSEFADLSNLEKVSNTLVYYAHPYT-SCDKGTVERHNGLIR-RFIPKGEAIANYSLQDIINIETWCNSLPRKILAYHTPDEIFERELDLIYQAA
427	GC_00000002	Rodent_PC38	32	36	219	0.893292	0.835291	0.863319	K07482	transposase, IS30 family	COG2826	Transposase and inactivated derivatives, IS30 family (Tra8)	X	Mobilome: prophages, transposons	MDSLHSTMNQHVKGKHLSFEERVIIQLRLKDGYSLRAIARELNCSPSTISYEVKRGTVKLYHGKVKKYKATQGHDAYKAHRKNCGRKSDFLRKAQFMRYVHKHFFKDGWSLDVCSNRATAVGEFASSDVVCTKTLYNYVDQGLLGIYNYDLPEKLKRNTKLHRIRKNKKKLGRSIEERPKEINKRNEFGHWECDLVLGHKSKDDEVLLTLSERMSREFLILRIPDKTSVSVMQAFKELQRQYSEHWNDIFKTITTDNGSEFADLSNLEKVSNTLVYYAHPYT-SCDKGTVERHNGLIR-RFIPKGEAIANYSLQDIINIETWCNSLPRKILAYHTPDEIFERELDLIYQAA
428	GC_00000002	Rodent_PC38	191	36	219	0.893292	0.835291	0.863319	K07482	transposase, IS30 family	COG2826	Transposase and inactivated derivatives, IS30 family (Tra8)	X	Mobilome: prophages, transposons	MDSLHSTMNQHVKGKHLSFEERVIIQLRLKDGYSLRAIARELNCSPSTISYEVKRGTVKLYHGKVKKYKATQGHDAYKAHRKNCGRKSDFLRKAQFMRYVHKHFFKDGWSLDVCSNRATAVGEFASSDVVCTKTLYNYVDQGLLGIYNYDLPEKLKRNTKLHRIRKNKKKLGRSIEERPKEINKRNEFGHWECDLVLGHKSKDDEVLLTLSERMSREFLILRIPDKTSVSVMQAFKELQRQYSEHWNDIFKTITTDNGSEFADLSNLEKVSNTLVYYAHPYT-SCDKGTVERHNGLIR-RFIPKGEAIANYSLQDIINIETWCNSLPRKILAYHTPDEIFERELDLIYQAA
429	GC_00000002	Rodent_PC38	460	36	219	0.893292	0.835291	0.863319	K07482	transposase, IS30 family	COG2826	Transposase and inactivated derivatives, IS30 family (Tra8)	X	Mobilome: prophages, transposons	MDSLHSTMNQHVKGKHLSFEERVIIQLRLKDGYSLRAIARELNCSPSTISYEVKRGTVKLYHGKVKKYKATQGHDAYKAHRKNCGRKSDFLRKAQFMRYVHKHFFKDGWSLDVCSNRATAVGEFASSDVVCTKTLYNYVDQGLLGIYNYDLPEKLKRNTKLHRIRKNKKKLGRSIEERPKEINKRNEFGHWECDLVLGHKSKDDEVLLTLSERMSREFLILRIPDKTSVSVMQAFKELQRQYSEHWNDIFKTITTDNGSEFADLSNLEKVSNTLVYYAHPYT-SCDKGTVERHNGLIR-RFIPKGEAIANYSLQDIINIETWCNSLPRKILAYHTPDEIFERELDLIYQAA
430	GC_00000002	Rodent_PC38	715	36	219	0.893292	0.835291	0.863319	K07482	transposase, IS30 family	COG2826	Transposase and inactivated derivatives, IS30 family (Tra8)	X	Mobilome: prophages, transposons	MDSLHSTMNQHVKGKHLSFEERVIIQLRLKDGYSLRAIARELNCSPSTISYEVKRGTVKLYHGKVKKYKATQGHDAYKAHRKNCGRKSDFLRKAQFMRYVHKHFFKDGWSLDVCSNRATAVGEFASSDVVCTKTLYNYVDQGLLGIYNYDLPEKLKRNTKLHRIRKNKKKLGRSIEERPKEINKRNEFGHWECDLVLGHKSKDDEVLLTLSERMSREFLILRIPDKTSVSVMQAFKELQRQYSEHWNDIFKTITTDNGSEFADLSNLEKVSNTLVYYAHPYT-SCDKGTVERHNGLIR-RFIPKGEAIANYSLQDIINIETWCNSLPRKILAYHTPDEIFERELDLIYQAA
431	GC_00000002	Rodent_PC38	812	36	219	0.893292	0.835291	0.863319	K07482	transposase, IS30 family	COG2826	Transposase and inactivated derivatives, IS30 family (Tra8)	X	Mobilome: prophages, transposons	MDSLHSTMNQHVKGKHLSFEERVIIQLRLKDGYSLRAIARELNCSPSTISYEVKRGTVKLYHGKVKKYKATQGHDAYKAHRKNCGRKSDFLRKAQFMRYVHKHFFKDGWSLDVCSNRATAVGEFASSDVVCTKTLYNYVDQGLLGIYNYDLPEKLKRNTKLHRIRKNKKKLGRSIEERPKEINKRNEFGHWECDLVLGHKSKDDEVLLTLSERMSREFLILRIPDKTSVSVMQAFKELQRQYSEHWNDIFKTITTDNGSEFADLSNLEKVSNTLVYYAHPYT-SCDKGTVERHNGLIR-RFIPKGEAIANYSLQDIINIETWCNSLPRKILAYHTPDEIFERELDLIYQAA
432	GC_00000002	Rodent_PC38	912	36	219	0.893292	0.835291	0.863319	K07482	transposase, IS30 family	COG2826	Transposase and inactivated derivatives, IS30 family (Tra8)	X	Mobilome: prophages, transposons	MDSLHSTMNQHVKGKHLSFEERVIIQLRLKDGYSLRAIARELNCSPSTISYEVKRGTVKLYHGKVKKYKATQGHDAYKAHRKNCGRKSDFLRKAQFMRYVHKHFFKDGWSLDVCSNRATAVGEFASSDVVCTKTLYNYVDQGLLGIYNYDLPEKLKRNTKLHRIRKNKKKLGRSIEERPKEINKRNEFGHWECDLVLGHKSKDDEVLLTLSERMSREFLILRIPDKTSVSVMQAFKELQRQYSEHWNDIFKTITTDNGSEFADLSNLEKVSNTLVYYAHPYT-SCDKGTVERHNGLIR-RFIPKGEAIANYSLQDIINIETWCNSLPRKILAYHTPDEIFERELDLIYQAA
433	GC_00000002	Rodent_PC38	1042	36	219	0.893292	0.835291	0.863319	K07482	transposase, IS30 family	COG2826	Transposase and inactivated derivatives, IS30 family (Tra8)	X	Mobilome: prophages, transposons	MDSLHSTMNQHVKGKHLSFEERVIIQLRLKDGYSLRAIARELNCSPSTISYEVKRGTVKLYHGKVKKYKATQGHDAYKAHRKNCGRKSDFLRKAQFMRYVHKHFFKDGWSLDVCSNRATAVGEFASSDVVCTKTLYNYVDQGLLGIYNYDLPEKLKRNTKLHRIRKNKKKLGRSIEERPKEINKRNEFGHWECDLVLGHKSKDDEVLLTLSERMSREFLILRIPDKTSVSVMQAFKELQRQYSEHWNDIFKTITTDNGSEFADLSNLEKVSNTLVYYAHPYT-SCDKGTVERHNGLIR-RFIPKGEAIANYSLQDIINIETWCNSLPRKILAYHTPDEIFERELDLIYQAA
434	GC_00000002	Rodent_PC38	1508	36	219	0.893292	0.835291	0.863319	K07482	transposase, IS30 family	COG2826	Transposase and inactivated derivatives, IS30 family (Tra8)	X	Mobilome: prophages, transposons	MDSLHSTMNQHVKGKHLSFEERVIIQLRLKDGYSLRAIARELNCSPSTISYEVKRGTVKLYHGKVKKYKATQGHDAYKAHRKNCGRKSDFLRKAQFMRYVHKHFFKDGWSLDVCSNRATAVGEFASSDVVCTKTLYNYVDQGLLGIYNYDLPEKLKRNTKLHRIRKNKKKLGRSIEERPKEINKRNEFGHWECDLVLGHKSKDDEVLLTLSERMSREFLILRIPDKTSVSVMQAFKELQRQYSEHWNDIFKTITTDNGSEFADLSNLEKVSNTLVYYAHPYT-SCDKGTVERHNGLIR-RFIPKGEAIANYSLQDIINIETWCNSLPRKILAYHTPDEIFERELDLIYQAA
435	GC_00000002	Rodent_PC38	1791	36	219	0.893292	0.835291	0.863319	K07482	transposase, IS30 family	COG2826	Transposase and inactivated derivatives, IS30 family (Tra8)	X	Mobilome: prophages, transposons	MDSLHSTMNQHVKGKHLSFEERVIIQLRLKDGYSLRAIARELNCSPSTISYEVKRGTVKLYHGKVKKYKATQGHDAYKAHRKNCGRKSDFLRKAQFMRYVHKHFFKDGWSLDVCSNRATAVGEFASSDVVCTKTLYNYVDQGLLGIYNYDLPEKLKRNTKLHRIRKNKKKLGRSIEERPKEINKRNEFGHWECDLVLGHKSKDDEVLLTLSERMSREFLILRIPDKTSVSVMQAFKELQRQYSEHWNDIFKTITTDNGSEFADLSNLEKVSNTLVYYAHPYT-SCDKGTVERHNGLIR-RFIPKGEAIANYSLQDIINIETWCNSLPRKILAYHTPDEIFERELDLIYQAA
436	GC_00000002	Rodent_PC38	38	36	219	0.893292	0.835291	0.863319	K07482	transposase, IS30 family	COG2826	Transposase and inactivated derivatives, IS30 family (Tra8)	X	Mobilome: prophages, transposons	MDSLHSTMNQHVKGKHLSFEERVIIQLRLKDGYSLRAIARELNCSPSTISYEVKRGTVKLYHGKVKKYKATQGHDAYKAHRKNCGRKSDFLRKAQFMRYVHKHFFKDGWSLDVCSNRATAVGEFASSDVVCTKTLYNYVDQGLLGIYNYDLPEKLKRNTKLHRIRKNKKKLGRSIEERPKEINKRNEFGHWECDLVLGHKSKDDEVLLTLSERMSREFLILRIPDKTSVSVMQAFKELQRQYSEHWNDIFKTITTDNGSEFADLSNLEKVSNTLVYYVPILT-----------------LLVIREQ------LKDTMVL--FADSFLR------------EKQ--------
437	GC_00000002	Rodent_PC38	1311	36	219	0.893292	0.835291	0.863319	K07482	transposase, IS30 family	COG2826	Transposase and inactivated derivatives, IS30 family (Tra8)	X	Mobilome: prophages, transposons	MDSLHSTMNQHVKGKHLSFEERVIIQTRLKDGYSIRAIARELGCSPSTISYEVKRGTVSLYHGKQQRYKADHGQSVYQVNRRHCGRKSDFLKKADFISYVIKHFFEDGWSLDVCANRSLAIGEFSHHQTVCTRTLYNYVDQGLMTIKNYDLPEKLKRNTKLHHVRKNKKKLGRSIEERPKEIDQRNEFGHWECDLVLGHKTKDDQVLLTLSERMSREFLIIRIPDKTFASVMRAFKVLQKQYSEHWNDIFKTITTDNGSEFADLANLEEVSKTLVYYAHPIL-LVIRELWKGTMALFADSFLKESTSITILSNRSLILKPGAIHYQER---SWHTTHQMKSSKEN------
438	GC_00000002	Rodent_Q1_7	84	36	219	0.893292	0.835291	0.863319			COG2826	Transposase and inactivated derivatives, IS30 family (Tra8)	X	Mobilome: prophages, transposons	MDSLHSIISKHQKGKHLSFEECVIIQTRIKDGFSLRAIAREIGCSPSTISYEVKRGTVLLYNGHQKLYKAEYDNNAYQTNRRNCGRKLDYLKK---------------------------------------------------------------------------------------------------CLL---------SILISISSKMVGLLILVLIVA------------------------------------------------------------------------------------------------------------------------------
439	GC_00000002	Rodent_Q1_7	971	36	219	0.893292	0.835291	0.863319							#NAME?
440	GC_00000002	Swine_DPC	44	36	219	0.893292	0.835291	0.863319	K07482	transposase, IS30 family	COG2826	Transposase and inactivated derivatives, IS30 family (Tra8)	X	Mobilome: prophages, transposons	MDSLHSTMNQNVKGKHLSFEERVIIQTRLKDGYSIRAIARELGCSPSTISYEVKRGTVSLYHGKQQRYKADHGQSVYQVNRRHCGRKSDFLKKADFISYVIKHFFEDGWSLDVCANRSLAIGEFSHHQTVCTRTLYNYVDQGLMTIKNYDLPEKLKRNTKLHHVRKNKKKLGRSIEGRPKEIDQRNEFGHWECDLVLGHKTKDDQVLLTLSERMSREFLIIRIPDKTFASVMRAFKVLQKQYSEYWNDIFKTITTDNGSEFADLANLEEVSKTLVYYAHPIL-LVIRELWKGTMALFADSFLKESTSITILSNRSLILKPGAIHYQER---SWHTTHQMKSSKEN------
441	GC_00000002	Swine_DPC	605	36	219	0.893292	0.835291	0.863319	K07482	transposase, IS30 family	COG2826	Transposase and inactivated derivatives, IS30 family (Tra8)	X	Mobilome: prophages, transposons	MDSLHSIMPKHKKGKHLSLEERVIIQTRLKDNCSIRAIARELACSPSTISYEVRRGTVSLYHGKQKRYKADHGQSVYQSNRSHCGRKSDFLKKADFIKYVNKHFFEDGWSLDVCANRSLAIGEFSHHQTVCTRTLYNYVDQGLLAIRNSDLPEKLKRNTKIHRIHKNKKKLGRSIEERPKEINDRKE--------------------------------------------------------------------------------------------------------------------------------------------------------------------
442	GC_00000002	Swine_DPC	604	36	219	0.893292	0.835291	0.863319							MDSLHSTMNQHVKGKHLSFEERVIIQLRLKDGYSLRSLI----------------------------------------------------------------------------------------------------------------------------------SLGRSSILRPN------------------------------------FFLFL----------------------------------------------------------------------------------------------------------------------------------
443	GC_00000002	Swine_GHZ10a	795	36	219	0.893292	0.835291	0.863319	K07482	transposase, IS30 family	COG2826	Transposase and inactivated derivatives, IS30 family (Tra8)	X	Mobilome: prophages, transposons	MDSLHSTMNQHVKGKHLSFEERVIIQLRLKDGYSLRAIARELNCSPSTISYEVKRGTVKLYHGKVKKYKATQGHDAYKAHRKNCGRKSDFLRKAQFMRYVHKHFFKDGWSLDVCSNRATAVGEFASSDVVCTKTLYNYVDQGLLGIYNYDLPEKLKRNTKLHRIRKNKKKLGRSIEERPKEINKRNEFGHWECDLVLGHKSKDDEVLLTLSERMSREFLILRIPDKTSVSVMQTFKELQRQYSEHWNDIFKTITTDNGSEFADLSNLEKVSNTLVYYAHPYT-SCDKGTVERHNGLIR-RFIPKGEAIANYSLQDIINIETWCNSLPRKILAYHTPDEIFERELDLIYQAA
444	GC_00000002	Swine_GHZ10a	1736	36	219	0.893292	0.835291	0.863319	K07482	transposase, IS30 family	COG2826	Transposase and inactivated derivatives, IS30 family (Tra8)	X	Mobilome: prophages, transposons	MDSLHSTMNQHVKGKHLSFEERVIIQLRLKDGYSLRAIARELNCSPSTISYEVKRGTVKLYHGKVKKYKATQGHDAYKAHRKNCGRKSDFLRKAQFMRYVHKHFFKDGWSLDVCSNRATAVGEFASSDVVCTKTLYNYVDQGLLGIYNYDLPEKLKRNTKLHRIRKNKKKLGRSIEERPKEINKRNEFGHWECDLVLGHKSKDDEVLLTLSERMSREFLILRIPDKTSVSVMQTFKELQRQYSEHWNDIFKTITTDNGSEFADLSNLEKVSNTLVYYAHPYT-SCDKGTVERHNGLIR-RFIPKGEAIANYSLQDIINIETWCNSLPRKILAYHTPDEIFERELDLIYQAA
445	GC_00000002	Swine_GHZ10a	45	36	219	0.893292	0.835291	0.863319	K07482	transposase, IS30 family	COG2826	Transposase and inactivated derivatives, IS30 family (Tra8)	X	Mobilome: prophages, transposons	MDSLHFTMNQHVKGKHLSFEERVVIQTRLKDGYSIRAIARELGCSPSTISYEVKRGTVSLYHGKQQRYKAEHGQGVYQINRRHCGRKSDFLKKANFISYVIKHFFEDGWSLDVCANRSLAIGEFSHHQAVCTRTLYNYVEQGLIAIKNYDLPEKIKRNTKLHHVRKNKKKLGRSIEERPKEIDQRNEFGHWECDLVLGHKTKDDQVLLTLSERMSREFLIIRIPDKTSVSVMQAFKMLQKQYSEHWNDIFKTITTDNGSEFADLANLEEVSKTLVYYAHPYT-SCDKGTVERHNGLIR-RFIPKGDCINNYSLQQIIDIETWCNSLPRKILAYHTPDEIFERELDKIYQTA
446	GC_00000002	Swine_GHZ10a	603	36	219	0.893292	0.835291	0.863319	K07482	transposase, IS30 family	COG2826	Transposase and inactivated derivatives, IS30 family (Tra8)	X	Mobilome: prophages, transposons	MDSLHFTMNQHVKGKHLSFEERVVIQTRLKDGYSIRAIARELGCSPSTISYEVKRGTVSLYHGKQQRYKAEHGQGVYQINRRHCGRKSDFLKKANFISYVIKHFFEDGWSLDVCANRSLAIGEFSHHQAVCTRTLYNYVEQGLIAIKNYDLPEKIKRNTKLHHVRKNKKKLGRSIEERPKEIDQRNEFGHWECDLVLGHKTKDDQVLLTLSERMSREFLIIRIPDKTSVSVMQAFKMLQKQYSEHWNDIFKTITTDNGSEFADLANLEEVSKTLVYYAHPYT-SCDKGTVERHNGLIR-RFIPKGDCINNYSLQQIIDIETWCNSLPRKILAYHTPDEIFERELDKIYQTA
447	GC_00000002	Swine_GHZ10a	741	36	219	0.893292	0.835291	0.863319	K07482	transposase, IS30 family	COG2826	Transposase and inactivated derivatives, IS30 family (Tra8)	X	Mobilome: prophages, transposons	MDSLHFTMNQHVKGKHLSFEERVVIQTRLKDGYSIRAIARELGCSPSTISYEVKRGTVSLYHGKQQRYKAEHGQGVYQINRRHCGRKSDFLKKANFISYVIKHFFEDGWSLDVCANRSLAIGEFSHHQAVCTRTLYNYVEQGLIAIKNYDLPEKIKRNTKLHHVRKNKKKLGRSIEERPKEIDQRNEFGHWECDLVLGHKTKDDQVLLTLSERMSREFLIIRIPDKTSVSVMQAFKMLQKQYSEHWNDIFKTITTDNGSEFADLANLEEVSKTLVYYAHPYT-SCDKGTVERHNGLIR-RFIPKGDCINNYSLQQIIDIETWCNSLPRKILAYHTPDEIFERELDKIYQTA
448	GC_00000002	Swine_GHZ10a	1596	36	219	0.893292	0.835291	0.863319	K07482	transposase, IS30 family	COG2826	Transposase and inactivated derivatives, IS30 family (Tra8)	X	Mobilome: prophages, transposons	MDSLHFTMNQHVKGKHLSFEERVVIQTRLKDGYSIRAIARELGCSPSTISYEVKRGTVSLYHGKQQRYKAEHGQGVYQINRRHCGRKSDFLKKANFISYVIKHFFEDGWSLDVCANRSLAIGEFSHHQAVCTRTLYNYVEQGLIAIKNYDLPEKIKRNTKLHHVRKNKKKLGRSIEERPKEIDQRNEFGHWECDLVLGHKTKDDQVLLTLSERMSREFLIIRIPDKTSVSVMQAFKMLQKQYSEHWNDIFKTITTDNGSEFADLANLEEVSKTLVYYAHPYT-SCDKGTVERHNGLIR-RFIPKGDCINNYSLQQIIDIETWCNSLPRKILAYHTPDEIFERELDKIYQTA
449	GC_00000002	Swine_GHZ10a	518	36	219	0.893292	0.835291	0.863319	K07482	transposase, IS30 family	COG2826	Transposase and inactivated derivatives, IS30 family (Tra8)	X	Mobilome: prophages, transposons	MDSLHSIMDKRKKGTHLSLEERVIIQTRLKDHCSLRSIAREIGCSPSTIHYEIKRGAVKLYHGKVKRYKAQQGQSVYQNNRRYCGRKSDFLKKHKFIDYVQQHFFEDGWSLDACSNRCTAVGEFTSNDIVCTRTLYNYVDQGLLNIHNYDLPEKLKRNTKIHRIRKNKKKLGRSIEQRPQEVNKRDVFGHWECDLVLGHKTKDDEVLLTLSERMSREFLIIKIPDKTAASVMNAFKSLRKQYSEHWNDIFKTITTDNGSEFADLSQLEDISKSLVYYAHPYT-SCDKGTVERHNGLIR-RFIPKGDYIHNYSLQQIIDIETWCNSLPRKILAYHTPDEIFERELDRIYQTA
450	GC_00000002	Swine_GHZ10a	1244	36	219	0.893292	0.835291	0.863319	K07482	transposase, IS30 family	COG2826	Transposase and inactivated derivatives, IS30 family (Tra8)	X	Mobilome: prophages, transposons	MDSLHSIMDKRKKGTHLSLEERVIIQTRLKDHCSLRSIAREIGCSPSTIHYEIKRGAVKLYHGKVKRYKAQQGQSVYQNNRRYCGRKSDFLKKHKFIDYVQQHFFEDGWSLDACSNRCTAVGEFTSNDIVCTRTLYNYVDQGLLNIHNYDLPEKLKRNTKIHRIRKNKKKLGRSIEQRPQEVNKRDVFGHWECDLVLGHKTKDDEVLLTLSERMSREFLIIKIPDKTAASVMNAFKSLRKQYSEHWNDIFKTITTDNGSEFADLSQLEDISKSLVYYAHPYT-SCDKGTVERHNGLIR-RFIPKGDYIHNYSLQQIIDIETWCNSLPRKILAYHTPDEIFERELDRIYQTA
451	GC_00000002	Swine_GHZ10a	1640	36	219	0.893292	0.835291	0.863319	K07482	transposase, IS30 family	COG2826	Transposase and inactivated derivatives, IS30 family (Tra8)	X	Mobilome: prophages, transposons	MDSLHSIMDKRKKGTHLSLEERVIIQTRLKDHCSLRSIAREIGCSPSTIHYEIKRGAVKLYHGKVKRYKAQQGQSVYQNNRRYCGRKSDFLKKHKFIDYVQQHFFEDGWSLDACSNRCTAVGEFTSNDIVCTRTLYNYVDQGLLNIHNYDLPEKLKRNTKIHRIRKNKKKLGRSIEQRPQEVNKRDVFGHWECDLVLGHKTKDDEVLLTLSERMSREFLIIKIPDKTAASVMNAFKSLRKQYSEHWNDIFKTITTDNGSEFADLSQLEDISKSLVYYAHPYT-SCDKGTVERHNGLIR-RFIPKGDYIHNYSLQQIIDIETWCNSLPRKILAYHTPDEIFERELDRIYQTA
452	GC_00000002	Swine_GHZ10a	1072	36	219	0.893292	0.835291	0.863319	K07482	transposase, IS30 family	COG2826	Transposase and inactivated derivatives, IS30 family (Tra8)	X	Mobilome: prophages, transposons	MDC-----------KHLSFEERVVIQTRLKDGCSIRAIARELSCSPSTISYEVKRGTVSLYHDKQQRYKADHGQNVYQINRRHCGRKSDFLKKADFISYVIKHFFEDGWSLDVCANRSLAIGEFSHHQTVCTRTLYNYVEQGLITIKNYDLPEKLKRNTKLHHVRKNKKKLGRSIEERPKEIDQRNEFGHWECDLVLGHKTKDDQVLLTLSERMSREFLIIRIPDKTSVSVMQAFKMLQKQYSEHWNDIFKTITTDNGSEFADLANLEEVSKTLVYYAHPYT-SCDKGTVERHNGLIR-RFIPKGDCINNYSLQQIIDIETWCNSLPRKILAYHTPDEIFERELDKIYQTA
453	GC_00000002	Swine_GHZ10a	30	36	219	0.893292	0.835291	0.863319	K07482	transposase, IS30 family	COG2826	Transposase and inactivated derivatives, IS30 family (Tra8)	X	Mobilome: prophages, transposons	MDSLHSTMNQNVKGKHLSFEERVIIQTRLKDGYSIRAIARELGCSPSTISYEVKRGTVSLYHGKQQRYKADHGQSVYQVNRRHCGRKSDFLKKADFISYVIKHFFEDGWSLDVCANRSLAIGEFSHHQTVCTRTLYNYVDQGLMTIKNYDLPEKLKRNTKLHHVRKNKKKLGRSIEGRPKEIDQRNEFGHWECDLVLGHKTKDDQVLLTLSERMSREFLIIRIPDKTFASVMRAFKVLQKQYSEYWNDIFKTITTDNGSEFADLANLEEVSKTLVYYAHPIL-LVIRELWKGTMALFADSFLKESTSITILSNRSLILKPGAIHYQER---SWHTTHQMKSSKEN------
454	GC_00000002	Swine_GHZ10a	362	36	219	0.893292	0.835291	0.863319	K07482	transposase, IS30 family	COG2826	Transposase and inactivated derivatives, IS30 family (Tra8)	X	Mobilome: prophages, transposons	MDSLCFTMNQRIKGKHLSFEERVIIQTRIKDGFSLRAIARELGCSPSTISYEVKRGTVSLYHGKQSRYKADHGQSVYQANRYHCGRKSDFLKKSDFIEYVNKHFSEDDWSLDVCANRSLAIGEFSSNQTVCTRTLYNYVDQGLMDSRNCDLPEKLKRNTKIHRIRKNKRKLGRSIEERPQEINDRKEFGHWECDLVLGHKTRDDQVLLILSERMSREFL------------------------EH----FKNNTASTGTTSSRQSLLIMARSSRI----------------------------------------------------------------------------
455	GC_00000002	Swine_PF01	65	36	219	0.893292	0.835291	0.863319	K07482	transposase, IS30 family	COG2826	Transposase and inactivated derivatives, IS30 family (Tra8)	X	Mobilome: prophages, transposons	MDSLHSTMNQHVKGKHLSFEERVIIQLRLKDGYSLRAIARELNCSPSTISYEVKRGTVKLYHGKVKKYKATQGHDAYKAHRKNCGRKSDFLRKAQFMRYVHKHFFKDGWSLDVCSNRATAVGEFASSDVVCTKTLYNYVDQGLLGIYNYDLPEKLKRNTKLHRIRKNKKKLGRSIEERPKEINKRNEFGHWECDLVLGHKSKDDEVLLTLSERMSREFLILRIPDKTSVSVMQTFKELQRQYSEHWNDIFKTITTDNGSEFADLSNLEKVSNTLVYYAHPYT-SCDKGTVERHNGLIR-RFIPKGEAIANYSLQDIINIETWCNSLPRKILAYHTPDEIFERELDLIYQAA
456	GC_00000002	Swine_PF01	31	36	219	0.893292	0.835291	0.863319	K07482	transposase, IS30 family	COG2826	Transposase and inactivated derivatives, IS30 family (Tra8)	X	Mobilome: prophages, transposons	MDSLHSTMNQHVKGKHLSFEERVIIQLRLKDGYSLRAIARELNCSPSTISYEVKRGTVKLYHGKVKKYKATQGHDAYKAHRKNCGRKSDFLRKAQFMRYVHKHFFKDGWSLDVCSNRATAVGEFASSDVVCTKTLYNYVDQGLLGIYNYDLPEKLKRNTKLHRIRKNKKKLGRSIEERPKEINKRNEFGHWECDLVLGHKSKDDEVLLTLSERMSREFLILRIPDKTSVSVMQAFKELQRQYSEHWNDIFKTITTDNGSEFADLSNLEKVSNTLVYYAN-LTLLVIREQLKDTMVLFADSFLREKQYLTILYKTSLILKPGAILCQERYWPIIHQMRSLKEN---------
457	GC_00000002	Swine_SRR5240737_bin10_metaWRAP_v1_3_MAG	1659	36	219	0.893292	0.835291	0.863319	K07482	transposase, IS30 family	COG2826	Transposase and inactivated derivatives, IS30 family (Tra8)	X	Mobilome: prophages, transposons	MDC-----------KHLSFEERVVIQTRLKDGCSIRAIARELSCSPSTISYEVKRGTVSLYHDKQQRYKADHGQNVYQINRRHCGRKSDFLKKADFISYVIKHFFEDGWSLDVCANRSLAIGEFSHHQTVCTRTLYNYVEQGLITIKNYDLPEKLKRNTKLHHVRKNKKKLGRSIEERPKEIDQRNEFGHWECDLVLGHKTKDDQVLLTLSERMSREFLIIRIPNKTSASVMQAFKMLQKQYSEHWNDIFKTITTDNGSEFADLANLEEVSKTLVYYAHPYT-SCDKGTVERHNGLIR-RFIPKGDCINNYSLQQIIDIETWCNSLPRKILAYHTPDEIFERELD------
458	GC_00000002	Swine_SRR5240737_bin10_metaWRAP_v1_3_MAG	1896	36	219	0.893292	0.835291	0.863319							#NAME?
459	GC_00000002	Swine_WCA_380_WT_3D	1454	36	219	0.893292	0.835291	0.863319	K07482	transposase, IS30 family	COG2826	Transposase and inactivated derivatives, IS30 family (Tra8)	X	Mobilome: prophages, transposons	MDSLHFTMNQHVKGKHLSFEERVVIQTRLKDGYSIRAIARELGCSPSTISYEVKRGTVSLYHGKQQRYKAEHGQSVYQINRRHCGRKSDFLKKANFISYVINHFFEDGWSLDVCANRSLAIGEFSHHQTVCTRTLYNYVEQGLIAIKNYDLPEKIKRNTKLHHVRKNKKKLGRSIEERPKEIDQRNEFGHWECDLVLGHKTKDDQVLLTLSERMSREFLIIRIPDKTSASVIQAF--------------------------------------------------------------------------------------------------------------------
460	GC_00000002	Swine_WCA_380_WT_3D	825	36	219	0.893292	0.835291	0.863319	K07482	transposase, IS30 family	COG2826	Transposase and inactivated derivatives, IS30 family (Tra8)	X	Mobilome: prophages, transposons	#NAME?
461	GC_00000002	Swine_WCA_380_WT_3D	1453	36	219	0.893292	0.835291	0.863319	K07482	transposase, IS30 family	COG2826	Transposase and inactivated derivatives, IS30 family (Tra8)	X	Mobilome: prophages, transposons	#NAME?
462	GC_00000002	Swine_WCA_380_WT_3D	404	36	219	0.893292	0.835291	0.863319			COG2826	Transposase and inactivated derivatives, IS30 family (Tra8)	X	Mobilome: prophages, transposons	#NAME?
463	GC_00000002	Swine_WCA_380_WT_3D	1595	36	219	0.893292	0.835291	0.863319							MDSLHSTMNQHIKGKHLSFEER-----------------------------------------------------------------------------------------------------------------------------------------------------------------------------------------------------------------------------------------------------------------------------------------------------------------------------------------
464	GC_00000002	Swine_ZLJ010	961	36	219	0.893292	0.835291	0.863319	K07482	transposase, IS30 family	COG2826	Transposase and inactivated derivatives, IS30 family (Tra8)	X	Mobilome: prophages, transposons	MDSLHSTMNQHVKGKHLSFEERVIIQLRLKDGYSLRAIARELNCSPSTISYEVKRGTVKLYHGKVKKYKATQGHDAYKAHRKNCGRKSDFLRKAQFMRYVHKHFFKDGWSLDVCSNRATAVGEFASSDVVCTKTLYNYVDQGLLGIYNYDLPEKLKRNTKLHRIRKNKKKLGRSIEERPKEINKRNEFGHWECDLVLGHKSKDDEVLLTLSERMSREFLILRIPDKTSVSVMQTFKELQRQYSEHWNDIFKTITTDNGSEFADLSNLEKVSNTLVYYAHPYT-SCDKGTVERHNGLIR-RFIPKGEAIANYSLQDIINIETWCNSLPRKILAYHTPDEIFERELDLIYQAA
465	GC_00000002	Swine_ZLJ010	1027	36	219	0.893292	0.835291	0.863319	K07482	transposase, IS30 family	COG2826	Transposase and inactivated derivatives, IS30 family (Tra8)	X	Mobilome: prophages, transposons	MDSLHFTMNQHVKGKHLSFEERVVIQTRLKDGYSIRAIARELGCSPSTISYEVKRGTVSLYHGKQQRYKAEHGQGVYQINRRHCGRKSDFLKKANFISYVIKHFFEDGWSLDVCANRSLAIGEFSHHQAVCTRTLYNYVEQGLIAIKNYDLPKKIKRNTKLHHVRKNKKKLGRSIEERPKEIDQRNEFGHWECDLVLGHKTKDDQVLLTLSERMSREFLIIRIPDKTSVSVMQAFKMLQKQYSEHWNDIFKTITTDNGSEFADLANLEEVSKTLVYYAHPYT-SCDKGTVERHNGLIR-RFIPKGDCINNYSLQQIIDIETWCNSLPRKILAYHTPDEIFERELDKIYQTA
466	GC_00000002	Swine_ZLJ010	1022	36	219	0.893292	0.835291	0.863319	K07482	transposase, IS30 family	COG2826	Transposase and inactivated derivatives, IS30 family (Tra8)	X	Mobilome: prophages, transposons	MDSLHSIMDKRKKGTHLSLEERVIIQTRLKDHCSLCSIAREIGCSPSTIHYEIKRGAVKLYHGKVKRYKAQQGQSVYQNNRRYCGRKSDFLKKHKFIDYVQQHFFEDGWSLDACSNRCTAVGEFTSNDIVCTRTLYNYVDQGLLNIHNYDLPEKLKRNTKIHRIRKNKKKLGRSIEQRPQEVNKRDVFGHWECDLVLGHKTKDDEVLLTLSERMSREFLIIKIPDKTAASVMNAFKSLRKQYSEHWNDIFKTITTDNGSEFADLSQLEDISKSLVYYAHPYT-SCDKGTVERHNGLIR-RFIPKGDYIHNYSLQQIIDIETWCNSLPRKILAYHTPDEIFERELDRIYQTA
467	GC_00000002	Swine_ZLJ010	806	36	219	0.893292	0.835291	0.863319	K07482	transposase, IS30 family	COG2826	Transposase and inactivated derivatives, IS30 family (Tra8)	X	Mobilome: prophages, transposons	MDC-----------KHLSFEERVVIQTRLKDGCSIRAIARELSCSPSTISYEVKRGTVSLYHDKQQRCKADHGQNVYQINRRHCGRKSDFLKKADFISYVIKHFFEDGWSLDVCANRSLAIGEFSHHQTVCTRTLYNYVEEGLITIKNYDLPEKLKRNTKLHHVCKNKKKLGRSIEERPKEIDQRNEFGHWECDLVLGHKTKDDQVLLTLSERMSREFLIIRIPNKTSASVMQAFKMLQKQYSEHWNDIFKTITTDNGSEFADLANLEEVSKTLVYYAHPYT-SCDKGTVERHNGLIR-RFIPKGDCINNYSLQQIIDIETWCNSLPRKILAYHTPDEIFERELDKIYQTA
468	GC_00000002	Swine_ZLJ010	30	36	219	0.893292	0.835291	0.863319	K07482	transposase, IS30 family	COG2826	Transposase and inactivated derivatives, IS30 family (Tra8)	X	Mobilome: prophages, transposons	MDSLHSTMNQHVKGKHLSFEERVIIQTRLKDGYSIRAIARELGCSPSTISYEVKRGTVSLYHGKQQRYKADHGQSVYQVNRRHCGRKSDFLKKADFISYVIKHFFEDGWSLDVCANRSLAIGEFSHHQTVSTRTLYNYVDQGLMTIKNYDLPEKLKRNIKLHHVRKNKKKLGRSIEERPKEIDQRNEFGHWECDLVLGHKTKDDQVLLTLSERMSREFLIICIPDKTFASVMRAFKVLQKQYSEHWNDIFKTITTDNGSEFADLANLEEVSKTLVYYAHPIL-LVIRELWKGTMALFADSFLKESTSITILSNRSLILKPGAIHYQER---SWHTTHQMKSSKEN------
469	GC_00000002	Swine_ZLJ010	1127	36	219	0.893292	0.835291	0.863319			COG2826	Transposase and inactivated derivatives, IS30 family (Tra8)	X	Mobilome: prophages, transposons	MDSLHSIISKHQKGKHLSFEECVIIQTRIKDGFSLRAIAREIGCSPSTISYEVKRGTVLLYNGHQKLYKAEYDNNAYQTNRRNCGRKLDYLKK---------------------------------------------------------------------------------------------------CLL---------SILISISSKMVGLLILVLIVA------------------------------------------------------------------------------------------------------------------------------
470	GC_00000003	Human_AF51_9b6A	857	42	149	0.767968	0.736323	0.751813	K02035	peptide/nickel transport system substrate-binding protein	COG0747	ABC-type transport system, periplasmic component (DdpA) (PDB:3RQT)	E	Amino acid transport and metabolism	------------------MKMSKSKLL-YVTLASSLTIFATACGAKKTDS--SNQTIKFSQNVPKKAIKKGGTLTYALENESPFTGIFLSEIADTSPDVEAAAPGDESLFSINDQYQITDKGAATLKLNHHDNTAKIKVKDKVRWSDGKPVVAKDLEYSYEILANPKVQTTQYTSSLENIKGMAEYHQGKAKEISGIEMPDGPNGKTLILHFKELKPAMLNAASGFYWEHAAPYHYLKKVPFEKLVSSDQVRKHPLYFGPYKMDKTVQGQSTSWSRNPYYWRGKPNFAHIYMSNITNSNVSQAIKSHKFDVAGVLDSQWLQVKNTKGVNFVGKKTLSYNYLAFKVGKWDQKLGKNVENPHAKMNNPALRKAMAYAMNVDVINNRFYHGLKFRINSLIPA…
471	GC_00000003	Human_AF51_9b6A	1094	42	149	0.767968	0.736323	0.751813	K02035	peptide/nickel transport system substrate-binding protein	COG0747	ABC-type transport system, periplasmic component (DdpA) (PDB:3RQT)	E	Amino acid transport and metabolism	--------------MKEENKLKKVKWLGAITVLSGAALTLTACGNNNSNN-ASDKKVSFKEAVPKKQVKKGGTLKYAIESDSPFTGIFLPELSDTATDTEIQEPGLEALFDVTDSYKINNKGPATFKLDKNAKTITIEVKDGVKWSDGKQVTAKDLEYAYEIVGNPKTKTSRYTDSLANLVGLEEYHKGKSDKISGIEMPNGEDGRKVVLHFKEMKPGMLQSGNGYFLETAEPYHYLKDVPFDKLLSDDKVRKQPLFFGPYKVQKVVRGQSVTYVPNEHYWRGKPNLDKVTMEVIGTNSVSQAIKSHKFDVTGVLNTQWNNVKDTKGVNFIGKIPLSYNYLGFKVGKFDKKTGKNVEDKNAKMNNVSLRKAMAYAMNIDAVAKRYGNGLSFRINTLIPA…
472	GC_00000003	Human_AF51_9b6A	802	42	149	0.767968	0.736323	0.751813	K02035	peptide/nickel transport system substrate-binding protein	COG0747	ABC-type transport system, periplasmic component (DdpA) (PDB:3RQT)	E	Amino acid transport and metabolism	---MIILNHQLVPNRWRNITMKKAKLFGSLTLLSGVALTLAACGNNSNSK-VDNPTKNFKSATPKKAVKKGGTVSVALESDTPFTGIFLNELSDTQNDSDAMAPANEGLFDTDDTYQINDKGPATLKLDNDNKTATIKIKNGVKWSDGKQVTAKDVEYSYEIIANKATKSSRYTDSLQNIVGMSEYHDGKSNTISGIEMPDGENGRTVVIHFKEMKPGMKFSGNGYFWEAAAPYHYLKDIPFDKLQSSDQVRKKPLFFGPYKMSKVVRGQAVTFVPNKYYWRGTPKLDKVTIQVLNPNSASQAIKSHKYDIAGVINTQWKNVANTNNVNWIAKIPLSYRYLGFKVGKWDAAKGENVMDKNAKMNNKALRQAIAYGMNISAVNKRYTNGLTFHIPTLIPA…
473	GC_00000003	Human_AF82_03b14	659	42	149	0.767968	0.736323	0.751813	K02035	peptide/nickel transport system substrate-binding protein	COG0747	ABC-type transport system, periplasmic component (DdpA) (PDB:3RQT)	E	Amino acid transport and metabolism	--------------------MKKVKWLGAITVLSGAALTLTACGNNNNNN-ASDKKVSFKEAVPKKQVKKGGTLKYALESDSPFTGIFLPELSDTSTDSEIQEPGLEALFDVTDSYKINNKGAATFKLDKDAKTITIEVKKGVKWSDGKQVTAKDVEYAYEIVGNPKTKTSRYTDSLANLVGLDEYHKGKADKISGIEMPNGEDGRKVVLHFKEMRPGMLQSGNGYFLESAEPYHYLKDVPFDKLLSDDKVRKQPLFFGPYKVQKVVRGQSVTYVPNEHYWRGKPNLDKVTMEVIGTNSVSQAIKSHKFDVTGVLNAQWNNVKDTKGVNFIGKIPLSYNYLGFKVGKFDKKTGKNVEDKNAKMNNVSLRKAMAYAMNIDAVAKRYGNGLSFRINTLIPA…
474	GC_00000003	Human_AF82_03b14	189	42	149	0.767968	0.736323	0.751813	K02035	peptide/nickel transport system substrate-binding protein	COG0747	ABC-type transport system, periplasmic component (DdpA) (PDB:3RQT)	E	Amino acid transport and metabolism	---MIILNHQLVPNRWRNITMKKAKLFGSLTLLSSVALTLAACGNNSNSK-VDNPTKNFKSATPKKAVKKGGTVSVALESDTPFTGIFLNELSDTQNDSDAMAPANEALFDTDDTYQINDKGPATLKLDNDNKTATIKIKNGVKWSDGKQVTAKDVEYSYEIIANKATKSSRYTDSLKNIVGMSEYHDGKSNTISGIEMPDGENGRTVVIHFKEMKPGMKFSGNGYFWETAAPYHYLKDVPFDKLQSSDQVRKKPLFFGPYKMSKVVRGQAVTFVPNKYYWRGTPKLDKVTIQVLNPNSASQAIKSHKYDIAGVINTQWKNVANTDNVNWIAKIPLSYRYLGFKVGKWDAAKGENVMDKNAKMNNKALRQAIAYGMNISAVNKRYTNGLTFHIPTLIPA…
475	GC_00000003	Human_AF82_03b14	143	42	149	0.767968	0.736323	0.751813			COG0747	ABC-type transport system, periplasmic component (DdpA) (PDB:3RQT)	E	Amino acid transport and metabolism	------------------MKMSKCKLL-YVTLASSLTIFATACGAKKTDS--SNQTIKFSQNVPKKAIKKVGTLTYALENKSPFTGIFLSEIADTSPDVKAAAPGDESLFSINDQYQITDKGAATLKLNHRDNTAKIKVKDKVRWSDGKPVVAKDLEYYYEILANPKVQTTQYTSSLANIKDMAEYHQGKVKEISGIEMPDVPNEKTLILHFKELKPAMPNAASGFYWEHAAPYHYLK-----------------------------------------------------------------------------------------------------------------------------------------------------------------…
476	GC_00000003	Human_AF82_03b14	141	42	149	0.767968	0.736323	0.751813			COG0747	ABC-type transport system, periplasmic component (DdpA) (PDB:3RQT)	E	Amino acid transport and metabolism	---------------------------------------------------------------------------------------------------------------------------------------------------------------------------------------------------------------------------------------------------------------------------------------------------------------------------------------------------------------------------------------------------------------…
477	GC_00000003	Human_AF82_03b14	142	42	149	0.767968	0.736323	0.751813			COG0747	ABC-type transport system, periplasmic component (DdpA) (PDB:3RQT)	E	Amino acid transport and metabolism	----------------------------------------------------------------------------------------------------------------------------------------------------------------------------------------------------------------------------------------------------------------------MDKTVQSQSTSWSRNPYYWRGKHNFAHIYMSNITNSNVSQAIKSHKFDVAGVLDSQWLQVKNIRGVNFVSKKTLSYNYLAFKVGKWDQKLGKNVENPHAKMNNPALRKAMAYAMNVDVINNRFYHGLKFRVNSLIP-…
478	GC_00000003	Human_AM77_01b14	573	42	149	0.767968	0.736323	0.751813	K02035	peptide/nickel transport system substrate-binding protein	COG0747	ABC-type transport system, periplasmic component (DdpA) (PDB:3RQT)	E	Amino acid transport and metabolism	--------------------MKKFKWLGAITVLSGAALTLTACGNNNNNN-VSDKKVSFKEAVPKKQVKKGGTLKYAIESDSPFTGIFLPELSDTSTDSEIQGPGLEGLFAVNDTYKINNKGAATFKLDKDAKTITIEVKKGVKWSDGKQVTAKDVEYAYEIVGNPKTKTSRYTDSLANLVGLDEYHKGKADKISGIEMPNGEDGRKVVLHFKEMKPGMLQSGNGYFLESAEPYHYLKDVPFDKLLSDDKVRKQPLFFGPYKVQKVVRGQSVTYVPNEYYWRGKPNLDKVTMEVIGTNSVSQAIKSHKFDVTGVLNAQWNNVKDTKGVNFIGKIPLSYNYLGFKVGKFDKKTGKNVEDKNAKMNNVSLRKAMAYAMNIDAVTKRYGNGLSFRINTLIPA…
479	GC_00000003	Human_AM77_01b14	624	42	149	0.767968	0.736323	0.751813	K02035	peptide/nickel transport system substrate-binding protein	COG0747	ABC-type transport system, periplasmic component (DdpA) (PDB:3RQT)	E	Amino acid transport and metabolism	--------------------MKKAKLFGSLTLLSGVALTLAACGNNSNSK-VDNPTKNFKSATPKKAVKKGGTVSVALESDTPFTGIFLNELSDTQNDSDAMAPANEALFDTDDTYQINDKGPATLKLDNDNKTATIKIKNGVKWSDGKQVTAKDVEYSYEIIANKATKSSRYTDSLQNIVGMSEYHDGKSNTISGIEMPDGENGRTVVIHFKEMKPGMKFSGNGYFWEAAAPYHYLKDVPFDKLQSSDQVRKKPLFFGPYKMSKVVRGQAVTFVPNKYYWRGTPKLDKVTIQVLNPNSASQAIKSHKYDIVGVINTQWKNVANTDNVNWIAKIPLSYRYLGFKVGKWDAAKGENVMDKNAKMNNKALRQAIAYGMNISAVNKRYTNGLTFHIPTLIPA…
480	GC_00000003	Human_AM77_01b14	826	42	149	0.767968	0.736323	0.751813			COG0747	ABC-type transport system, periplasmic component (DdpA) (PDB:3RQT)	E	Amino acid transport and metabolism	------------------MKMSTSKLL-YVTLAGSLTIFATACGAKKTDS--SNQTIKFSQNVPKKVIKKGGTLTYALENESPFTGIFLSEIADTSPDVEAAAPGDESLFSINDQYQITDKGAATLKLNHHDNTDKIKVKDKVRWSDGKPVVAKDLEYSYEILANPKVQTTQYTSSLENIKGMAEYHQGKVKEISGIEMPDGPNGKTLILHFKELKPAMLNAASGFYWEHAAPYHYLKKVPFEKLVSSDQVRKHP--------------------------------------------------------PTLVLTRWIR--------------------------------------------------------------------QFRVSQL---…
481	GC_00000003	Human_AM77_01b14	824	42	149	0.767968	0.736323	0.751813			COG0747	ABC-type transport system, periplasmic component (DdpA) (PDB:3RQT)	E	Amino acid transport and metabolism	#NAME?
482	GC_00000003	Human_AM77_01b14	825	42	149	0.767968	0.736323	0.751813			COG0747	ABC-type transport system, periplasmic component (DdpA) (PDB:3RQT)	E	Amino acid transport and metabolism	---------------------------------------------------------------------------------------------------------------------------------------------------------------------------------------------------------------------------------------------------------------------------------------------------MSNITNSNVSQAIKSHKFDVASVLDSQWLQVKNTKGVNFVGKKTLSYNYLAFKVGKWDQKLGKNVENPHAKMNNPALRKAMAYAMNVDVINNRFYHGLKFRVTH----…
483	GC_00000003	Human_BSD2780061687_150420_B4	744	42	149	0.767968	0.736323	0.751813	K02035	peptide/nickel transport system substrate-binding protein	COG0747	ABC-type transport system, periplasmic component (DdpA) (PDB:3RQT)	E	Amino acid transport and metabolism	------------------MKMSKSKLL-YVTLASSLTIFATACGAKKTDS--SNQTIKFSQNVPKKAIKKGGTLTYALENESPFTGIFLSEIADTSPDVEAAAPGDESLFSINDQYQITDKGAATLKLNHHDNTAKIKVKDKVRWSDGKPVVAKDLEYSYEILANPKVQTTQYTSSLENIKGMAEYHQGKAKEISGIEMPDGPNGKTLILHFKELKPAMLNAASGFYWEHAAPYHYLKKVPFEKLVSSDQVRKHPLYFGPYKMDKTVQGQSTSWSRNPYYWRGKPNFAHIYMSNITNSNVSQAIKSHKFDVASVLDSQWLQVKNTKGVNFVGKKTLSYNYLAFKVGKWDQKLGKNVENPHAKMNNPALRKAMAYAMNVDVINNRFYHGLKFRVNSLIPS…
484	GC_00000003	Human_BSD2780061687_150420_B4	700	42	149	0.767968	0.736323	0.751813	K02035	peptide/nickel transport system substrate-binding protein	COG0747	ABC-type transport system, periplasmic component (DdpA) (PDB:3RQT)	E	Amino acid transport and metabolism	--------------------MKKVKWLGAITVLSGAALTLTACGNNNNNN-ASDKKVSFKEAVPKKQVKKGGTLKYAIESDSPFTGIFLPELSDTSTDSEIQAPGLEGLFTTDDSYKINNKGAATFKLDKNAKTITIEVKDGVKWSDGKQVTAKDLEYAYEIVGNPKTKTSRYTDSLANLVGLEEYYKGKSDKISGIEMPNGEDGRKVVLHFKEMKPGMLQSGNGYFLESAEPYHYLKDVPFDKLLSDDKVRKQPLFFGPYKVQKVVRGQSVTYVPNEHYWRGKPNLDKVTMEVIGTNSVSQAIKSHKFDVTGVLNTQWNNVKDTKGVNFIGKIPLSYNYLGFKVGKFDKKTGKNVEDKNAKMNNVSLRKAMAYAMNIDAVAKRYGNGLSFRINTLIPA…
485	GC_00000003	Human_BSD2780061687_150420_B4	860	42	149	0.767968	0.736323	0.751813	K02035	peptide/nickel transport system substrate-binding protein	COG0747	ABC-type transport system, periplasmic component (DdpA) (PDB:3RQT)	E	Amino acid transport and metabolism	---MIILNHQLVPNRWRNITMKKAKLFGSLTLLSGVALTLAACGNNSNSK-VDNPTKNFKSATPKKAVKKGGTVSVALESDTPFTGIFLNELSDTQNDSDAMAPANEALFDTDDTYQINDKGPATLKLDNSNKTATIKIKNGVKWSDGKQVTAKDVEYSYEIIANKATKSSRYTDSLQNIIGMSEYHDGKANTISGIEMPDGENGRTVVIHFKEMKPGMKFSGNGYFWEQAAPYHYLKDIPFNKLQSSDRVRKNPLFFGPYKMSKVVRGQAVTFVPNKYYWRGTPKLNKVTIQVLNPNSASQAIKSHKFDITGVVNSQWKNVANTDNVNWIANIPLSYSYLGFKVGKWDAAKGENVMDKNSKMNNKSLRQAIAYGMNISAVTKRYTNGLTFHIPTLIPA…
486	GC_00000003	Human_CH32	848	42	149	0.767968	0.736323	0.751813	K02035	peptide/nickel transport system substrate-binding protein	COG0747	ABC-type transport system, periplasmic component (DdpA) (PDB:3RQT)	E	Amino acid transport and metabolism	------------------MKMSKSKLL-YVTLASSLTIFATACGAKKTDS--SNQTIKFSQNVPKKAIKKGGTLTYALENESPFTGIFLSEIADTSPDVEAAAPGDESLFSINDQYQITDKGAATLKLNHHDNTAKIKVKDKVRWSDGKPVVAKDLEYSYEILANPKVQTTQYTSSLENIKGMAEYHQGKAKEISGIEMPDGPNGKTLILHFKELKPAMLNAASGFYWEHAAPYHYLKKVPFEKLVSSDQVRKHPLYFGPYKMDKTVQGQSTSWSRNPYYWRGKPNFAHIYMSNITNSNVSQAIKSHKFDVASVLDSQWLQVKNTKGVNFVGKKTLSYNYLAFKVGKWDQKLGKNVENPHAKMNNPALRKAMAYAMNVDVINNRFYHGLKFRVNSLIPS…
487	GC_00000003	Human_CH32	1724	42	149	0.767968	0.736323	0.751813	K02035	peptide/nickel transport system substrate-binding protein	COG0747	ABC-type transport system, periplasmic component (DdpA) (PDB:3RQT)	E	Amino acid transport and metabolism	--------------------MKKVKWLGAITVLSGAALTLTACGNNNNNN-ASDKKVSFKEAVPKKQVKKGGTLKYAIESDSPFTGIFLPELSDTSTDTEIQSPGLEGLFSVDDSYKINNKGAAIFKLDKNAKTITIEVKDGVKWSDGKQVTAKDLEYAYEIVGNPKTKTSRYTDSLANLVGLEEYHKGKSDKISGIEMPNGENGRKVVLHFKEMKPGMLQSGNGYFLESAEPYHYLKDVPFDKLLSDNKVRKQPLFFGPYKVQKVVRGQSVTYVPNEHYWRGKPNLDKVTMEVIGTNSVSQSIKSHKFDVTGVLNTQWNNVKDTKGVNFIGKIPLSYNYLGFKVGKFDKKTGKNVEDKNAKMNNVSLRKAMAYAMNIDAVTKRYGNGLSFRINTLIPA…
488	GC_00000003	Human_CH32	790	42	149	0.767968	0.736323	0.751813	K02035	peptide/nickel transport system substrate-binding protein	COG0747	ABC-type transport system, periplasmic component (DdpA) (PDB:3RQT)	E	Amino acid transport and metabolism	---MIILNHQLVPNRWRNITMKKAKLFGSLTLLSGVALTLAACGNNSNSK-VDNPTKNFKSATPKKAVKKGGTVSVALESDTPFTGIFLNELSDTQNDSDAMAPANEALFDTDDTYQINDKGPATLKLDNSNKTATIKIKNGVKWSDGKQVTAKDVEYSYEIIANKATKSSRYTDSLQNIIGMSEYHDGKANTISGIEMPDGENGRTVVIHFKEMKPGMKFSGNGYFWEQAAPYHYLKDIPFNKLQSSDRVRKNPLFFGPYKMSKVVRGQAVTFVPNKYYWRGTPKLNKVTIQVLNPNSASQAIKSHKFDITGVVNSQWKNVANTDNVNWIANIPLSYSYLGFKVGKWDAAKGENVMDKNSKMNNKSLRQAIAYGMNISAVTKRYTNGLTFHIPTLIPA…
489	GC_00000003	Human_CNCM	557	42	149	0.767968	0.736323	0.751813	K02035	peptide/nickel transport system substrate-binding protein	COG0747	ABC-type transport system, periplasmic component (DdpA) (PDB:3RQT)	E	Amino acid transport and metabolism	---MIILNHQLVPNRWRNITMKKAKLFGSLTLLSSVALTLAACGNNSNSK-VDNPTKNFKSATPKKAVKKGGTVSVALESDTPFTGIFLNELSDTQDDSDAMAPANEALFDTDDTYQINDKGPATLKLDNDNKTATIKIKNGVKWSDGKQVTAKDVEYSYEIIANKATKSSRYTDSLQNIVGMSEYHDGKSNTISGIEMPDGENGRTVVIHFKEMKPGMKFSGNGYFWETAAPYHYLKDVPFDKLQSSDQVRKKPLFFGPYKMSKVVRGQAVTFVPNKYYWRGTPKLDKVTIQVLNPNSASQAIKSHKYDIAGVINTQWKNVANTDNVNWIAKIPLSYRYLGFKVGKWDAAKVENVMDKNAKMNNKALRQAIAYGMNISAVNKRYTNGLTFHIPTLIPA…
490	GC_00000003	Human_CNCM	604	42	149	0.767968	0.736323	0.751813			COG0747	ABC-type transport system, periplasmic component (DdpA) (PDB:3RQT)	E	Amino acid transport and metabolism	------------------MKMSKSKLL-YVTLASSLTIFATACGAKKTDS--SNQTIKFSQNVPKKVIKKGGTLTYALENESPFTGIFLSEIADTSPDVEASAPGDESLFSINDQYQITDKGAATLKLNHHDNTAKIKVKDKVRWSDGKPVVAKDLEYSYEIIANPKVQTTQYTSSLENIKGMAEYHQGKVKEISGIEMPDGPNGKTLILHFKELKLAMLNSASGFYWEHAAPYHYLKKVPFEKLVSSDQVRRHPLYFGPYKMDKTVQGQSTSWSRNPYYWRGKHNFAHIYMSNITNSNVSQAIKSHKFDVASVLDSQ---------------------------------------------------------------------------------…
491	GC_00000003	Human_CNCM	821	42	149	0.767968	0.736323	0.751813	K02035	peptide/nickel transport system substrate-binding protein	COG0747	ABC-type transport system, periplasmic component (DdpA) (PDB:3RQT)	E	Amino acid transport and metabolism	------------------------------------------------------------------------------------------------------------------------------------------------------------------------------------------------------MPNGENGRKVVLHFKEMKPGMLQSGNGYFLESAEPYHYLKDVPFDKLLSDDKVRKQPLFFGPYKVQKVVRGQSVTYVPNERYWRGKPNLDKVTMEVIGTNSVSQAIKSHKFDVTGVLNAQWNNVKDTKGVNFIGKIPLSCNYLGFKVGKFDKKTGKNVEDKNAKMNNVSLRKAMAYAMNIDAVTKRYGNGLSFRINTLIPA…
492	GC_00000003	Human_CNCM	606	42	149	0.767968	0.736323	0.751813			COG0747	ABC-type transport system, periplasmic component (DdpA) (PDB:3RQT)	E	Amino acid transport and metabolism	#NAME?
493	GC_00000003	Human_CNCM	605	42	149	0.767968	0.736323	0.751813			COG0747	ABC-type transport system, periplasmic component (DdpA) (PDB:3RQT)	E	Amino acid transport and metabolism	--------------------------------------------------------------------------------------------------------------------------------------------------------------------------------------------------------------------------------------------------------------------------------------------------------------------------------------------------------------------------MNNPALRKAMAYAMNVNVINNRFYHGLKFRVNSLIPS…
494	GC_00000003	Human_IDCC9203	654	42	149	0.767968	0.736323	0.751813	K02035	peptide/nickel transport system substrate-binding protein	COG0747	ABC-type transport system, periplasmic component (DdpA) (PDB:3RQT)	E	Amino acid transport and metabolism	---MIILNHQLVPNRWRNITMKKAKLFGSLTLLSSVALTLAACGNNSNSK-VDNPTKNFKSATPKKAVKKGGTVSVALESDTPFTGIFLNELSDTQDDSDAMAPANEALFDTDDTYQINDKGPATLKLDNDNKTATIKIKNGVKWSDGKQVTAKDVEYSYEIIANKATKSSRYTDSLQNIVGMSEYHDGKSNTISGIEMPDGENGRTVVIHFKEMKPGMKFSGNGYFWETAAPYHYLKDVPFDKLQSSDQVRKKPLFFGPYKMSKVVRGQAVTFVPNKYYWRGTPKLDKVTIQVLNPNSASQAIKSHKYDIAGVINTQWKNVANTDNVNWIAKIPLSYRYLGFKVGKWDAAKGENVMDKNAKMNNKALRQAIAYGMNISAVNKRYTNGLTFHIPTLIPA…
495	GC_00000003	Human_IDCC9203	701	42	149	0.767968	0.736323	0.751813			COG0747	ABC-type transport system, periplasmic component (DdpA) (PDB:3RQT)	E	Amino acid transport and metabolism	------------------MKMSKSKLL-YVTLASSLTIFATACG-------------------AKKVIKKGGTLTYALENESPFTGIFLSEIADTSPDVEASAPGDESLFSINDQYQITDKGAATLKLNHHDNTAKIKVKDKVRWSDGKPVVAKDLEYSYEIIANPKVQTTQYTSSLENIKGMAEYHQGKVKEISGIEMPDGPNGKTLILHFKELKLAMLNAASGFYWEHAASYHYLKKVPFEKLVSSDQVRRHPLYFGPYKMDKTVQGQSTSWSRNPYYWRGKHNFAHIYMSNITNSNVSQAIKSHKFDVASVLDSQ---------------------------------------------------------------------------------…
496	GC_00000003	Human_IDCC9203	1581	42	149	0.767968	0.736323	0.751813			COG0747	ABC-type transport system, periplasmic component (DdpA) (PDB:3RQT)	E	Amino acid transport and metabolism	------------------------------------------------------------------------------------------------------------------------------------------------------------------------------------------------------MPNGENGRKVVLHFKEMKPGMLQSGNGYFLESAEPYHYLKDVPFDKLLSDDKVRKQTLFFGPYKVQKVVRGQSVTYVPNEHYWRGKPNLDKVTMEVIGTNSVSQAIKSHKFDVTGVLNAQWNNVKDTKGVNFIGKIPLSYNYLGFKVGKFDKKTGKNVEDKNAKMNNVSLRKAMACAMNIDAVTKRYGNGLSFRINTLIPA…
497	GC_00000003	Human_IDCC9203	703	42	149	0.767968	0.736323	0.751813			COG0747	ABC-type transport system, periplasmic component (DdpA) (PDB:3RQT)	E	Amino acid transport and metabolism	#NAME?
498	GC_00000003	Human_IDCC9203	702	42	149	0.767968	0.736323	0.751813			COG0747	ABC-type transport system, periplasmic component (DdpA) (PDB:3RQT)	E	Amino acid transport and metabolism	--------------------------------------------------------------------------------------------------------------------------------------------------------------------------------------------------------------------------------------------------------------------------------------------------------------------------------------------------------------------------MNNPALRKAMAYAMNVDVINNRFYHGLKFRVNSLIPS…
499	GC_00000003	Human_IDCC9203	1580	42	149	0.767968	0.736323	0.751813			COG0747	ABC-type transport system, periplasmic component (DdpA) (PDB:3RQT)	E	Amino acid transport and metabolism	--------------------MKKFKWLGAITVLSGAALTLTACGNNNNNN-VSDKKVSFKEAVPKKQVKKGGTLKYAIESDSPFTGIFLPELSDTSTDSEI----------------------------------------------------------------------------------------------------------------------------------------------------------------------------------------------------------------------------------------------------------------------------------------------------------…
500	GC_00000003	Human_MGYG_HGUT_00008	1782	42	149	0.767968	0.736323	0.751813	K02035	peptide/nickel transport system substrate-binding protein	COG0747	ABC-type transport system, periplasmic component (DdpA) (PDB:3RQT)	E	Amino acid transport and metabolism	------------------MKMSKSKLL-YVTLASSLTIFATACGAKKTDS--SNQTIKFSQNVPKKAIKKGGTLTYALENESPFTGIFLSEIADTSPDVEAAAPGDESLFSINDQYQITDKGAATLKLNHHDNTAKIKVKDKVRWSDGKPVVAKDLEYSYEILANPKVQTTQYTSSLENIKGMAEYHQGKAKEISGIEMPDGPNGKTLILHFKELKPAMLNAASGFYWEHAAPYHYLKKVPFEKLVSSDQVRKHPLYFGPYKMDKTVQGQSTSWSRNPYYWRGKPNFAHIYMSNITNSNVSQAIKSHKFDVASVLDSQWLQVKNTKGVNFVGKKTLSYNYLAFKVGKWDQKLGKNVENPHAKMNNPALRKAMAYAMNVDVINNRFYHGLKFRVNSLIPS…
501	GC_00000003	Human_MGYG_HGUT_00008	1288	42	149	0.767968	0.736323	0.751813	K02035	peptide/nickel transport system substrate-binding protein	COG0747	ABC-type transport system, periplasmic component (DdpA) (PDB:3RQT)	E	Amino acid transport and metabolism	--------------------MKKVKWLGAITVLSGAALTLTACGNNNNNN-ASDKKVSFKEAVPKKQVKKGGTLKYAIESDSPFTGIFLPELSDTTTDSEIQAPGLEGLFTTDDSYKINNKGAATFKLDKNAKTITIEVKDGVKWSDGKQVTAKDLEYAYEIVGNPKTKTSRYTDSLASLVGLEEYHKGKSDKISGIEMPNGEDGRKVVLHFKEMKPGMLQSGNGYFLESAEPYHYLKDVPFDKLLSDDKVRKQPLFFGPYKVQKVVRGQSVTYVPNEHYWRGKPNLDKVTMEVIGTNSVSQAIKSHKFDVTGVLNTQWNNVKDTKGVNFIGKIPLLYNYLGFKVGKFDKKTGKNVEDKNAKMNNVSLRKAMAYAMNIDAVAKRYGNGLSFRINTLIPA…
502	GC_00000003	Human_NCC533	1411	42	149	0.767968	0.736323	0.751813	K02035	peptide/nickel transport system substrate-binding protein	COG0747	ABC-type transport system, periplasmic component (DdpA) (PDB:3RQT)	E	Amino acid transport and metabolism	------------------MKMSKSKLL-YVTLASSLTIFATACGAKKTDS--SNQTIKFSQNVPKKAIKKGGTLTYALENESPFTGIFLSEIADTSPDVEAAAPGDESLFSINDQYQITDKGAATLKLNHHDNTAKIKVKDKVRWSDGKPVVAKDLEYSYEILANPKVQTTQYTSSLENIKGMAEYHQGKAKEISGIEMPDGPNGKTLILHFKELKPAMLNAASGFYWEHAAPYHYLKKVPFEKLVSSDQVRKHPLYFGPYKMDKTVQGQSTSWSRNPYYWRGKPNFAHIYMSNITNSNVSQAIKSHKFDVASVLDSQWLQVKNTKGVNFVGKKTLSYNYLAFKVGKWDQKLGKNVENPHAKMNNPALRKAMAYAMNVDVINNRFYHGLKFRVNSLIPS…
503	GC_00000003	Human_NCC533	1671	42	149	0.767968	0.736323	0.751813	K02035	peptide/nickel transport system substrate-binding protein	COG0747	ABC-type transport system, periplasmic component (DdpA) (PDB:3RQT)	E	Amino acid transport and metabolism	--------------------MKKVKWLGAITVLSGAALTLTACGNNNNNN-ASDKKVSFKEAVPKKQVKKGGTLKYAIESDSPFTGIFLPELSDTATDSEIQAPGLEGLFTTDDSYKINNKGAATFKLDKNAKTITIEVKDGVKWSDGKQVTAKDLEYAYEIVGNPKTKTSRYTDSLANLVGLEEYHKGKSDKISGIEMPNGEDGRKVVLHFKEMKPGMLQSGNGYFLESAEPYHYLKDVPFDKLLSDDKVRKQPLFFGPYKVQKVVRGQSVTYVPNEHYWRGKPNLDKVTMEVIGTNSVSQAIKSHKFDVTGVLNTQWNNVKDTKGVNFIGKIPLSYNYLGFKVGKFDKKTGKNVEDKNAKMNNVSLRKAMAYAMNIDAVAKRYGNGLSFRINTLIPA…
504	GC_00000003	Human_NCC533	1356	42	149	0.767968	0.736323	0.751813	K02035	peptide/nickel transport system substrate-binding protein	COG0747	ABC-type transport system, periplasmic component (DdpA) (PDB:3RQT)	E	Amino acid transport and metabolism	---MIILNHQLVPNRWRNITMKKAKLFGSLTLLSGVALTLAACGNNSNSK-VDNPTKNFKSATPKKAVKKGGTVSVALESDTPFTGIFLNELSDTQNDSDAMAPANEGLFDTDDTYQINDKGPATLKLDNDNKTATIKIKNGVKWSDGKQVTAKDVEYSYEIIANKATKSSRYTDSLQNIVGMSEYHDGKSNTISGIEMPDGENGRTVVIHFKEMKPGMKFSGNGYFWEAAAPYHYLKDIPFDKLQSSDQVRKKPLFFGPYKMSKVVRGQAVTFVPNKYYWRGTPKLDKVTIQVLNPNSASQAIKSHKYDIAGVINVQWKNVANTNNVNWIAKIPLSYRYLGFKVGKWDAAKGENVMDKNAKMNNKALRQAIAYGMNISAVNKRYTNGLTFHIPTLIPA…
505	GC_00000003	Human_SRR341604_bin12	858	42	149	0.767968	0.736323	0.751813	K02035	peptide/nickel transport system substrate-binding protein	COG0747	ABC-type transport system, periplasmic component (DdpA) (PDB:3RQT)	E	Amino acid transport and metabolism	--------------------MKKVKWLGAITVLSGAALTLTACGNNNNNN-ASDKKVSFKEAVPKKQVKKGGTLKYALESDSPFTGIFLPELSDTSTDSEIQEPGLEALFDVTDSYKINNKGAATFKLDKDAKTITIEVKKGVKWSDGKQVTAKDVEYAYEIVGNPKTKTSRYTDSLANLVGLDEYHKGKADKISGIEMPNGEDGRKVVLHFKEMRPGMLQSGNGYFLESAEPYHYLKDVPFDKLLSDDKVRKQPLFFGPYKVQKVVRGQSVTYVPNEHYWRGKPNLDKVTMEVIGTNSVSQAIKSHKFDVTGVLNAQWNNVKDTKGVNFIGKIPLSYNYLGFKVGKFDKKTGKNVEDKNAKMNNVSLRKAMAYAMNIDAVAKRYGNGLSFRINTLIPA…
506	GC_00000003	Human_SRR341604_bin12	1009	42	149	0.767968	0.736323	0.751813	K02035	peptide/nickel transport system substrate-binding protein	COG0747	ABC-type transport system, periplasmic component (DdpA) (PDB:3RQT)	E	Amino acid transport and metabolism	---MIILNHQLVPNRWRNITMKKAKLFGSLTLLSSVALTLAACGNNSNSK-VDNPTKNFKSATPKKAVKKGGTVSVALESDTPFTGIFLNELSDTQNDSDAMAPANEALFDTDDTYQINDKGPATLKLDNDNKTATIKIKNGVKWSDGKQVTAKDVEYSYEIIANKATKSSRYTDSLKNIVGMSEYHDGKSNTISGIEMPDGENGRTVVIHFKEMKPGMKFSGNGYFWETAAPYHYLKDVPFDKLQSSDQVRKKPLFFGPYKMSKVVRGQAVTFVPNKYYWRGTPKLDKVTIQVLNPNSASQAIKSHKYDIAGVINTQWKNVANTDNVNWIAKIPLSYRYLGFKVGKWDAAKGENVMDKNAKMNNKALRQAIAYGMNISAVNKRYTNGLTFHIPTLIPA…
507	GC_00000003	Human_SRR341604_bin12	1057	42	149	0.767968	0.736323	0.751813			COG0747	ABC-type transport system, periplasmic component (DdpA) (PDB:3RQT)	E	Amino acid transport and metabolism	------------------MKMSKCKLL-YVTLASSLTIFATACGAKKTDS--SNQTIKFSQNVPKKAIKKVGTLTYALENKSPFTGIFLSKIADTSPDVKAAAPGDESLFSINDQYQITDKGAATLKLNHRDNTAKIKVKDKVRWSDGKPVVAKDLEYYYEILANPKVQTTQYTSSLANIKDMAEYHQGKVKEISGIECQ--------------------------------------------------------------------------------------------------------------------------------MFLTRRP----------------------------------------------------------------…
508	GC_00000003	Human_SRR341604_bin12	1059	42	149	0.767968	0.736323	0.751813			COG0747	ABC-type transport system, periplasmic component (DdpA) (PDB:3RQT)	E	Amino acid transport and metabolism	------------------------------------------------------------------------------------------------------------------------------------------------------------------------------------------------------------------------------------------------------------------------------------------------------------------------------MATVKNTRGVNFVGKKTLSYNYLAFKVGKWDQKLGKNVENPHAKMNNPALRKAMAYAMNVDVINNRFYHGLKFRVNSLIPS…
509	GC_00000003	Human_SRR341604_bin12	1060	42	149	0.767968	0.736323	0.751813			COG0747	ABC-type transport system, periplasmic component (DdpA) (PDB:3RQT)	E	Amino acid transport and metabolism	---------------------------------------------------------------------------------------------------------------------------------------------------------------------------------------------------------------------------------------------------------------------------------------------------------------------------------------------------------------------------------------------------------------…
510	GC_00000003	Human_SRR341604_bin12	1058	42	149	0.767968	0.736323	0.751813			COG0747	ABC-type transport system, periplasmic component (DdpA) (PDB:3RQT)	E	Amino acid transport and metabolism	------------------------------------------------------------------------------------------------------------------------------------------------------------------------------------------------------MPDVPNEKTLILHFKELKPAMPNAASGFYWEHAAPYHYLK-----------------------------------------------------------------------------------------------------------------------------------------------------------------…
511	GC_00000003	Poultry_AER105	483	42	149	0.767968	0.736323	0.751813	K02035	peptide/nickel transport system substrate-binding protein	COG0747	ABC-type transport system, periplasmic component (DdpA) (PDB:3RQT)	E	Amino acid transport and metabolism	--------------------MKKFKWLGAITVLSGAALTLTACGNNNNNN-ASDKKVSFKEAVPKKQVKKGGTLKYAIESDSPFTGIFLPELSDTSTDSEIQGPGLEGLFAVNDTYKINNKGAATFKLDKDAKTITIEVKKGVKWSDGKQVTAKDVEYAYEIVGNPKTKTSRYTDSLANLVGLDEYHKGKADKISGIEMPNGEDGRKVVLHFKEMKPGMLQSGNGYFLESAEPYHYLKDVPFDKLLSDDKVRKQPLFFGPYKVQKVVRGQSVTYVPNEHYWRGKPNLDKVTMEVIGTNSVSQAIKSHKFDVTGVLNAQWNNVKDTKGVNFIGKIPLSYNYLGFKVGKFDKKTGKNVEDKNAKMNNVSLRKAMAYAMNIDAVAKRYGNGLSFRINTLIPA…
512	GC_00000003	Poultry_AER105	731	42	149	0.767968	0.736323	0.751813	K02035	peptide/nickel transport system substrate-binding protein	COG0747	ABC-type transport system, periplasmic component (DdpA) (PDB:3RQT)	E	Amino acid transport and metabolism	---MIILNHQLVPNRWRNITMKKAKLFGSLTLLSGVALTLAACGNNSNSK-VDNPTKNFKSATPKKAVKKGGTVSVALESDTPFTGIFLNELSDTQNDSDAMAPANEALFDTDDTYQINDKGPATLKLDNDNKTATIKIKNGVKWSDGKQVTAKDVEYSYEIIANKATKSSRYTDSLQNIVGMSEYHDGKSNTISGIEMPDGENGRTVVIHFKEMKPGMKFSGNGYFWEAAAPYHYLKDVPFDKLQSSDQVRKKPLFFGPYKMSKVVRGQAVTFVPNKYYWRGTPKLDKVTIQVLNPNSASQAIKSHKYDIAGVINTQWKNVANTDNVNWIAHIPLSYSYLGFKVGKWDAAKGENVMDKNAKMNNKALRQAIAYGMNISAVNKRYTNGLTFHVPTLVPA…
513	GC_00000003	Poultry_AER105	780	42	149	0.767968	0.736323	0.751813			COG0747	ABC-type transport system, periplasmic component (DdpA) (PDB:3RQT)	E	Amino acid transport and metabolism	------------------MKMSKSKLL-YVTLASSLTIFATACGAKKTDS--SNQTIKFSQNVPKKAIKKVGTLTYALENESPFTGIFLSEIADTSPDVKAAAPGDESLFSINDQYQITDKGAATLKLNHRDNTAKIKVKDKVRWSDGKPVVAKDLEYYYEILANPKVQTTQYTSSLANIKDMAEYHQGKVKEISGIEMPDVPNEKTLILHFKELKPAMPNAASGFYWEHAAPYHYLKKVPFEKLVSSDQVRKHPLYFGPYKMDKTVQGQSTSWSRNPYYWRGKHNFAHIYMSNITNSNVSQAIKSHKFDVASVLDSQW-------------------------------------------------------------------------LQSKIPG…
514	GC_00000003	Poultry_AER105	781	42	149	0.767968	0.736323	0.751813			COG0747	ABC-type transport system, periplasmic component (DdpA) (PDB:3RQT)	E	Amino acid transport and metabolism	-----------------------------------------------------------------------------------------------------------------------------------------------------------------------------------------MDQAKTAKLSGATI----------------------SSNG------------------------------------------------------------------------------------------------------------------------------------------------------------------------------…
515	GC_00000003	Poultry_AER25	1793	42	149	0.767968	0.736323	0.751813	K02035	peptide/nickel transport system substrate-binding protein	COG0747	ABC-type transport system, periplasmic component (DdpA) (PDB:3RQT)	E	Amino acid transport and metabolism	--------------------MKKVKWLGAITVLSGAALTLTACGNNNNNN-ASDKKVSFKEAVPKKQVKKGGTLKYALESDSPFTGIFLPELSDTSTDSEIQGPGLEGLFAVNDTYKINNKGAATFKLDKAAKTITIEVKKGVKWSDGKQVTAKDVEYAYEIVGNPKTKTSRYTDSLANLVGLDEYHKGKADKISGIEMPNGEDGRKVVLHFKEMKPGMLQSGNGYFLESAEPYHYLKDVPFDKLLSDDKVRKQPLFFGPYKVQKVVRGQSVTYVPNEHYWRGKPNLDKVTMEVIGTNSVSQAIKSHKFDVTGVLNAQWNNVKDTKGVNFIGKIPLSYNYLGFKVGKFDKKTGKNVEDKNAKMNNVSLRKAMAYAMNIDAVAKRYGNGLSFRINTLIPA…
516	GC_00000003	Poultry_AER25	743	42	149	0.767968	0.736323	0.751813			COG0747	ABC-type transport system, periplasmic component (DdpA) (PDB:3RQT)	E	Amino acid transport and metabolism	------------------MKMSKSKLL-YVTLASSLTIFATACGAKKTDS--SNQTIKFSQNVPKKAIKKVGTLTYALENESPFTGIFLSEIADTNPEVEAAAPGDGSLFSINDQYQITDKGAATLKLNHRDNTAKIKVKDKVRWSDGKPVVAKDLEYYYEILANPKVQTTQYTSSLANIKDMAEYHQGKVKEISGIEMPDVPNEKTLILHFKELKPAMPNAASGFYWEHAAPYHYLK-----------------------------------------------------------------------------------------------------------------------------------------------------------------…
517	GC_00000003	Poultry_AER25	740	42	149	0.767968	0.736323	0.751813			COG0747	ABC-type transport system, periplasmic component (DdpA) (PDB:3RQT)	E	Amino acid transport and metabolism	#NAME?
518	GC_00000003	Poultry_AER25	742	42	149	0.767968	0.736323	0.751813			COG0747	ABC-type transport system, periplasmic component (DdpA) (PDB:3RQT)	E	Amino acid transport and metabolism	----------------------------------------------------------------------------------------------------------------------------------------------------------------------------------------------------------------------------------------------------------------------MDKTVQGQSTSWSRNPYYWREKHNFAHIYMSNITNSNVSQAIKSHKFDVASVLDSQWLQVKNTKGVNFVGKKALSYNYLAFKVGKWG--------------------------------------------------…
519	GC_00000003	Poultry_AER25	741	42	149	0.767968	0.736323	0.751813			COG0747	ABC-type transport system, periplasmic component (DdpA) (PDB:3RQT)	E	Amino acid transport and metabolism	--------------------------------------------------------------------------------------------------------------------------------------------------------------------------------------------------------------------------------------------------------------------------------------------------------------------------------------------------------------------------MNNPALRKAMAYAMNVDVINNSFYHGLKFRVNSLIPS…
520	GC_00000003	Poultry_An197	532	42	149	0.767968	0.736323	0.751813	K02035	peptide/nickel transport system substrate-binding protein	COG0747	ABC-type transport system, periplasmic component (DdpA) (PDB:3RQT)	E	Amino acid transport and metabolism	--------------------MKKVKWLGAITVLSGAALTLTACGNNNNNN-ASDKKVSFKEAVPKKQVKKGGTLKYAIESDSPFTGIFLPELSDTSTDTEIQGPGLEGLFAVNDTYKINNKGAATFKLDKDAKTITIEVKKGVKWSDGKQVTAKDVEYAYEIVGNPKTKTSRYTDSLANLVGLDEYHKGKADKISGIEMPNGEDGRKVVLHFKEMKPGMLQSGNGYFLESAEPYHYLKDVPFDKLLSDDKVRKQPLFFGPYKVQKVVRGQSVTYVPNEHYWRGKPNLDKVTMEVIGTNSVSQAIKSHKFDVTGVLNAQWNNVKDTKGVNFIGKIPLSYNYLGFKVGKFDKKTGKNVEDKNAKMNNVSLRKAMAYAMNIDAVAKRYGNGLSFRINTLIPA…
521	GC_00000003	Poultry_An197	1639	42	149	0.767968	0.736323	0.751813	K02035	peptide/nickel transport system substrate-binding protein	COG0747	ABC-type transport system, periplasmic component (DdpA) (PDB:3RQT)	E	Amino acid transport and metabolism	---MIISNHQLVPNRWRNITMKKAKLFGSLTLLSGVALTLAACGNNSNSK-VDNPTKNFKSATPKKAVKKGGTVSVALESDTPFTGIFLNELSDTQNDSDAMAPANEALFDTDDTYQINDKGPATLKLDKDNKTATIKIKNGVKWSDGKQVTAKDVEYSYEIIANKATKSSRYTDSLQNIVGMSEYHDGKSNTISGIEMPDGENGRTVVIHFKEMKPGMKFSGNGYFWETAAPYHYLKDIPFDKLQSSDQVRKKPLFFGPYKMSKVVRGQAVTFVPNKYYWRGTPKLDKVTIQVLNPNSASQAIKSHKYDITGVINTQWKNVANTDNVNWIANIPLSYRYLGFKVGKWDAAKGENVMDKNAKMNNKALRQAIAYGMNISAVNKRYTNGLTFHVPTLIPA…
522	GC_00000003	Poultry_An197	1689	42	149	0.767968	0.736323	0.751813			COG0747	ABC-type transport system, periplasmic component (DdpA) (PDB:3RQT)	E	Amino acid transport and metabolism	-----------------------------------------------------------------------------------------------------------------------------------------------------------------------------------------MDQAKTAKLSGATI----------------------SSNG------------------------------------------------------------------------------------------------------------------------------------------------------------------------------…
523	GC_00000003	Poultry_An197	1687	42	149	0.767968	0.736323	0.751813			COG0747	ABC-type transport system, periplasmic component (DdpA) (PDB:3RQT)	E	Amino acid transport and metabolism	--------------------------------------------------------------------------------------------------------------------------------------------------------------------------------------MAEYHQGKVKEISGIEMPDVPNEKTLILHFKELKPAMPNAASGFYWEHAAPYHYLK-----------------------------------------------------------------------------------------------------------------------------------------------------------------…
524	GC_00000003	Poultry_An197	1688	42	149	0.767968	0.736323	0.751813			COG0747	ABC-type transport system, periplasmic component (DdpA) (PDB:3RQT)	E	Amino acid transport and metabolism	--------------------------------------------------------------------------------------------------------------------------------------------------------------------------------------------------------------------------------------------------------------------------------------------------------------------------------------------------------------------------MNTPALRKAMAYAMNVDVINNRFYHGLKFRVNSLIPS…
525	GC_00000003	Poultry_BRZ_HF__bin57	465	42	149	0.767968	0.736323	0.751813	K02035	peptide/nickel transport system substrate-binding protein	COG0747	ABC-type transport system, periplasmic component (DdpA) (PDB:3RQT)	E	Amino acid transport and metabolism	--------------------MKKVKWLGAITVLSGAALTLTACGNNNNNN-ASDKKVSFKEAVPKKQVKKGGTLKYAIESDSPFTGIFLPELSDTSTDSEIQGPGLEGLFAVNDTYKINNKGAATFKLDKDAKTITIEVKKGVKWSDGKQVTAKDVEYAYEIVGNPKTKTSRYTDSLANLVGLDEYHKGKADKISGIEMPNGEDGRKVVLHFKEMKPGMLQSGNGYFLESAEPYHYLKDVPFDKLLSDDKVRKQPLFFGPYKVQKVVRGQSVTYVPNEHYWRGKPNLDKVTMEVIGTNSVSQAIKSHKFDVTGVLNTQWNNVKDTKGVNFIGKIPLSYNYLGFKVGKFDKKTGKNVEDKNAKMNNVSLRKAMAYAMNIDAVAKRYGNGLSFRINTLIPA…
526	GC_00000003	Poultry_BRZ_HF__bin57	108	42	149	0.767968	0.736323	0.751813			COG0747	ABC-type transport system, periplasmic component (DdpA) (PDB:3RQT)	E	Amino acid transport and metabolism	---------------------------------------------------------------------------------------------------------------------------------------------------------------------------------------------------------------------------------------------------------------------------------------------------------------------------------------------------------------------------------------------------------------…
527	GC_00000003	Poultry_BRZ_HF__bin57	109	42	149	0.767968	0.736323	0.751813			COG0747	ABC-type transport system, periplasmic component (DdpA) (PDB:3RQT)	E	Amino acid transport and metabolism	--------------------------------------------------------------------------------------------------------------------------------------------------------------------------------------------------------------------------------------------------------------------------------------------------------------------------------------------------------------------------MNNPALRKAMAYAMNVDVINNHFYHGLKFRVNSLIPS…
528	GC_00000003	Poultry_CHK192_2623	1877	42	149	0.767968	0.736323	0.751813	K02035	peptide/nickel transport system substrate-binding protein	COG0747	ABC-type transport system, periplasmic component (DdpA) (PDB:3RQT)	E	Amino acid transport and metabolism	--------------------MKKVKWLGAITVLSGAALTLTACGNNNNNN-ASDKKVSFKEAVPKKQVKKGGTLKYAIESDSPFTGIFLPELSDTSTDSEIQGPGLEGLFAVNDTYKINNKGAATFKLDKDAKTITIEVKKGVKWSDGKQVTAKDVEYAYEIVGNPKTKTSRYTDSLANLVGLDEYHKGKADKISGIEMPNGEDGRKVVLHFKEMKPGMLQSGNGYFLESAEPYHYLKDVPFDKLLSDDKVRKQPLFFGPYKVQKVVRGQSVTYVPNEHYWRGKPNLDKVTMEVIGTNSVSQAIKSHKFDVTGVLNAQWNNVKDTKGVNFIGKIPLSYNYLGFKVGKFDKKTGKNVEDKNAKMNNVSLRKAMAYAMNIDAVAKRYGNGLSFRINTLIPA…
529	GC_00000003	Poultry_CHK192_2623	299	42	149	0.767968	0.736323	0.751813	K02035	peptide/nickel transport system substrate-binding protein	COG0747	ABC-type transport system, periplasmic component (DdpA) (PDB:3RQT)	E	Amino acid transport and metabolism	---MIILNYQLVPNRWRNITMKKAKLFGSLTLLSGVALTLAACGNNSNSK-VDNPTKNFKSATPKKAVKKGGTVSVALESDTPFTGIFLNELSDTQNDSDAMAPANEALFDTDDTYQINDKGPATLKLDNDNKTATIKIKNGVKWSDGKQVTAKDVEYSYEIIANKATKSSRYTDSLQNIVGMSEYHDGKSNTISGIEMPDGENGRTVVIHFKEMKPGMKFSGNGYFWETAAPYHYLKDVPFDKLQSSDQVRKKPLFFGPYKMSKVVRGQAVTFVPNKYYWRGTPKLDKVTIQVLNPNSASQAIKSHKYDIAGVINTQWKNVANTDNVNWIAKIPLSYRYLGFKVGKWDAAKGENVMDKNAKMNNKALRQAIAYGMNVSAVNKRYTNGLTFHIPTLIPA…
530	GC_00000003	Poultry_CHK192_2623	1516	42	149	0.767968	0.736323	0.751813			COG0747	ABC-type transport system, periplasmic component (DdpA) (PDB:3RQT)	E	Amino acid transport and metabolism	------------------MKMSKSKLL-YVTLASSLTIFATACGAKKTDS--SNQTIKFSQNVPKKAIKKVGTLTYALENESPFTGIFLSEIADTSPDVKAAAPGDESLFSINDQYQITDKGAATLKLNHRDNTAKIKVKDKVRWSDGKPVVAKDLEYYYEILANPKVQTTQYTSSLANIKDMAEYHQGKVKEISGIEMPDVPNEKTLILHFKELKPAMSNAASGFYWEHAAPYHYLK-----------------------------------------------------------------------------------------------------------------------------------------------------------------…
531	GC_00000003	Poultry_CHK192_2623	1515	42	149	0.767968	0.736323	0.751813			COG0747	ABC-type transport system, periplasmic component (DdpA) (PDB:3RQT)	E	Amino acid transport and metabolism	----------------------------------------------------------------------------------------------------------------------------------------------------------------------------------------------------------------------------------------------------------------------MDKTVQGQSTSWSRNPYYWRGKHNFAHIYMSNITNSNVSQAIKSHKFDVASVLDSQWLQVKNTKGVNFVGKKTLSYNYLAFKVGKWDQKLGKNVENPHAKMNNPALRKAMAYAMNVDVINNSFYHGLKFRVNSLIPS…
532	GC_00000003	Poultry_CHK192_2623	1514	42	149	0.767968	0.736323	0.751813			COG0747	ABC-type transport system, periplasmic component (DdpA) (PDB:3RQT)	E	Amino acid transport and metabolism	#NAME?
533	GC_00000003	Poultry_Chicken_6_mag_125	837	42	149	0.767968	0.736323	0.751813	K02035	peptide/nickel transport system substrate-binding protein	COG0747	ABC-type transport system, periplasmic component (DdpA) (PDB:3RQT)	E	Amino acid transport and metabolism	--------------------MKKVKWLGAITVLSGAALTLTACGNNNNNN-ASDKKVSFKEAVPKKQVKKGGTLKYAIESDSPFTGIFLPELSDTSTDSEIQGPGLEGLFAVNDTYKINNKGAATFKLDKDAKTITIEVKKGVKWSDGKQVTAKDVEYAYEIVGNPKTKTSRYTDSLANLVGLDEYHKGKADKISGIEMPNGEDGRKVVLHFKEMKPGMLQSGNGYFLESAEPYHYLKDVPFDKLLSDDKVRKQPLFFGPYKVQKVVRGQSVTYVPNEHYWRGKPNLDKVTMEVIGTNSVSQAIKSHKFDVTGVLNAQWNNVKDTKGVNFIGKIPLSYNYLGFKVGKFDKKTGKNVEDKNAKMNNVSLRKAMAYAMNIDAVAKRYGNGLSFRINTLIPA…
534	GC_00000003	Poultry_Chicken_6_mag_125	715	42	149	0.767968	0.736323	0.751813	K02035	peptide/nickel transport system substrate-binding protein	COG0747	ABC-type transport system, periplasmic component (DdpA) (PDB:3RQT)	E	Amino acid transport and metabolism	--------------------MKKAKLFGSLTLLSGVALTLAACGNNSNSK-VDNPTKNFKSATPKKAVKKGGTVSVALESDTPFTGIFLNELSDTQNDSDAMAPANEALFDTDDTYQINDKGPATLKLDNDNKTATIKIKNGVKWSDGKQVTAKDVEYSYEIIANKATKSSRYTDSLQNIVGMSEYHDGKSNTISGIEMPDGENGRTVVIHFKEMKPGMKFSGNGYFWETAAPYHYLKDVPFDKLQSSDQVRKKPLFFGPYKMSKVVRGQAVTFVPNKYYWRGTPKLDKVTIQVLNPNSASQAIKSHKYDIAGVINTQWKNVANTDNVNWIAKIPLSYRYLGFKVGKWDAAKGENVMDKNAKMNNKALRQAIAYGMNVSAVNKRYTNGLTFHIPTLIPA…
535	GC_00000003	Poultry_Chicken_6_mag_125	1180	42	149	0.767968	0.736323	0.751813			COG0747	ABC-type transport system, periplasmic component (DdpA) (PDB:3RQT)	E	Amino acid transport and metabolism	------------------MKMSKSKLL-YVTLASSLTIFATACGAKKTDS--SNQTIKFSQNVPKKAIKKVGTLTYALENKSPFTGIFLSEIADTNPEVEAAAPGDGSLFSINDQYQITDKGAATLKLNHRDNTAKIKVKDKVRWSDGKPVVAKDLEYYYEILANPKVQTTQYTSSLANIKDMAEYHQGKVKEISGIEMPDVPNEKTLILHFKELKPAMPNAASGFYWEHAAPYHYLK-----------------------------------------------------------------------------------------------------------------------------------------------------------------…
536	GC_00000003	Poultry_Chicken_6_mag_125	1179	42	149	0.767968	0.736323	0.751813			COG0747	ABC-type transport system, periplasmic component (DdpA) (PDB:3RQT)	E	Amino acid transport and metabolism	---------------------------------------------------------------------------------------------------------------------------------------------------------------------------------------------------------------------------------------------------------------------------------------------------MSNITNSNVSQAIKSHKFDVASVLDSQWLQVKNTKGVNFVGKKTLSYNYLAFKVGKWDQKLGKNVENPHAKMNNPALRKAMAYAMNVDVINNSFYHGLKFRVNSLIPS…
537	GC_00000003	Poultry_Chicken_6_mag_125	1178	42	149	0.767968	0.736323	0.751813			COG0747	ABC-type transport system, periplasmic component (DdpA) (PDB:3RQT)	E	Amino acid transport and metabolism	-----------------------------------------------------------------------------------------------------------------------------------------------------------------------------------------MDQAKTAKLSGATI----------------------SSNG------------------------------------------------------------------------------------------------------------------------------------------------------------------------------…
538	GC_00000003	Poultry_FI9785	624	42	149	0.767968	0.736323	0.751813			COG0747	ABC-type transport system, periplasmic component (DdpA) (PDB:3RQT)	E	Amino acid transport and metabolism	------------------MKMSKSKLL-YVTLASSLTIFATACGAKKTDS--SNQTIKFSQNVPKKVIKKGGTLTYALENESPFTGIFLSEIADTSPDVEAAAPGDESLFSINDQYQITDKGAATLKLNHHDNTDKIKVKDKVRWSDGKPVVAKDLEYSYEILANPKIQTTQYTSSLENIKGMAEYHQGKVKEISGIEMPDGPNGKTLILHFKELKPAMLNAASGFYWEHAAPYHYLKKVPFEKLVSSDQVRKHPLYFGPYKMDKTVQGQSTSWSRNPYYWREKHNFAHIYMSNITNSNVSQAIKSHKFDVASVLDSQWLQVKNTKGVNSVDKKTLSYNYLAFKVGKWDQKLGKNVENPHAKMNNPALRKAMAYAMNVGVINNRFYHGLKFRVNSLIPS…
539	GC_00000003	Poultry_FI9785	1525	42	149	0.767968	0.736323	0.751813	K02035	peptide/nickel transport system substrate-binding protein	COG0747	ABC-type transport system, periplasmic component (DdpA) (PDB:3RQT)	E	Amino acid transport and metabolism	--------------------MKKVKWLGAITVLSGAALTLTACGNNNNNN-ASDKKVSFKEAVPKKQVKKGGTLKYAIESDSPFTGIFLPELSDTSTDTEIQGPGLEGLFAVNDTYKINNKGAATFKLDKDAKTITIEVKKGVKWSDGKQVTAKDVEYAYEIVGNPKTKTSRYTDSLANLVGLDEYHKGKADKISGIEMPNGEDGRKVVLHFKEMKPGMLQSGNGYFLESAEPYHYLKDVPFDKLLSDDKVRKQPLFFGPYKVQKVVRGQSVTYVPNEHYWRGKPNLDKVTMEVIGTNSVSQAIKSHKFDVTGVLNAQWNNVKDTKGVNFIGKIPLSYNYLGFKVGKFDKKTGKNVEDKNAKMNNVSLRKAMAYAMNIDAVAKRYGNGLSFRINTLIPA…
540	GC_00000003	Poultry_FI9785	674	42	149	0.767968	0.736323	0.751813	K02035	peptide/nickel transport system substrate-binding protein	COG0747	ABC-type transport system, periplasmic component (DdpA) (PDB:3RQT)	E	Amino acid transport and metabolism	---MIILNHQLVPNRWRNITMKKAKLFGSLTLLSGVALTLAACGNNSNSK-VDNPTKNFKSATPKKAVKKGGTVSVALESDTPFTGIFLNELSDTQNDSDAMAPANEALFDTDDTYQINDKGPATLKLDKDNKTATIKIKNGVKWSDGKQVTAKDVEYSYEIIANKATKSSRYTDSLQNIVGMSEYHDGKSNTISGIEMPDGENGRTVVIHFKEMKPGMKFSGNGYFWETAAPYHYLKDIPFDKLQSSDQVRKKPLFFGPYKMSKVVRGQAVTFVPNKYYWRGTPKLDKVTIQVLNPNSASQAIKSHKYDITGVINTQWKNVANTDNVNWIANIPLSYRYLGFKVGKWDAAKGENVMDKNAKMNNKALRQAIAYGMNISAVNKRYTNGLTFHVPTLIPA…
541	GC_00000003	Poultry_FI9785	623	42	149	0.767968	0.736323	0.751813			COG0747	ABC-type transport system, periplasmic component (DdpA) (PDB:3RQT)	E	Amino acid transport and metabolism	#NAME?
542	GC_00000003	Poultry_UMNLJ113	954	42	149	0.767968	0.736323	0.751813			COG0747	ABC-type transport system, periplasmic component (DdpA) (PDB:3RQT)	E	Amino acid transport and metabolism	------------------MKMSKSKLL-YVTLASSLTIFATACGAKKTDS--SNQTIKFSQNVPKKAIKKVGTLTYALENKSPFTGIFLSEIADTSPDVKAAAPGDESLFSINDQYQITDKGAATLKLNHRDNTAKIKVKDKVRWSDGKPVVAKDLEYYYEILANPKVQTTQYTSSLANIKDMAEYHQGKVKEISGIEMPDVPNEKTLILHFKELKPAMPNAASGFYWEHAAPYHYLKKVPFEKLVSSDQVRKHPLYFGPYKMDKTVQGQSTSWSRNPYYWRGKHNFAHIYMSNITNSNVSQAIKSHKFDVASVLDSQWLQVKNTKGVNFVGKKTLSYNYLAFKVGKWDQKLGKNVENPHAKMNNPALRKAMAYAMNVDVINNSFYHGLKFRVNSLIPS…
543	GC_00000003	Poultry_UMNLJ113	1141	42	149	0.767968	0.736323	0.751813	K02035	peptide/nickel transport system substrate-binding protein	COG0747	ABC-type transport system, periplasmic component (DdpA) (PDB:3RQT)	E	Amino acid transport and metabolism	--------------------MKKVKWLGAITVLSGAALTLTACGNNNNNN-ASDKKVSFKEAVPKKQVKKGGTLKYAIESDSPFTGIFLPELSDTSTDSEIQGPGLEGLFAVNDTYKINNKGAATFKLDKDAKTITIEVKKGVKWSDGKQVTAKDVEYAYEIVGNPKTKTSRYTDSLANLVGLDEYHKGKADKISGIEMPNGEDGRKVVLHFKEMKPGMLQSGNGYFLESAEPYHYLKDVPFDKLLSDDKVRKQPLFFGPYKVQKVVRGQSVTYVPNEHYWRGKPNLDKVTMEVIGTNSVSQAIKSHKFDVTGVLNAQWNNVKDTKGVNFIGKIPLSYNYLGFKVGKFDKKTGKNVEDKNAKMNNVSLRKAMAYAMNIDAVAKRYGNGLSFRINTLIPA…
544	GC_00000003	Poultry_UMNLJ113	896	42	149	0.767968	0.736323	0.751813	K02035	peptide/nickel transport system substrate-binding protein	COG0747	ABC-type transport system, periplasmic component (DdpA) (PDB:3RQT)	E	Amino acid transport and metabolism	MSLMIILNHQLVPNRWRNITMKKAKLFGSLTLLSGVALTLAACGNNSNSK-VDNPTKNFKSATPKKAVKKGGTVSVALESDTPFTGIFLNELSDTQNDSDAMAPANEALFDTDDIYQINDKGPATLKLDNDNKTATIKIKNGVKWSDGKQVTAKDVEYSYEIIANKATKSSRYTDSLQNIVGMSEYHDGKSNTISGIEMPDGENGRTVVIHFKEMKPGMKFSGNGYFWETAAPYHYLKDVPFDKLQSSDQVRKKPLFFGPYKMSKVVRGQAVTFVPNKYYWRGTPKLDKVTIQVLNPNSASQAIKSHKYDITGVINTQWKNVANTDNVNWIANIPLSYRYLGFKVGKWDAAKGENVMDKNAKMNNKALRQAIAYGMNISAVNKRYTNGLTFHVPTLIPA…
545	GC_00000003	Poultry_UMNLJ113	955	42	149	0.767968	0.736323	0.751813			COG0747	ABC-type transport system, periplasmic component (DdpA) (PDB:3RQT)	E	Amino acid transport and metabolism	#NAME?
546	GC_00000003	Poultry_UMNLJ22	1082	42	149	0.767968	0.736323	0.751813			COG0747	ABC-type transport system, periplasmic component (DdpA) (PDB:3RQT)	E	Amino acid transport and metabolism	------------------MKMSKSKLL-YVTLASSLTIFATACGAKKTDS--SNQTIKFSQNVPKKAIKKVGTLTYALENESPFTGIFLSEIADTSPDVEAAAPRDESLFSINDQYQITDKGAATLKLNHHDNTDKIKVKDKVRWSDGKPVVAKDLEYSYEILANPKIQTTQYTSSLENIKGMAEYHQGKVKEISGIEMPDGPNGKTLILHFKELKPAMLNAASGFYWEHAAPYHYLKKVPFEKLVSSDQVRKHPLYFGPYKMDKTVQGQSTSWSRNPYYWREKHNFAHIYMSNITNSNVSQAIKSHKFDVASVLDSQWLQVKNTKGVNSVDKKTLSYNYLAFKVGKWDQKLGKNVENPHAKMNNPALRKAMAYAMNVGVINNRFYHGLKFRVNSLIPS…
547	GC_00000003	Poultry_UMNLJ22	151	42	149	0.767968	0.736323	0.751813	K02035	peptide/nickel transport system substrate-binding protein	COG0747	ABC-type transport system, periplasmic component (DdpA) (PDB:3RQT)	E	Amino acid transport and metabolism	--------------------MKKVKWLGAITVLSGAALTLTACGNNNNNN-ASDKKVSFKEAVPKKQVKKGGTLKYAIESDSPFTGIFLPELSDTSTDSEIQGPGLEGLFAVNDTYKINNKGAATFKLDKDAKTITIEVKKGVKWSDGKQVTAKDVEYAYEIVGNPKTKTSRYTDSLANLVGLDEYHKGKADKISGIEMPNGEDGRKVVLHFKEMKPGMLQSGNGYFLESAEPYHYLKDVPFDKLLSDDKVRKQPLFFGPYKVQKVVRGQSVTYVPNEHYWRGKPNLDKVTMEVIGTNSVSQAIKSHKFDVTGVLNAQWNNVKDTKGVNFIGKIPLSYSYLGFKVGKFDKKTGKNVEDKNAKMNNVSLRKAMAYAMNIDAVAKRYGNGLSFRINTFIPA…
548	GC_00000003	Poultry_UMNLJ22	1144	42	149	0.767968	0.736323	0.751813	K02035	peptide/nickel transport system substrate-binding protein	COG0747	ABC-type transport system, periplasmic component (DdpA) (PDB:3RQT)	E	Amino acid transport and metabolism	---MIILNHQLVPNRWRNITMKKAKLFGSLTLLSGVALTLAACGNNSNSK-VDNPTKNFKSATPKKAVKKGGTVSVALESDTPFTGIFLNELSDTQNDSDAMAPANEALFDTDDIYQINDKGPATLKLDNDNKTATIKIKNGVKWSDGKQVTAKDVEYSYEIIANKATKSSRYTDSLQNIVGMSEYHDGKSNTISGIEMPDGENGRTVVIHFKEMKPGMKFSGNGYFWEAAAPYHYLKDVPFDKLQSSDQVRKKPLFFGPYKMSKVVRGQAVTFVPNKYYWRGTPKLDKVTIQVLNPNSASQAIKSHKYDIAGVINTQWKNVANTDNVNWIAHIPLSYSYLGFKVGKWDAAKGENVMDKNAKMNNKALRQAIAYGMNISAVNKRYTNGLTFHVPTLVPA…
549	GC_00000003	Poultry_UMNLJ22	1081	42	149	0.767968	0.736323	0.751813			COG0747	ABC-type transport system, periplasmic component (DdpA) (PDB:3RQT)	E	Amino acid transport and metabolism	---------------------------------------------------------------------------------------------------------------------------------------------------------------------------------------------------------------------------------------------------------------------------------------------------------------------------------------------------------------------------------------------------------------…
550	GC_00000003	Rodent_117k	381	42	149	0.767968	0.736323	0.751813	K02035	peptide/nickel transport system substrate-binding protein	COG0747	ABC-type transport system, periplasmic component (DdpA) (PDB:3RQT)	E	Amino acid transport and metabolism	------------------MKMSKSKLL-YVTLASSLTIFATACGAKKTYS--SNQTIKFSQNVPKKAIKKGGTLTYALENESPFTGIFLSEIADTSPDVEAAAPGDESLFSINDQYQITDKGAATLKLNHHDNTAKIKVKDKVRWSDGKPVVAKDLEYSYEILANPKVQTTQYTSSLENIKGMAEYHQGKAKEISGIEMPDGPNGKTLILHFKELKPAMLNAASGFYWEHAAPYHYLKKVPFEKLVSSDQVRKHPLYFGPYKMDKTVQGQSTSWSRNPYYWRGKPNFAHIYMSNITNSNVSQAIKSHKFDVASVLDSQWLQVKNTKGVNFVGKKTLSYNYLAFKVGKWDQKLGKNVENPHAKMNNPALRKAMAYAMNVDVINNRFYHGLKFRVNSLIPS…
551	GC_00000003	Rodent_117k	691	42	149	0.767968	0.736323	0.751813	K02035	peptide/nickel transport system substrate-binding protein	COG0747	ABC-type transport system, periplasmic component (DdpA) (PDB:3RQT)	E	Amino acid transport and metabolism	--------------------MKKVKWLGAITVLSGAALTLTACGNNNSNN-ASDKKVSFKEAVPKKQVKKGGTLKYAIESDSPFTGIFLPELSDTATDSTIQEPGLEALFDVTDSYKINNKGPATFKLDKNAKTITIEVKDGVKWSDGKQVTAKDLEYAYEIVGNPKTKTSRYTDSLANLVGLEEYHKGKSDKISGIEMPNGEDGRKVVLHFKEMKPGMLQSGNGYFLETAEPYHYLKDVPFDKLLSDDKVRKQPLFFGPYKVQKVVRGQSVTYVPNEHYWRGKPNLDKVTMEVIGTNSVSQAIKSHKFDVTGVLNTQWNNVKDTKGVNFIGKIPLSYNYLGFKVGKFDKKTGKNVEDKNAKMNNVSLRKAMAYAMNIDAVAKRYGNGLSFRINTLIPA…
552	GC_00000003	Rodent_117k	332	42	149	0.767968	0.736323	0.751813	K02035	peptide/nickel transport system substrate-binding protein	COG0747	ABC-type transport system, periplasmic component (DdpA) (PDB:3RQT)	E	Amino acid transport and metabolism	---MIILNHQLVPNRWRNITMKKAKLFGSLTLLSGVALTLAACGNNSNSK-VDNPTKNFKSATPKKAVKKGGTVSVALESDTPFTGIFLNELSDTQNDSDAMAPANEGLFDTDDTYQINDKGPATLKLDNDNKTATIKIKNGVKWSDGKQVTAKDVEYSYEIIANKATKSSRYTDSLQNIVGMSEYHDGKSNTISGIEMPDGENGRTVVIHFKEMKPGMKFSGNGYFWEAAAPYHYLKDIPFDKLQSSDQVRKKPLFFGPYKMSKVVRGQAVTFVPNKYYWRGTPKLDKVTIQVLNPNSASQAIKSHKYDIAGVINTQWKNVANTNNVNWIAKIPLSYRYLGFKVGKWDAAKGENVMDKNAKMNNKALRQAIAYGMNISAVNKRYTNGLTFHIPTLIPA…
553	GC_00000003	Rodent_A53_45_LJ_DSS	1336	42	149	0.767968	0.736323	0.751813	K02035	peptide/nickel transport system substrate-binding protein	COG0747	ABC-type transport system, periplasmic component (DdpA) (PDB:3RQT)	E	Amino acid transport and metabolism	------------------MKMSKSKLL-YVTLASSLTIFATACGAKKTDS--SNQTIKFSQNVPKKAIKKGGTLTYALENESPFTGIFLSEIADTSPDVEAAAPGDESLFSINDQYQITDKGAATLKLNHHDNTAKIKVKDKVRWSDGKPVVAKDLEYSYEILANPKVQTTQYTSSLENIKGMAEYHQGKAKEISGIEMPDGPNGKTLILHFKELKPAMLNAASGFYWEHAAPYHYLKKVPFEKLVSSDQVRKHPLYFGPYKMDKTVQGQSTSWSRNPYYWRGKPNFAHIYMSNITNSNVSQAIKSHKFDVASVLDSQWLQVKNTKGVNFVGKKTLSYNYLAFKVGKWDQKLGKNVENPHAKMNNPALRKAMAYAMNVDVINNRFYHGLKFRVNSLIPS…
554	GC_00000003	Rodent_A53_45_LJ_DSS	405	42	149	0.767968	0.736323	0.751813	K02035	peptide/nickel transport system substrate-binding protein	COG0747	ABC-type transport system, periplasmic component (DdpA) (PDB:3RQT)	E	Amino acid transport and metabolism	--------------------MKKVKWLGAITVLSGAALTLTACGNNNNNN-ASDKKVSFKEAVPKKQVKKGGTLKYAIESDSPFTGIFLPELSDTTTDSEIQAPGLEGLFTTDDSYKINNKGAATFKLDKNAKTITIEVKDGVKWSDGKQVTAKDLEYAYEIVGNPKTKTSRYTDSLASLVGLEEYHKGKSDKISGIEMPNGEDGRKVVLHFKEMKPGMLQSGNGYFLESAEPYHYLKDVPFDKLLSDDKVRKQPLFFGPYKVQKVVRGQSVTYVPNEHYWRGKPNLDKVTMEVIGTNSVSQAIKSHKFDVTGVLNTQWNNVKDTKGVNFIGKIPLLYNYLGFKVGKFDKKTGKNVEDKNAKMNNVSLRKAMAYAMNIDAVAKRYGNGLSFRINTLIPA…
555	GC_00000003	Rodent_Byun_jo_01	567	42	149	0.767968	0.736323	0.751813	K02035	peptide/nickel transport system substrate-binding protein	COG0747	ABC-type transport system, periplasmic component (DdpA) (PDB:3RQT)	E	Amino acid transport and metabolism	------------------MKMSKSKLL-YVTLASSLTIFATACGAKKTDS--SNQTIKFSQNVPKKAIKKGGTLTYALENESPFTGIFLSEIADTSPDVEAAAPGDESLFSINDQYQITDKGAATLKLNHHDNTAKIKVKDKVRWSDGKPVVAKDLEYSYEILANPKVQTTQYTSSLENIKGMAEYHQGKAKEISGIEMPDGPNGKTLILHFKELKPAMLNAASGFYWEHAAPYHYLKKVPFEKLVSSDQVRKHPLYFGPYKMDKTVQGQSTSWSRNPYYWRGKPNFAHIYMSNITNSNVSQAIKSHKFDVASVLDSQWLQVKNTKGVNFVGKKTLSYNYLAFKVGKWDQKLGKNVENPHAKMNNPALRKAMAYAMNVDVINNRFYHGLKFRVNSLIPS…
556	GC_00000003	Rodent_Byun_jo_01	1453	42	149	0.767968	0.736323	0.751813	K02035	peptide/nickel transport system substrate-binding protein	COG0747	ABC-type transport system, periplasmic component (DdpA) (PDB:3RQT)	E	Amino acid transport and metabolism	--------------------MKKVKWLGAITVLSGAALTLTACGNNNNNN-ASDKKVSFKEAVPKKQVKKGGTLKYAIESDSPFTGIFLPELSDTSTDTEIQSPGLEGLFSVDDSYKINNKGAAIFKLDKNAKTITIEVKDGVKWSDGKQVTAKDLEYAYEIVGNPKTKTSRYTDSLANLVGLEEYHKGKSDKISGIEMPNGENGRKVVLHFKEMKPGMLQSGNGYFLESAEPYHYLKDVPFDKLLSDNKVRKQPLFFGPYKVQKVVRGQSVTYVPNEHYWRGKPNLDKVTMEVIGTNSVSQSIKSHKFDVTGVLNTQWNNVKDTKGVNFIGKIPLSYNYLGFKVGKFDKKTGKNVEDKNAKMNNVSLRKAMAYAMNIDAVTKRYGNGLSFRINTLIPA…
557	GC_00000003	Rodent_Byun_jo_01	512	42	149	0.767968	0.736323	0.751813	K02035	peptide/nickel transport system substrate-binding protein	COG0747	ABC-type transport system, periplasmic component (DdpA) (PDB:3RQT)	E	Amino acid transport and metabolism	---MIILNHQLVPNRWRNITMKKAKLFGSLTLLSGVALTLAACGNNSNSK-VDNPTKNFKSATPKKAVKKGGTVSVALESDTPFTGIFLNELSDTSNDSDAMAPANEGLFDTDDTYQINDKGPATLKLDNDNKTATIKIKNGVKWSDGKQVTAKDVEYSYEIIANKATKSSRYTDSLQNIIGMSEYHDGKSNTISGIEMPDGENGRTVVIHFKEMKPGMKFSGNGYFWECAAPYHYLKDVPFDKLQSSDQVRKKPLFFGPYKMNKVVRGQAVTFVPNKYYWRGTPKLDKVTIQVLNPNSASQAIKSHKYDIAGVINTQWKNVANTDNVNWIAKIPLSYRYLGFKVGKWDAAKGENVMDKNAKMNNKALRQAIAYGMNISAVNKRYTNGLTFHIPTLIPA…
558	GC_00000003	Rodent_CIRM_BIA651	830	42	149	0.767968	0.736323	0.751813	K02035	peptide/nickel transport system substrate-binding protein	COG0747	ABC-type transport system, periplasmic component (DdpA) (PDB:3RQT)	E	Amino acid transport and metabolism	------------------MKMSKSKLL-YVTLASSLTIFATACGAKKTDS--SNQTIKFSQNVPKKAIKKGGTLTYALENESPFTGIFLSEIADTSPDVEAAAPGDESLFSINDQYQITDKGAATLKLNHHDNTAKIKVKDKVRWSDGKPVVAKDLEYSYEILANPKVQTTQYTSTLENIKGMAEYHQGKAKEISGIEMPDGPNGKTLILHFKELKPAMLNAASGFYWEHAAPYHYLKKVPFEKLVSSDQVRKHPLYFGPYKMDKTVQGQSTSWSRNPYYWRGKPNFAHIYMSNITNSNVSQAIKSHKFDVASVLDSQWLQVKNTKGVNFVGKKTLSYNYLAFKVGKWDQKLGKNVENPHAKMNNPALRKAMAYAMNVDVINNRFYHGLKFRVNSLIPS…
559	GC_00000003	Rodent_CIRM_BIA651	334	42	149	0.767968	0.736323	0.751813	K02035	peptide/nickel transport system substrate-binding protein	COG0747	ABC-type transport system, periplasmic component (DdpA) (PDB:3RQT)	E	Amino acid transport and metabolism	--------------------MKKVKWLGAITVLSGAALTLTACGNNNNNN-ASDKKVSFKEAVPKKQVKKGGTLKYAIESDSPFTGIFLPELSDTSTDTEIQSPGLEGLFSVDDSYKINNKGAATFKLDKNAKTITIEVKDGVKWSDGKQVTAKDLEYAYEIVGNPKTKTSRYTDSLAHLVGLEEYHKGKSDKISGIEMPNGEDGRKVVLHFKEMKPGMLQSGNGYFLESAEPYHYLKDVPFDKLLSDDKVRKQPLFFGPYKVQKVVRGQSVTYVPNEHYWRGKPNLDKVTMEVIGTNSVSQAIKSHKFDVTGVLNTQWNNVKDTKGVNFIGEIPLSYNYLGFKVGKFDKKTGKNVEDKNAKMNNVSLRKAMAYAMNIDAVAKRYGNGLSFRINTLIPA…
560	GC_00000003	Rodent_CIRM_BIA651	682	42	149	0.767968	0.736323	0.751813	K02035	peptide/nickel transport system substrate-binding protein	COG0747	ABC-type transport system, periplasmic component (DdpA) (PDB:3RQT)	E	Amino acid transport and metabolism	---MITLNHQLVPNRWRNITMKKAKLFGSLTLLSGVALTLAACGNNSNSK-VDNPTKNFKSATPKKAVKKGGTVSVALETDTPITGIFLNELSDTQNDSDAMAPANEALFDTNDTYQINDKGPATLKLDNDNKTATIKIKNGVKWSDGKQVTAKDVEYSYEIIANKATKSSRYTDSLQNIVGMSEYHDGKSNTISGIEMPDGENGRTVVIHFKEMKPGMKFSGNGYFWEYAAPYHYLKDVPFDKLQSSDKVRKNPLFFGPYKMSKVVRGQAVTFVPNKYYWRGTPKLNKVTIQVLNPNSASQAIKSHKYDIAGVVNSQWKNVANTENVNWIANIPLSYSYLGFKVGKWDSAKGENVMDKNAKMNNKSLRQAIAYGMNISAVTKRYTNGLTFHVPTLIPA…
561	GC_00000003	Rodent_DPPM	1241	42	149	0.767968	0.736323	0.751813	K02035	peptide/nickel transport system substrate-binding protein	COG0747	ABC-type transport system, periplasmic component (DdpA) (PDB:3RQT)	E	Amino acid transport and metabolism	--------------------MKKVKWLGAITVLSGAALTLTACGNNNNNN-ASDKKVSFKEAVPKKQVKKGGTLKYAIESDSPFTGIFLPELSDTSTDNEIQGPGLESLFATDDSYKINNKGAATFKLDKNAKTITIEVKDGVKWSDGKQVTAKDLEYAYEIVGNPKTKTSRYTDSLANLVGLDEYHKGKADKISGIEMPNGEDGRKVVLHFKEMKPGMLQSGNGYFLESAEPYHYLKDVPFDKLLSNDKVRKQPLFFGPYKVQKVVRGQSVTYVPNEHYWRGKPNLDKVTMEVIGTNSVSQAIKSHKFDVTGVLNTQWNNVKDTKGVNFIGKIPLSYNYLGFKVGKFDKKTGKNVEDKNAKMNNVSLRKAMAYAMNIDAVTKRYGNGLSFRINTLIPA…
562	GC_00000003	Rodent_DPPM	807	42	149	0.767968	0.736323	0.751813	K02035	peptide/nickel transport system substrate-binding protein	COG0747	ABC-type transport system, periplasmic component (DdpA) (PDB:3RQT)	E	Amino acid transport and metabolism	---MIILNHQLVPNRWRNITMKKAKLFGSLTLLSGVALTLAACGNNSNSK-VDNPTKNFKSATPKKAVKKGGTVSVALESDTPFTGIFLNELSDTQNDSDAMAPANEGLFDTDDTYQINDKGPATLKLDNDNKTATIKIKNGVKWSDGKQVTAKDVEYSYEIIANKATKSSRYTDSLQNIIGMSEYHDGKSNTISGIEMPDGENGRTVVIHFKEMKPGMKFSGNGYFWENAAPYHYLKDVPFDKLQSSDQVRKKPLFFGPYKMSKVVRGQAVTFVPNKYYWRGTPKLDKVTIQVLNPNSASQAIKSHKYDIAGVINTQWKNVANTDNVNWIAKIPLSYRYLGFKVGKWDAAKGENVMDKNAKMNNKALRQAIAYGMNISAVNKRYTNGLTFHIPTLIPA…
563	GC_00000003	Rodent_DPPM	876	42	149	0.767968	0.736323	0.751813			COG0747	ABC-type transport system, periplasmic component (DdpA) (PDB:3RQT)	E	Amino acid transport and metabolism	#NAME?
564	GC_00000003	Rodent_DPPM	874	42	149	0.767968	0.736323	0.751813			COG0747	ABC-type transport system, periplasmic component (DdpA) (PDB:3RQT)	E	Amino acid transport and metabolism	------------------MKMSKSKLL-YVTLASSLTIFATACGAKKTDS--SNQTIKFSQNVPKKAIKKGGTLTYALENESPFTGIFLSEIADTSPDVEAAAPGDESLFSINDQYQITDKGAATLKLNHHDNTAKIKVKDKVRWSDGKPVVAKDLEYSYEILANPKVQTTQYTSSLENIKGMAEYHQGKAKEISGIEMPDGPNGKTLILHFKELKPAMLNAASGFYWN-------------------------------------------------------------------------------------------------------------------------------------------------------------------MPLLITI…
565	GC_00000003	Rodent_DPPM	875	42	149	0.767968	0.736323	0.751813			COG0747	ABC-type transport system, periplasmic component (DdpA) (PDB:3RQT)	E	Amino acid transport and metabolism	----------------------------------------------------------------------------------------------------------------------------------------------------------------------------------------------------------------------------------------------------------------------MDKTVQGQSTSWSRNPYYWRGKPNFAHIYMSNITNSNVSQAIKSHKFDVASVLDSQWLQVKNTKGVNFVGKKTLSYNYLAFKVGKWDQKTRKKCRKSSCQNE-----------------------------------…
566	GC_00000003	Rodent_DSM100219	552	42	149	0.767968	0.736323	0.751813	K02035	peptide/nickel transport system substrate-binding protein	COG0747	ABC-type transport system, periplasmic component (DdpA) (PDB:3RQT)	E	Amino acid transport and metabolism	------------------MKMSKSKLL-YVTLASSLTIFATACGAKKTDS--SNQTIKFSQNVPKKAIKKGGTLTYALENESPFTGIFLSEIADTSPDVEAAAPGDESLFSINDQYQITDKGAATLKLNHHDNTAKIKVKDKVRWSDGKPVVAKDLEYSYEILANPKVQTTQYTSSLENIKGMAEYHQGKAKEISGIEMPDGPNGKTLILHFKELKPAMLNAASGFYWEHAAPYHYLKKVPFEKLVSSDQVRKHPLYFGPYKMDKTVQGQSTSWSRNPYYWRGKPNFAHIYMSNITNSNVSQAIKSHKFDVASVLDSQWLQVKNTKGVNFVGKKTLSYNYLAFKVGKWDQKLGKNVENPHAKMNNPALRKAMAYAMNVDVINNRFYHGLKFRVNSLIPS…
567	GC_00000003	Rodent_DSM100219	458	42	149	0.767968	0.736323	0.751813	K02035	peptide/nickel transport system substrate-binding protein	COG0747	ABC-type transport system, periplasmic component (DdpA) (PDB:3RQT)	E	Amino acid transport and metabolism	--------------------MKKVKWLGAITVLSGAALTLTACGNNNNNN-ASDKKVSFKEAVPKKQVKKGGTLKYAIESDSPFTGIFLPELSDTSTDNEIQGPGLESLFATDDSYKINNKGAATFKLDKNAKTITIEVKDGVKWSDGKQVTAKDLEYAYEIVGNPKTKTSRYTDSLANLVGLDEYHKGKADKISGIEMPNGEDGRKVVLHFKEMKPGMLQSGNGYFLESAEPYHYLKDVPFDKLLSNDKVRKQPLFFGPYKVQKVVRGQSVTYVPNEHYWRGKPNLDKVTMEVIGTNSVSQAIKSHKFDVTDVLNTQWNNVKDTKGVNFIGKIPLSYNYLGFKVGKFDKKTGKNVEDKNAKMNNVSLRKAMAYAMNIDAVTKRYGNGLSFRINTLIPA…
568	GC_00000003	Rodent_DSM100219	497	42	149	0.767968	0.736323	0.751813	K02035	peptide/nickel transport system substrate-binding protein	COG0747	ABC-type transport system, periplasmic component (DdpA) (PDB:3RQT)	E	Amino acid transport and metabolism	---MIILNHQLVPNRWRNITMKKAKLFGSLTLLSGVALTLAACGNNSNSK-VDNPTKNFKSATPKKAVKKGGTVSVALESDTPFTGIFLNELSDAQNDSDAMAPANEGLFDTDDTYQINDKGPATLKLDNDNKTATIKIKNGVKWSDGKQVTAKDVEYSYEIIANKATKSSRYTDSLQNIVGMSEYHDGKSNTISGIEMPDGENGRTVVIHFKEMKPGMKFSGNGYFWEAAAPYHYLKDIPFDKLQSSDQVRKKPLFFGPYKMSKVVRGQAVTFVPNKYYWRGTPKLDKVTIQVLNPNSASQAIKSHKYDIAGVINTQWKNVANTNNVNWIAKIPLSYRYLGFKVGKWDAAKGENVMDKNAKMNNKALRQAIAYGMNISAVNKRYTNGLTFHIPTLIPA…
569	GC_00000003	Rodent_IMSAGC_010	714	42	149	0.767968	0.736323	0.751813	K02035	peptide/nickel transport system substrate-binding protein	COG0747	ABC-type transport system, periplasmic component (DdpA) (PDB:3RQT)	E	Amino acid transport and metabolism	------------------MKMSKSKLL-YVTLASSLTIFATACGAKKTDS--SNQTIKFSQNVPKKAIKKGGTLTYALENESPFTGIFLSEIADTSPDVEAAAPGDESLFSINDQYQITDKGAATLKLNHHDNTAKIKVKDKVRWSDGKPVVAKDLEYSYEILANPKVQTTQYTSSLENIKGMAEYHQGKAKEISGIEMPDGPNGKTLILHFKELKPAMLNAASGFYWEHAAPYHYLKKVPFEKLVSSDQVRKHPLYFGPYKMDKTVQGQSTSWSRNPYYWRGKPNFAHIYMSNITNSNVSQAIKSHKFDVASVLDSQWLQVKNTKGVNFVGKKTLSYNYLAFKVGKWDQKLGKNVENPHAKMNNPALRKAMAYAMNVDVINNRFYHGLKFRVNSLIPS…
570	GC_00000003	Rodent_IMSAGC_010	937	42	149	0.767968	0.736323	0.751813	K02035	peptide/nickel transport system substrate-binding protein	COG0747	ABC-type transport system, periplasmic component (DdpA) (PDB:3RQT)	E	Amino acid transport and metabolism	--------------MKEENKLKKVKWLGAITVLSGAALTLTACGNNNNNNDASDKKVSFKEAVPKKQVKKGGTLKYAIESDSPFTGIFLPELSDTDTDSEIQAPGLEGLFTTDDSYKINNKGAATFKLDKNAKTITIEVKDGVKWSDGKQVTAKDLEYAYEIVGNPKTKTSRYTDSLANLVGLEEYHKGKSDKISGIEMPNGEDGRKVVLHFKEMRPGMLQSGNGYFLETAEPYHYLKDVPFDKLLSNDKVRKQPLFFGPYKVQKVVRGQSVTYVPNEHYWRGKPNLDKVTMEVIGTNSVSQAIKSHKFDVTGVLNTQWNNVKDTKGVNFIGKIPLSYNYLGFKVGKFDKKTGKNVEDKNAKMNNVSLRKAMAYAMNIDAVTKRYGNGLSFRINTLIPA…
571	GC_00000003	Rodent_LBJ456	856	42	149	0.767968	0.736323	0.751813	K02035	peptide/nickel transport system substrate-binding protein	COG0747	ABC-type transport system, periplasmic component (DdpA) (PDB:3RQT)	E	Amino acid transport and metabolism	------------------MKMSKSKLL-YVTLASSLTIFATACGAKKTDS--SNQTIKFSQNVPKKAIKKGGTLTYALENESPFTGIFLSEIADTSPDVEAAAPGDESLFSINDQYQITDKGAATLKLNHHDNTAKIKVKDKVRWSDGKPVVAKDLEYSYEILANPKVQTTQYTSSLENIKGMAEYHQGKAKEISGIEMPDGPNGKTLILHFKELKPAMLNAASGFYWEHAAPYHYLKKVPFEKLVSSDQVRKHPLYFGPYKMDKTVQGQSTSWSRNPYYWRGKPNFAHIYMSNITNSNVSQAIKSHKFDVASVLDSQWLQVKNTKGVNFVGKKTLSYNYLAFKVGKWDQKLGKNVENPHAKMNNPALRKAMAYAMNVDVINNRFYHGLKFRVNSLIPS…
572	GC_00000003	Rodent_LBJ456	1722	42	149	0.767968	0.736323	0.751813	K02035	peptide/nickel transport system substrate-binding protein	COG0747	ABC-type transport system, periplasmic component (DdpA) (PDB:3RQT)	E	Amino acid transport and metabolism	--------------------MKKVKWLGAITVLSGAALTLTACGNNNNNN-ASDKKVSFKEAVPKEQVKKGGTLKYAIESDSPFTGIFLPELSDTSTDTEIQSPGLESLFATDDSYKINNKGAATFKLDKNAKTITIEVKDGVKWSDGKQVTAKDLEYAYEIVGNPKTKTSRYTDSLANLVGLDEYHKGKADKISGIEMPNGEDGRKVVLHFKEMKPGMLQSGNGYFLESAEPYHYLKDVPFDKLLSNDKVRKQPLFFGPYKVQKVVRGQSVTYVPNEHYWRGKPNLDKVTMEVIGTNSVSQAIKSHKFDVTGVLNTQWNNVKDTKGVNFIGKIPLSYNYLGFKVGKFDKKTGKNVEDKNAKMNNVSLRKAMAYAMNIDAVTKRYSNGLSFRINTLIPA…
573	GC_00000003	Rodent_LJ0	297	42	149	0.767968	0.736323	0.751813	K02035	peptide/nickel transport system substrate-binding protein	COG0747	ABC-type transport system, periplasmic component (DdpA) (PDB:3RQT)	E	Amino acid transport and metabolism	------------------MKMSKSKLL-YVTLASSLTIFATACGAKKTDS--SNQTIKFSQNVPKKAIKKGGTLTYALENESPFTGIFLSEIADTSPDVEAAAPGDESLFSINDQYQITDKGAATLKLNHHDNTAKIKVKDKVRWSDGKPVVAKDLEYSYEILANPKVQTTQYTSSLENIKGMAEYHQGKAKEISGIEMPDGPNGKTLILHFKELKPAMLNAASGFYWEHAAPYHYLKKVPFEKLVSSDQVRKHPLYFGPYKMDKTVQGQSTSWSRNPYYWRGKPNFAHIYMSNITNSNVSQAIKSHKFDVASVLDSQWLQVKNTKGVNFVGKKTLSYNYLAFKVGKWDQKLGKNVENPHAKMNNPALRKAMAYAMNVDVINNRFYHGLKFRVNSLIPS…
574	GC_00000003	Rodent_LJ0	48	42	149	0.767968	0.736323	0.751813	K02035	peptide/nickel transport system substrate-binding protein	COG0747	ABC-type transport system, periplasmic component (DdpA) (PDB:3RQT)	E	Amino acid transport and metabolism	--------------------MKKVKWLGAITVLSGAALTLTACGNNNNNN-ASDKKVSFKEAVPKKQVKKGGTLKYAIESDSPFTGIFLPELSDTSTDTEIQSPGLEGLFSVDDSYKINNKGAAIFKLDKNAKTITIEVKDGVKWSDGKQVTAKDLEYAYEIVGNPKTKTSRYTDSLANLVGLEEYHKGKSDKISGIEMPNGENGRKVVLHFKEMKPGMLQSGNGYFLESAEPYHYLKDVPFDKLLSDNKVRKQPLFFGPYKVQKVVRGQSVTYVPNEHYWRGKPNLDKVTMEVIGTNSVSQSIKSHKFDVTGVLNTQWNNVKDTKGVNFIGKIPLSYNYLGFKVGKFDKKTGKNVEDKNAKMNNVSLRKAMAYAMNIDAVTKRYGNGLSFRINTLIPA…
575	GC_00000003	Rodent_LL8	356	42	149	0.767968	0.736323	0.751813	K02035	peptide/nickel transport system substrate-binding protein	COG0747	ABC-type transport system, periplasmic component (DdpA) (PDB:3RQT)	E	Amino acid transport and metabolism	------------------MKMSKSKLL-YVTLASSLTIFATACGAKKTDS--SNQTIKFSQNVPKKAIKKGGTLTYALENESPFTGIFLSEIADTSPDVEAAAPGDESLFSINDQYQITDKGAATLKLNHHDNTAKIKVKDKVRWSDGKPVVAKDLEYSYEILANPKVQTTQYTSSLENIKGMAEYHQGKAKEISGIEMPDGPNGKTLILHFKELKPAMLNAASGFYWEHAAPYHYLKKVPFEKLVSSDQVRKHPLYFGPYKMDKTVQGQSTSWSRNPYYWRGKPNFAHIYMSNITNSNVSQAIKSHKFDVASVLDSQWLQVKNTKGVNFVGKKTLSYNYLAFKVGKWDQKLGKNVENPHAKMNNPALRKAMAYAMNVDVINNRFYHGLKFRVNSLIPS…
576	GC_00000003	Rodent_LL8	534	42	149	0.767968	0.736323	0.751813	K02035	peptide/nickel transport system substrate-binding protein	COG0747	ABC-type transport system, periplasmic component (DdpA) (PDB:3RQT)	E	Amino acid transport and metabolism	--------------------MKKVKWLGAITVLSGAALTLTACGNNNNNN-ASDKKVSFKEAVPKKQVKKGGTLKYAIESDSPFTGIFLPELSDTSTDTEIQSPGLEGLFSVDDSYKINNKGAATFKLDKNAKTITIEVKDGVKWSDGKQVTAKDLEYAYEIVGNPKTKTSRYTDSLAHLVGLEEYHKGKSDKISGIEMPNGEDGRKVVLHFKEMKPGMLQSGNGYFLESAEPYHYLKDVPFDKLLSDDKVRKQPLFFGPYKVQKVVRGQSVTYVPNEHYWRGKPNLDKVTMEVIGTNSVSQAIKSHKFDVTGVLNTQWNNVKDTKGVNFIGKIPLSYNYLGFKVGKFDKKTGKNVEDKNAKMNNVSLRKAMAYAMNIDAVAKRYGNGLSFRINTLIPA…
577	GC_00000003	Rodent_LL8	410	42	149	0.767968	0.736323	0.751813	K02035	peptide/nickel transport system substrate-binding protein	COG0747	ABC-type transport system, periplasmic component (DdpA) (PDB:3RQT)	E	Amino acid transport and metabolism	---MIILNHQLVPNRWRNITMKKAKLFGSLTLLSGVALTLAACGNNSNSK-VDNPTKNFKSATPKKAVKKGGTVSVALETDTPITGIFLNELSDTQNDSDAMAPANEALFDTNDTYQINDKGPATLKLDNDNKTATIKIKNGVKWSDGKQVTAKDVEYSYEIIANKATKSSRYTDSLQNIVGMSEYHDGKSNTISGIEMPDGENGRTVVIHFKEMKPGMKFSGNGYFWETAAPYHYLKDVPFDKLQSSDQVRKKPLFFGPYKMSKVVRGQAVTFVPNKYYWRGTPKLDKVTIQVLNPNSASQAIKSHKYDIAGVINIQWKNVANTDNVNWIAKIPLSYRYLGFKVGKWDAAKGENVMDKNAKMNNKALRQAIAYGMNISAVNKRYTNGLTFHIPTLIPA…
578	GC_00000003	Rodent_Lj_16	332	42	149	0.767968	0.736323	0.751813	K02035	peptide/nickel transport system substrate-binding protein	COG0747	ABC-type transport system, periplasmic component (DdpA) (PDB:3RQT)	E	Amino acid transport and metabolism	------------------MKMSKSKLL-YVTLASSLTIFATACGAKKTDS--SNQTIKFSQNVPKKAIKKGGTLTYALENESPFTGIFLSEIADTSPDVEAAAPGDESLFSINDQYQITDKGAATLKLNHHDNTAKIKVKDKVRWSDGKPVVAKDLEYSYEILANPKVQTTQYTSSLENIKGMAEYHQGKAKEISGIEMPDGPNGKTLILHFKELKPAMLNAASGFYWEHAAPYHYLKKVPFEKLVSSDQVRKHPLYFGPYKMDKTVQGQSTSWSRNPYYWRGKPNFAHIYMSNITNSNVSQAIKSHKFDVASVLDSQWLQVKNTKGVNFVGKKTLSYNYLAFKVGKWDQKLGKNVENPHAKMNNPALRKAMAYAMNVDVINNRFYHGLKFRVNSLIPS…
579	GC_00000003	Rodent_Lj_16	313	42	149	0.767968	0.736323	0.751813	K02035	peptide/nickel transport system substrate-binding protein	COG0747	ABC-type transport system, periplasmic component (DdpA) (PDB:3RQT)	E	Amino acid transport and metabolism	--------------------MKKVKWLGAITVLSGAALTLTACGNNNNNN-ASDKKVSFKEAVPKKQVKKGGTLKYAIESDSPFTGIFLPELSDTSTDTEIQSPGLEGLFSVDDSYKINNKGAATFKLDKNAKTITIEVKDGVKWSDGKQVTAKDLEYAYEIVGNPKTKTSRYTDSLANLVGLEEYHKGKSDKISGIEMPNGEDGRKVVLHFKEMNPGMLQSGNGYFLESAEPYHYLKDVPFDKLLSDDKVRKQPLFFGPYKVQKVVRGQSVTYVPNEHYWRGKPNLDKVTMEVIGTNSVSQAIKSHKFDVTGVLNTQWNNVKDTKGVNFIGKIPLSYNYLGFKVGKFDKKTGKNVEDKNAKMNNVSLRKAMAYAMNIDAVAKRYGNGLSFRINTLIPA…
580	GC_00000003	Rodent_Lj_16	1229	42	149	0.767968	0.736323	0.751813			COG0747	ABC-type transport system, periplasmic component (DdpA) (PDB:3RQT)	E	Amino acid transport and metabolism	--------------------MKKAKLFGSLTLLSGVALTLAACGNNSNSK-VDNPTKNFKSATPKKAVKKGGTVSVALESDTPFTGIFLNELSDTQNDSDAMAPANEALFDTDNTYQINDKGPATLKLDNSNKTATIKIKNGVKWSDGKQVTAKDVEYSYEIIANKATKSSRYTDSLQNIVGMSEYHDGKANTISGIEMPDGENGRTVVIHFKEMKPGMKFSGNGYFWEAAAPYHYLKDIPFNKLQSSDRVRKNPLFFGPYKMSKVVRGQAVTFVPNKYYWRGTPKLNKVTIQVLNPNS----------------------------------------------------------------------------------------------------…
581	GC_00000003	Rodent_MR1	449	42	149	0.767968	0.736323	0.751813	K02035	peptide/nickel transport system substrate-binding protein	COG0747	ABC-type transport system, periplasmic component (DdpA) (PDB:3RQT)	E	Amino acid transport and metabolism	------------------MKMSKSKLL-YVTLASSLTIFATACGAKKTDS--SNQTIKFSQNVPKKAIKKGGTLTYALENESPFTGIFLSEIADTSPDVEAAAPGDESLFSINDQYQITDKGAATLKLNHHDNTAKIKVKDKVRWSDGKPVVAKDLEYSYEILANPKVQTTQYTSSLENIKGMAEYHQGKAKEISGIEMPDGPNGKTLILHFKELKPAMLNAASGFYWEHASPYHYLKKVPFEKLVSSDQVRKHPLYFGPYKMDKTVQGQSTSWSRNPYYWRGKPNFAHIYMSNITNSNVSQAIKSHKFDVASVLDSQWLQVKNTKGVNFVGKKTLSYNYLAFKVGKWDQKLGKNVENPHAKMNNPALRKAMAYAMNVDVINNRFYHGLKFRVNSLIPS…
582	GC_00000003	Rodent_MR1	1334	42	149	0.767968	0.736323	0.751813	K02035	peptide/nickel transport system substrate-binding protein	COG0747	ABC-type transport system, periplasmic component (DdpA) (PDB:3RQT)	E	Amino acid transport and metabolism	--------------------MKKVKWLGAITVLSGAALTLTACGNNNNNN-ASDKKVSFKEAVPKEQVKKGGTLKYAIESDSPFTGIFLPELSDTSTDTEIQSPGLEGLFSVDDSYKINNKGAATFKLDKNAKTITIEVKDGVKWSDGKQVTAKDLEYAYEIVGNPKTKTSRYTDSLANLVGLEEYHKGKSDKISGIEMPNGENGRKVVLHFKEMKPGMLQSGNGYFLETAEPYHYLKDVPFDKLLSDDKVRKQPLFFGPYKVQKVVRGQSVTYVPNEHYWRGKPNLDKITMEVIGTNSVSQAIKSHKFDITGVLNSQWNNVKDTKGVNFIGKIPLSYNYLGFKVGKFDKKTGKNVEDKNAKMNNVSLRKAMAYAMNIDAVTKRYSNGLSFRINTLIPA…
583	GC_00000003	Rodent_MR1	395	42	149	0.767968	0.736323	0.751813	K02035	peptide/nickel transport system substrate-binding protein	COG0747	ABC-type transport system, periplasmic component (DdpA) (PDB:3RQT)	E	Amino acid transport and metabolism	---MIILNHQLVPNRWRNITMKKAKLFGSLTLLSGVALTLAACGNNSNSK-VDNPTKNFKSATPKKAVKKGGTVSVALESDTPFTGIFLNELSDTQNDSDAMAPANEGLFDTDDTYQINDKGPATLKLDNDNKTATIKIKNGVKWSDGKQVTAKDVEYSYEIIANKATKSSRYTDSLQNIIGMSEYHDGKSNTISGIEMPDGENGRTVVIHFKEMKPGMKFSGNGYFWEYAAPYHYLKDVPFDKLQSSDQVRKKPLFFGPYKMSKVVRGQAVTFVPNKYYWRGTPKLDKVTIQVLNPNSASQAIKSHKYDIAGVINTQWKNVANTDNVNWIAKIPLSYRYLGFKVGKWDAAKGENVMDKNAKMNNKALRQAIAYGMNISAVNKRYTNGLTFHIPTLIPA…
584	GC_00000003	Rodent_N62	660	42	149	0.767968	0.736323	0.751813	K02035	peptide/nickel transport system substrate-binding protein	COG0747	ABC-type transport system, periplasmic component (DdpA) (PDB:3RQT)	E	Amino acid transport and metabolism	------------------MKMSKSKLL-YVTLASSLTIFATACGAKKTDS--SNQTIKFSQNVPKKAIKKGGTLTYALENESPFTGIFLSEIADTSPDVEAAAPGDESLFSINDQYQITDKGAATLKLNHHDNTAKIKVKDKVRWSDGKPVVAKDLEYSYEILANPKVQTTQYTSSLENIKGMAEYHQGKAKEISGIEMPDGPNGKTLILHFKELKPAMLNAASGFYWEHAAPYHYLKKVPFEKLVSSDQVRKHPLYFGPYKMDKTVQGQSTSWSRNPYYWRGKPNFAHIYMSNITNSNVSQAIKSHKFDVASVLDSQWLQVKNTKGVNFVGKKTLSYNYLAFKVGKWDQKLGKNVENPHAKMNNPALRKAMAYAMNVDVINNRFYHGLKFRVNSLIPS…
585	GC_00000003	Rodent_N62	1541	42	149	0.767968	0.736323	0.751813	K02035	peptide/nickel transport system substrate-binding protein	COG0747	ABC-type transport system, periplasmic component (DdpA) (PDB:3RQT)	E	Amino acid transport and metabolism	--------------------MKKVKWLGAITVLSGAALTLTACGNNNNNN-ASDKKVSFKEAVPKKQVKKGGTLKYAIESDSPFTGIFLPELSDTDTDSEIQAPGLEGLFTTDDSYKINNKGAATFKLDKNAKTITIEVKDGVKWSDGKQVTAKDLEYAYEIVGNPKTKTSRYTDSLANLVGLEEYYKGKSDKISGIEMPNGEDGRKVVLHFKEMKPGMLQSGNGYFLESAEPYHYLKDVPFDKLLSDDKVRKQPLFFGPYKVQKVVRGQSVTYVPNEHYWRGKPNLDKVTMEVIGTNSVSQAIKSHKFDVTGVLNTQWNNVKDTKGVNFIGKIPLSYNYLGFKVGKFDKKTGKNVEDKNAKMNNVSLRKAMAYAMNIDAVAKRYGNGLSFRINTLIPA…
586	GC_00000003	Rodent_N62	718	42	149	0.767968	0.736323	0.751813	K02035	peptide/nickel transport system substrate-binding protein	COG0747	ABC-type transport system, periplasmic component (DdpA) (PDB:3RQT)	E	Amino acid transport and metabolism	---MIILNHQLVPNRWRNITMKKAKLFGSLTLLSGVALTLAACGNNSNSK-VDNPTKNFKSATPKKAVKKGGTVSVALESDTPFTGIFLNELSDTQNDSDAMAPANEALFDTDDTYQINDKGPATLKLDNSNKTATIKIKNGVKWSDGKQVTAKDVEYSYEIIANKATKSSRYTDSLQNIIGMSEYHDGKANTISGIEMPDGENGRTVVIHFKEMKPGMKFSGNGYFWEQAAPYHYLKDIPFNKLQSSDRVRKNPLFFGPYKMSKVVRGQAVTFVPNKYYWRGTPKLNKVTIQVLNPNSASQAIKSHKFDITGVINSQWKNVANTDNVNWIANIPLSYSYLGFKVGKWDAAKGENVMDKNSKMNNKSLRQAIAYGMNISAVTKRYTNGLTFHIPTLIPA…
587	GC_00000003	Rodent_NCK2677	661	42	149	0.767968	0.736323	0.751813	K02035	peptide/nickel transport system substrate-binding protein	COG0747	ABC-type transport system, periplasmic component (DdpA) (PDB:3RQT)	E	Amino acid transport and metabolism	------------------MKMSKSKLL-YVTLASSLTIFATACGAKKTDS--SNQTIKFSQNVPKKAIKKGGTLTYALENESPFTGIFLSEIADTSPDVEAAAPGDESLFSINDQYQITDKGAATLKLNHHDNTAKIKVKDKVRWSDGKPVVAKDLEYSYEILANPKVQTTQYTSSLENIKGMAEYHQGKAKEISGIEMPDGPNGKTLILHFKELKPAMLNAASGFYWEHAAPYHYLKKVPFEKLVSSDQVRKHPLYFGPYKMDKTVQGQSTSWSRNPYYWRGKPNFAHIYMSNITNSNVSQAIKSHKFDVASVLDSQWLQVKNTKGVNFVGKKTLSYNYLAFKVGKWDQKLGKNVENPHAKMNNPALRKAMAYAMNVDVINNRFYHGLKFRVNSLIPS…
588	GC_00000003	Rodent_NCK2677	1591	42	149	0.767968	0.736323	0.751813	K02035	peptide/nickel transport system substrate-binding protein	COG0747	ABC-type transport system, periplasmic component (DdpA) (PDB:3RQT)	E	Amino acid transport and metabolism	--------------------MKKVKWLGAITVLSGAALTLTACGNNNNNN-ASDKKVSFKEAVPKEQVKKGGTLKYAIESDSPFTGIFLPELSDTSTDTEIQSPGLEGLFSVDDSYKINNKGAATFKLDKNAKTITIEVKDGVKWSDGKQVTAKDLEYAYEIVGNPKTKTSRYTDSLANLVGLEEYHKGKSDKISGIEMPNGENGRKVVLHFKEMKPGMLQSGNGYFLETAEPYHYLKDVPFDKLLSDDKVRKQPLFFGPYKVQKVVRGQSVTYVPNEHYWRGKPNLDKITMEVIGTNSVSQAIKSHKFDITGVLNSQWNNVKDTKGVNFIGKIPLSYNYLGFKVGKFDKKTGKNVEDKNAKMNNVSLRKAMAYAMNIDAVTKRYSNGLSFRINTLIPA…
589	GC_00000003	Rodent_NCK2677	715	42	149	0.767968	0.736323	0.751813	K02035	peptide/nickel transport system substrate-binding protein	COG0747	ABC-type transport system, periplasmic component (DdpA) (PDB:3RQT)	E	Amino acid transport and metabolism	---MIILNHQLVPNRWRNITMKKAKLFGSLTLLSGVALTLAACGNNSNSK-VDNPTKNFKSATPKKAVKKGGTVSVALESDTPFTGIFLNELSDTQNDSDAMAPANEGLFDTDDTYQINDKGPATLKLDNDNKTATIKIKNGVKWSDGKQVTAKDVEYSYEIIANKATKSSRYTDSLQNIIGMSEYHDGKSNTISGIEMPDGENGRTVVIHFKEMKPGMKFSGNGYFWEYAAPYHYLKDVPFDKLQSSDQVRKKPLFFGPYKMSKVVRGQAVTFVPNKYYWRGTPKLDKVTIQVLNPNSASQAIKSHKYDIAGVINTQWKNVANTDNVNWIAKIPLSYRYLGFKVGKWDAAKGENVMDKNAKMNNKALRQAIAYGMNISAVNKRYTNGLTFHIPTLIPA…
590	GC_00000003	Rodent_NM60_B2_8	34	42	149	0.767968	0.736323	0.751813	K02035	peptide/nickel transport system substrate-binding protein	COG0747	ABC-type transport system, periplasmic component (DdpA) (PDB:3RQT)	E	Amino acid transport and metabolism	------------------MKMSKSKLL-YVTLASSLTIFATACGAKKTDS--SNQTIKFSQNVPKKAIKKGGTLTYALENESPFTGIFLSEIADTSPDVEAAAPGDESLFSINDQYQITDKGAATLKLNHHDNTAKIKVKDKVRWSDGKPVVAKDLEYSYEILANPKVQTTQYTSSLENIKGMAEYHQGKAKEISGIEMPDGPNGKTLILHFKELKPAMLNAASGFYWEHAAPYHYLKKVPFEKLVSSDQVRKHPLYFGPYKMDKTVQGQSTSWSRNPYYWRGKPNFAHIYMSNITNSNVSQAIKSHKFDVASVLDSQWLQVKNTKGVNFVGKKTLSYNYLAFKVGKWDQKLGKNVENPHAKMNNPALRKAMAYAMNVDVINNRFYHGLKFRVNSLIPS…
591	GC_00000003	Rodent_NM60_B2_8	803	42	149	0.767968	0.736323	0.751813	K02035	peptide/nickel transport system substrate-binding protein	COG0747	ABC-type transport system, periplasmic component (DdpA) (PDB:3RQT)	E	Amino acid transport and metabolism	--------------------MKKVKWLGAITVLSGAALTLTACGNNNNNN-ASDKKVSFKEAVPKKQVKKGGTLKYAIESDSPFTGIFLPELSDTSTDTEIQSPGLEGLFSVDDSYKINNKGAAIFKLDKNAKTITIEVKDGVKWSDGKQVTAKDLEYAYEIVGNPKTKTSRYTDSLANLVGLEEYHKGKSDKISGIEMPNGENGRKVVLHFKEMKPGMLQSGNGYFLESAEPYHYLKDVPFDKLLSDNKVRKQPLFFGPYKVQKVVRGQSVTYVPNEHYWRGKPNLDKVTMEVIGTNSVSQSIKSHKFDVTGVLNTQWNNVKDTKGVNFIGKIPLSYNYLGFKVGKFDKKTGKNVEDKNAKMNNVSLRKAMAYAMNIDAVTKRYGNGLSFRINTLIPA…
592	GC_00000003	Rodent_NM60_B2_8	600	42	149	0.767968	0.736323	0.751813	K02035	peptide/nickel transport system substrate-binding protein	COG0747	ABC-type transport system, periplasmic component (DdpA) (PDB:3RQT)	E	Amino acid transport and metabolism	---MIILNHQLVPNRWRNITMKKAKLFGSLTLLSGVALTLAACGNNSNSK-VDNPTKNFKSATPKKAVKKGGTVSVALESDTPFTGIFLNELSDAQNDSDAMAPANEALFDTDDTYQINDKGPATLKLDNSNKTATIKIKNGVKWSDGKQVTAKDVEYSYEIIANKATKSSRYTDSLQNIIGMSEYHDGKANTISGIEMPDGENGRTVVIHFKEMKPGMKFSGNGYFWEQAAPYHYLKDIPFNKLQSSDRVRKNPLFFGPYKMSKVVRGQAVTFVPNKYYWRGTPKLNKVTIQVLNPNSASQAIKSHKFDITGVVNSQWKNVANTDNVNWIANIPLSYSYLGFKVGKWDAAKGENVMDKNSKMNNKSLRQAIAYGMNISAVTKRYTNGLTFHIPTLIPA…
593	GC_00000003	Rodent_PC38	255	42	149	0.767968	0.736323	0.751813	K02035	peptide/nickel transport system substrate-binding protein	COG0747	ABC-type transport system, periplasmic component (DdpA) (PDB:3RQT)	E	Amino acid transport and metabolism	------------------MKMSKSKLL-YVTLASSLTIFATACGAKKTDS--SNQTIKFSQNVPKKAIKKGGTLTYALENESPFTGIFLSEIADTSPDVEAAAPGDESLFSINDQYQITDKGAATLKLNHHDNTAKIKVKDKVRWSDGKPVVAKDLEYSYEILANPKVQTTQYTSSLENIKGMAEYHQGKAKEISGIEMPDGPNGKTLILHFKELKPAMLNAASGFYWEHAAPYHYLKKVPFEKLVSSDQVRKHPLYFGPYKMDKTVQGQSTSWSRNPYYWRGKPNFAHIYMSNITNSNVSQAIKSHKFDVASVLDSQWLQVKNTKGVNFVGKKTLSYNYLAFKVGKWDQKLGKNVENPHAKMNNPALRKAMAYAMNVDVINNRFYHGLKFRVNSLIPS…
594	GC_00000003	Rodent_PC38	1050	42	149	0.767968	0.736323	0.751813	K02035	peptide/nickel transport system substrate-binding protein	COG0747	ABC-type transport system, periplasmic component (DdpA) (PDB:3RQT)	E	Amino acid transport and metabolism	--------------------MKKVKWLGAITVLSGAALTLTACGNNNNNN-ASDKKVSFKEAVPKEQVKKGGTLKYAIESDSPFTGIFLPELSDTSTDTEIQSPGLEGLFSVDDSYKINNKGAATFKLDKNAKTITIEVKDGVKWSDGKQVTAKDLEYAYEIVGNPKTKTSRYTDSLANLVGLEEYHKGKSDKISGIEMPNGENGRKVVLHFKEMKPGMLQSGNGYFLETAEPYHYLKDVPFDKLLSDDKVRKQPLFFGPYKVQKVVRGQSVTYVPNEHYWRGKPNLDKITMEVIGTNSVSQAIKSHKFDITGVLNSQWNNVKDTKGVNFIGKIPLSYNYLGFKVGKFDKKTGKNVEDKNAKMNNVSLRKAMAYAMNIDAVTKRYSNGLSFRINTLIPA…
595	GC_00000003	Rodent_PC38	309	42	149	0.767968	0.736323	0.751813	K02035	peptide/nickel transport system substrate-binding protein	COG0747	ABC-type transport system, periplasmic component (DdpA) (PDB:3RQT)	E	Amino acid transport and metabolism	---MIILNHQLVPNRWRNITMKKAKLFGSLTLLSGVALTLAACGNNSNSK-VDNPTKNFKSATPKKAVKKGGTVSVALESDTPFTGIFLNELSDTQNDSDAMAPANEGLFDTDDTYQINDKGPATLKLDNDNKTATIKIKNGVKWSDGKQVTAKDVEYSYEIIANKATKSSRYTDSLQNIIGMSEYHDGKSNTISGIEMPDGENGRTVVIHFKEMKPGMKFSGNGYFWEYAAPYHYLKDVPFDKLQSSDQVRKKPLFFGPYKMSKVVRGQAVTFVPNKYYWRGTPKLDKVTIQVLNPNSASQAIKSHKYDIAGVINTQWKNVANTDNVNWIAKIPLSYRYLGFKVGKWDAAKGENVMDKNAKMNNKALRQAIAYGMNISAVNKRYTNGLTFHIPTLIPA…
596	GC_00000003	Rodent_Q1_7	441	42	149	0.767968	0.736323	0.751813	K02035	peptide/nickel transport system substrate-binding protein	COG0747	ABC-type transport system, periplasmic component (DdpA) (PDB:3RQT)	E	Amino acid transport and metabolism	------------------MKMSKSKLL-YVTLASSLTIFATACGAKKTDS--SNQTIKFSQNVPKKAIKKGGTLTYALENESPFTGIFLSEIADTSPDVEAAAPGDESLFSINDQYQITDKGAATLKLNHHDNTAKIKVKDKVRWSDGKPVVAKDLEYSYEILANPKVQTTQYTSSLENIKGMAEYHQGKAKEISGIEMPDGPNGKTLILHFKELKPAMLNAASGFYWEHAAPYHYLKKVPFEKLVSSDQVRKHPLYFGPYKMDKTVQGQSTSWSRNPYYWRGKPNFAHIYMSNITNSNVSQAIKSHKFDVASVLDSQWLQVKNTKGVNFVGKKTLSYNYLAFKVGKWDQKLGKNVENPHAKMNNPALRKAMAYAMNVDVINNRFYHGLRFRVNSLIPS…
597	GC_00000003	Rodent_Q1_7	1428	42	149	0.767968	0.736323	0.751813	K02035	peptide/nickel transport system substrate-binding protein	COG0747	ABC-type transport system, periplasmic component (DdpA) (PDB:3RQT)	E	Amino acid transport and metabolism	--------------------MKKVKWLGAITVLSGAALTLTACGNNNNN--ASDKKVSFKEAVPKKQVKKGGTLKYAIESDSPFTGIFLPELSDTSADNEIQGPGLESLFATDDSYKINNKGAATFKLDKNAKTITIKVKDGVKWSDGKQVTAKDLEYAYEIVGNPKTKTSRYTDSLANLVGLEEYHKGKSDKISGIEMPNGENGRKVVLHFKEMKPGMLQSGNGYFLESAEPYHYLKDVPFDKLLSNDKVRKQPLFFGPYKVQKVVRGQSVTYVPNEHYWRGKPNLDKVTMEVIGTNSVSQAIKSHKFDVTGVLNTQWNNVKDTKGVNFIGKIPLSYNYLGFKVGKFDKKTGKNVEDKNAKMNNVSLRKAMAYAMNIDAVTKRYGNGLSFRINTLIPA…
598	GC_00000003	Rodent_Q1_7	387	42	149	0.767968	0.736323	0.751813	K02035	peptide/nickel transport system substrate-binding protein	COG0747	ABC-type transport system, periplasmic component (DdpA) (PDB:3RQT)	E	Amino acid transport and metabolism	---MIILNHQLVPNRWRNITMKKAKLFGSLTLLSGVALTLAACGNNSNSK-VDNPTKNFKSATPKKAVKKGGTVSVALESDTPFTGIFLNELSDAQNDSDAMAPANEGLFDTDDTYQINDKGPATLKLDNDNKTATIKIKNGVKWSDGKQVTAKDVEYSYEIIANKATKSSRYTDSLQNIVGMSEYHDGKSNTISGIEMPDGENGRTVVIHFKEMKPGMKFSGNGYFWEAAAPYHYLKDIPFDKLQSSDQVRKKPLFFGPYKMSKVVRGQAVTFVPNKYYWRGTPKLDKVTIQVLNPNSASQAIKSHKYDIAGVINTQWKNVANTNNVNWIAKIPLSYRYLGFKVGKWDAAKGENVMDKNAKMNNKALRQAIAYGMNISAVNKRYTNGLTFHIPTLIPA…
599	GC_00000003	Swine_DPC	677	42	149	0.767968	0.736323	0.751813	K02035	peptide/nickel transport system substrate-binding protein	COG0747	ABC-type transport system, periplasmic component (DdpA) (PDB:3RQT)	E	Amino acid transport and metabolism	------------------MKMSKSKLL-YVTLASSLTIFATACGAKKTDS--SNQTIKFSQNVPKKAIKKGGTLTYALENESPFTGIFLSEIADTSPDVEAAAPGDESLFSINDQYQITDKGAATLKLNHHDNTAKIKVKDKVRWSDGKPVVAKDLEYSYEILANPKVQTTQYTSSLENIKGMAEYHQGKAKEISGIEMPDGPNGKTLILHFKELKPAMLNAASGFYWEHAAPYHYLKKVPFEKLVSSDQVRKHPLYFGPYKMDKTVQGQSTSWSRNPYYWRGKPNFAHIYMSNITNSNVSQAIKSHKFDVASVLDSQWLQVKNTKGVNFVGKKTLSYNYLAFKVGKWDQKLGKNVENPHAKMNNPALRKAMAYAMNVDVINNRFYHGLKFRVNSLIPS…
600	GC_00000003	Swine_DPC	1652	42	149	0.767968	0.736323	0.751813	K02035	peptide/nickel transport system substrate-binding protein	COG0747	ABC-type transport system, periplasmic component (DdpA) (PDB:3RQT)	E	Amino acid transport and metabolism	--------------------MKKVKWLGAITVLSSAALTLTACGNNNNNN-ASDKKVSFKEAVPKEQVKKGGTLKYAIESDSPFTGIFLPELSDTSTDTEIQSPGLEGLFSVDDSYKINNKGAATFKLDKNAKTITIEVKDGVKWSDGKQVTAKDLEYAYEIVGNPKTKTSRYTDSLANLVGLEEYHKGKSDKISGIEMPNGENGRKVVLHFKEMKPGMLQSGNGYFLETAEPYHYLKDVPFDKLLSDDKVRKQPLFFGPYKVQKVVRGQSVTYVPNEHYWRGKPNLDKITMEVIGTNSVSQAIKSHKFDITGVLNSQWNNVKDTKGVNFIGKIPLSYNYLGFKVGKFDKKTGKNVEDKNAKMNNVSLRKAMAYAMNIDAVTKRYSNGLSFRINTLIPA…
601	GC_00000003	Swine_DPC	727	42	149	0.767968	0.736323	0.751813	K02035	peptide/nickel transport system substrate-binding protein	COG0747	ABC-type transport system, periplasmic component (DdpA) (PDB:3RQT)	E	Amino acid transport and metabolism	---MIILNHQLVPNRWRNITMKKAKLFGSLTLLSGVALTLAACGNNSNSK-VDNPTKNFKSATPKKAVKKGGTVSVALESDTPFTGIFLNELSDTQNDSDAMAPANEGLFDTDDTYQINDKGPATLKLDNDNKTATIKIKNGVKWSDGKQVTAKDVEYSYEIIANKATKSSRYTDSLQNIVGMSEYHDGKSNTISGIEMPDGENGRTVVIHFKEMKPGMKFSGNGYFWEAAAPYHYLKDIPFDKLQSSDQVRKKPLFFGPYKMSKVVRGQAVTFVPNKYYWRGTPKLDKVTIQVLNPNSASQAIKSHKYDIAGVINTQWKNVANTNNVNWIAKIPLSYRYLGFKVGKWDAAKGENVMDKNAKMNNKALRQAIAYGMNISAVNKRYTNGLTFHIPTLIPA…
602	GC_00000003	Swine_GHZ10a	733	42	149	0.767968	0.736323	0.751813	K02035	peptide/nickel transport system substrate-binding protein	COG0747	ABC-type transport system, periplasmic component (DdpA) (PDB:3RQT)	E	Amino acid transport and metabolism	------------------MKMSKSKLL-YVTLASSLTIFATACGAKKTDS--SNQTIKFSQNVPKKAIKKGGTLTYALENESPFTGIFLSEIADTSPDVEAAAPGDESLFSINDQYQITDKGAATLKLNHHDNTAKIKVKDKVRWSDGKPVVAKDLEYSYEILANPKVQTTQYTSSLENIKGMAEYHQGKAKEISGIEMPDGPNGKTLILHFKELKPAMLNAASGFYWEHAAPYHYLKKVPFEKLVSSDQVRKHPLYFGPYKMDKTVQGQSTSWSRNPYYWRGKPNFAHIYMSNITNSNVSQAIKSHKFDVASVLDSQWLQVKNTKGVNFVGKKTLSYNYLAFKVGKWDQKLGKNVENPHAKMNNPALRKAMAYAMNVDVINNRFYHGLKFRVNSLIPS…
603	GC_00000003	Swine_GHZ10a	1707	42	149	0.767968	0.736323	0.751813	K02035	peptide/nickel transport system substrate-binding protein	COG0747	ABC-type transport system, periplasmic component (DdpA) (PDB:3RQT)	E	Amino acid transport and metabolism	--------------------MKKVKWLGAITVLSGAALTLTACGNNNNNN-ASDKKVSFKEAVPKKQVKKGGTLKYAIESDSPFTGIFLPELSDTSTDSEIQGPGLEGLFAVNDTYKINNKGAATFKLDKDAKTITIEVKKGVKWSDGKQVTAKDVEYAYEIVGNPKTKTSRYTDSLANLVGLDEYHKGKADKISGIEMPNGEDGRKVVLHFKEMRPGMLQSGNGYFLESAEPYHYLKDVPFDKLLSDDKVRKQPLFFGPYKVQKVVRGQSVTYVPNEHYWRGKPNLDKVTMEVIGTNSVSQAIKSHKFDVTGVLNAQWNNVKDTKGVNFIGKIPLSYNYLGFKVGKFDKKTGKNVEDKNAKMNNVSLRKAMAYAMNIDAVAKRYGNGLSFRINTLIPA…
604	GC_00000003	Swine_GHZ10a	784	42	149	0.767968	0.736323	0.751813	K02035	peptide/nickel transport system substrate-binding protein	COG0747	ABC-type transport system, periplasmic component (DdpA) (PDB:3RQT)	E	Amino acid transport and metabolism	---MIILNHQLVPNRWRNITMKKAKLFGSLTLLSGVALTLAACGNNSNSK-VDNPTKNFKSATPKKAVKKGGTVSVALESDTPFTGIFLNELSDTQNDSDAMAPANEGLFDTDDTYQINDKGPATLKLDNDNKTATIKIKNGVKWSDGKQVTAKDVEYSYEIIANKATKSSRYTDSLQNIVGMSEYHDGKSNTISGIEMPDGENGRTVVIHFKEMKPGMKFSGNGYFWEAAAPYHYLKDIPFDKLQSSDQVRKKPLFFGPYKMSKVVRGQAVTFVPNKYYWRGTPKLDKVTIQVLNPNSASQAIKSHKYDIAGVINTQWKNVANTNNVNWIAKIPLSYRYLGFKVGKWDAAKGENVMDKNAKMNNKALRQAIAYGMNISAVNKRYTNGLTFHIPTLIPA…
605	GC_00000003	Swine_PF01	753	42	149	0.767968	0.736323	0.751813	K02035	peptide/nickel transport system substrate-binding protein	COG0747	ABC-type transport system, periplasmic component (DdpA) (PDB:3RQT)	E	Amino acid transport and metabolism	------------------MKMSKSKLL-YVTLASSLTIFATACGAKKTDS--SNQTIKFSQNVPKKAIKKGGTLTYALENESPFTGIFLSEIADTSPDVEAAAPGDESLFSINDQYQITDKGAATLKLNHHDNTAKIKVKDKVRWSDGKPVVAKDLEYSYEILANPKVQTTQYTSSLENIKGMAEYHQGKAKEISGIEMPDGPNGKTLILHFKELKPAMLNAASGFYWEHAAPYHYLKKVPFEKLVSSDQVRKHPLYFGPYKMDKTVQGQSTSWSRNPYYWRGKPNFAHIYMSNITNSNVSQAIKSHKFDVASVLDSQWLQVKNTKGVNFVGKKTLSYNYLAFKVGKWDQKLGKNVENPHAKMNNPALRKAMAYAMNVDVINNRFYHGLKFRVNSLIPS…
606	GC_00000003	Swine_PF01	1678	42	149	0.767968	0.736323	0.751813	K02035	peptide/nickel transport system substrate-binding protein	COG0747	ABC-type transport system, periplasmic component (DdpA) (PDB:3RQT)	E	Amino acid transport and metabolism	--------------------MKKVKWLGAITVLSGAALTLTACGNNNNNN-ASDKKVSFKEAVPKKQVKKGGTLKYAIESDSPFTGIFLPELSDTSTDTEIQSPGLEGLFSVDDSYKINNKGAAIFKLDKNAKTITIEVKDGVKWSDGKQVTAKDLEYAYEIVGNPKTKTSRYTDSLANLVGLEEYHKGKSDKISGIEMPNGENGRKVVLHFKEMKPGMLQSGNGYFLESAEPYHYLKDVPFDKLLSDNKVRKQPLFFGPYKVQKVVRGQSVTYVPNEHYWRGKPNLDKVTMEVIGTNSVSQSIKSHKFDVTGVLNTQWNNVKDTKGVNFIGKIPLSYNYLGFKVGKFDKKTGKNVEDKNAKMNNVSLRKAMAYAMNIDAVTKRYGNGLSFRINTLIPA…
607	GC_00000003	Swine_PF01	805	42	149	0.767968	0.736323	0.751813	K02035	peptide/nickel transport system substrate-binding protein	COG0747	ABC-type transport system, periplasmic component (DdpA) (PDB:3RQT)	E	Amino acid transport and metabolism	--------------------MKKAKLFGSLTLLSGVALTLAACGNNSNSK-VDNPTKNFKSATPKKAVKKGGTVSVALESDTPFTGIFLNELSDTQNDSDAMAPANEGLFDTDDTYQINDKGPATLKLDNDNKTATIKIKNGVKWSDGKQVTAKDVEYSYEIIANKATKSSRYTDSLQNIVGMSEYHDGKSNTISGIEMPDGENGRTVVIHFKEMKPGMKFSGNGYFWEAAAPYHYLKDIPFDKLQSSDQVRKKPLFFGPYKMSKVVRGQAVTFVPNKYYWRGTPKLDKVTIQVLNPNSASQAIKSHKYDIAGVINTQWKNVANTNNVNWIAKIPLSYRYLGFKVGKWDAAKGENVMDKNAKMNNKALRQAIAYGMNISAVNKRYTNGLTFHIPTLIPA…
608	GC_00000003	Swine_SRR5240737_bin10_metaWRAP_v1_3_MAG	1575	42	149	0.767968	0.736323	0.751813	K02035	peptide/nickel transport system substrate-binding protein	COG0747	ABC-type transport system, periplasmic component (DdpA) (PDB:3RQT)	E	Amino acid transport and metabolism	--------------------MKKVKWLGAITVLSGAALTLTACGNNNNNN-ASDKKVSFKEAVPKKQVKKGGTLKYAIESDSPFTGIFLPELSDTSTDSEIQGPGLEGLFAVNDTYKINNKGAATFKLDKDAKTITIEVKKGVKWSDGKQVTAKDVEYAYEIVGNPKTKTSRYTDSLANLVGLDEYHKGKADKISGIEMPNGEDGRKVVLHFKEMKPGMLQSGNGYFLESAEPYHYLKDVPFDKLLSDDKVRKQPLFFGPYKVQKVVRGQSVTYVPNEHYWRGKPNLDKVTMEVIGTNSVSQAIKSHKFDVTGVLNAQWNNVKDTKGVNFIGKIPLSYNYLGFKVGKFDKKTGKNVEDKNAKMNNVSLRKAMAYAMNIDAVAKRYGNGLSFRINTLIPA…
609	GC_00000003	Swine_SRR5240737_bin10_metaWRAP_v1_3_MAG	1002	42	149	0.767968	0.736323	0.751813	K02035	peptide/nickel transport system substrate-binding protein	COG0747	ABC-type transport system, periplasmic component (DdpA) (PDB:3RQT)	E	Amino acid transport and metabolism	--------------------MKKAKLFGSLTLLSGVALTLAACGNNSNSK-VDNPTKNFKSATPKKAVKKGGTVSVALESDTPFTGIFLNELSDTQNDSDAMAPANEALFDTDDTYQINDKGPATLKLDKDNKTATIKIKNGVKWSDGKQVTAKDVEYSYEIIANKATKSSRYTDSLQNIVGMSEYHDGKSNTISGIEMPDGENGRTVVIHFKEMKPGMKFSGNGYFWETAAPYHYLKDIPFDKLQSSDQVRKKPLFFGPYKMSKVVRGQAVTFVPNKYYWRGTPKLDKVTIQVLNPNSASQAIKSHKYDITGVINTQWKNVANTDNVNWIANIPLSYRYLGFKVGKWDAAKGENVMDKNAKMNNKALRQAIAYGMNISAVNKRYTNGLTFHVPTLIPA…
610	GC_00000003	Swine_SRR5240737_bin10_metaWRAP_v1_3_MAG	449	42	149	0.767968	0.736323	0.751813			COG0747	ABC-type transport system, periplasmic component (DdpA) (PDB:3RQT)	E	Amino acid transport and metabolism	--------------------------------------------------------------------------------------------------------------------------------------------------------------------------------------MAEYHQGKVKEISGIEMPDGPNGKTLILHFKELKPAMLNAASGFYWEHAAPYHYLKKVPFEKLVSSDQVRKHPLYFGPYKMDKTVQGQSTSWSRNPYYWREKHNFAHIYMSNITNSNVSQAIKSHKFDVASVLDSQWLQVKNIKGVNSVDKKTLSYNYLAFKVGKWDQKLGKNVENPHAKMNNPALRKAMAYAMNVDVINNRFYHGLKFRVNSLIPS…
611	GC_00000003	Swine_SRR5240737_bin10_metaWRAP_v1_3_MAG	450	42	149	0.767968	0.736323	0.751813			COG0747	ABC-type transport system, periplasmic component (DdpA) (PDB:3RQT)	E	Amino acid transport and metabolism	--------------------MDQAK--------------------------------------------------------------------------------------------------------------------------------------------------------------------------------------------------------------------------------------------------------------------------------------------------------------------------------------------------------------------------------------…
612	GC_00000003	Swine_WCA_380_WT_3D	1391	42	149	0.767968	0.736323	0.751813			COG0747	ABC-type transport system, periplasmic component (DdpA) (PDB:3RQT)	E	Amino acid transport and metabolism	------------------MKMSKSKLL-YVTLASSLTIFATACGAKKTDS--SNQTIKFSQNVPKKAIKKVGTLTYALENESPFTGIFLSEIADTNPELEAAAPGDGSLFSINDQYQITDKGAATLKLNHRDNTAKIKVKDKVRWSDGKPVVAKDLEYYYEILANPKVQTTQYTSSLANIKDMAEYNQGKVKEISGIEMPDVPNEKTLILHFKELKPAMPNAASGFYGEHAAPYHYFKKVPFEKLVSSDQVRKHPLYFGPYKMDKTVQGQSTSWSRNPYYWRGKHNFAHIYMSNITNSNVSQAIKSHKFDVASVLDSQWLQVKNTKGVNFVGKKTLSYNYLAFKVGKWDQKLGKNVENPHAKMNNPALRKAMAYAMNVDVINNHFYHGLKFRVNSLIPS…
613	GC_00000003	Swine_WCA_380_WT_3D	617	42	149	0.767968	0.736323	0.751813	K02035	peptide/nickel transport system substrate-binding protein	COG0747	ABC-type transport system, periplasmic component (DdpA) (PDB:3RQT)	E	Amino acid transport and metabolism	--------------------MKKVKWLGAITVLSGAALTLTACGNNNNNN-ASDKKVSFKEAVPKKQVKKGGTLKYAIESDSPFTGIFLPELSDTSTDSEIQGPGLEGLFAVNDTYKINNKGAATFKLDKDAKTITIEVKKGVKWSDGKQVTAKDVEYAYEIVGNPKTKTSRYTDSLANLVGLDEYHKGKADKISGIEMPNGEDGRKVVLHFKEMKPGMLQSGNGYFLESAEPYHYLKDVPFDKLLSDDKVRKQPLFFGPYKVQKVVRGQSVTYVPNEHYWRGKPNLDKVTMEVIGTNSVSQAIKSHKFDVTGVLNAQWNNVKDTKGVNFIGKIPLSYNYLGFKVGKFDKKTGKNVEDKNAKMNNVSLRKAMAYAMNIDAVAKRYGNGLSFRINTLIPA…
614	GC_00000003	Swine_WCA_380_WT_3D	1392	42	149	0.767968	0.736323	0.751813			COG0747	ABC-type transport system, periplasmic component (DdpA) (PDB:3RQT)	E	Amino acid transport and metabolism	---------------------------------------------------------------------------------------------------------------------------------------------------------------------------------------------------------------------------------------------------------------------------------------------------------------------------------------------------------------------------------------------------------------…
615	GC_00000003	Swine_ZLJ010	1726	42	149	0.767968	0.736323	0.751813	K02035	peptide/nickel transport system substrate-binding protein	COG0747	ABC-type transport system, periplasmic component (DdpA) (PDB:3RQT)	E	Amino acid transport and metabolism	--------------------MKKVKWLGAITVLSGAALTLTACGNNNNNN-ASDKKVSFKEAVPKKQVKKGGTLKYAIESDSPFTGIFLPELSDTSTDTEIQSPGLEGLFSVDDSYKINNKGAAIFKLDKNAKTITIEVKDGVKWSDGKQVTAKDLEYAYEIVGNPKTKTSRYTDSLANLVGLEEYHKGKSDKISGIEMPNGENGRKVVLHFKEMKPGMLQSGNGYFLESAEPYHYLKDVPFDKLLSDNKVRKQPLFFGPYKVQKVVRGQSVTYVPNEHYWRGKPNLDKVTMEVIGTNSVSQSIKSHKFDVTGVLNTQWNNVKDTKGVNFIGKIPLSYNYLGFKVGKFDKKTGKNVEDKNAKMNNVSLRKAMAYAMNIDAVTKRYGNGLSFRINTLIPA…
616	GC_00000003	Swine_ZLJ010	774	42	149	0.767968	0.736323	0.751813	K02035	peptide/nickel transport system substrate-binding protein	COG0747	ABC-type transport system, periplasmic component (DdpA) (PDB:3RQT)	E	Amino acid transport and metabolism	---MIILNHQLVPNRWRNITMKKAKLFGSLTLLSGVALTLAACGNNSNSK-VDNPTKNFKSATPKKAVKKGGTVSVALESDTPFTGIFLNELSDTQNDSDAMAPANEGLFDTDDTYQINDKGPATLKLDNDNKTATIKIKNGVKWSDGKQVTAKDVEYSYEIIANKATKSSRYTDSLQNIVGMSEYHDGKSNTISGIEMPDGENGRTVVIHFKEMKPGMKFSGNGYFWETAAPYHYLKDVPFDKLQSSDQVRKKPLFFGPYKMSKVVRGQAVTFVPNKYYWRGTPKLDKVTIQVLNPNSASQAIKSHKYDIAGVINTQWKNVANTDNVNWIAKIPLSYRYLGFKVGKWDAAKGENVMDKNAKMNNKALRQAIAYGMNISAVNKRYTNGLTFHIPTLIPA…
617	GC_00000003	Swine_ZLJ010	719	42	149	0.767968	0.736323	0.751813			COG0747	ABC-type transport system, periplasmic component (DdpA) (PDB:3RQT)	E	Amino acid transport and metabolism	--------------------------------------------------------------------------------------------------------------------------------------------------------------------------------------------------------------------------------------------------------------------------------------------------------------------------------------------------------------------------MNNPALRKAMAYAMNVDVINNRFYHGLKFRVNSLIPS…
618	GC_00000003	Swine_ZLJ010	718	42	149	0.767968	0.736323	0.751813							---------------------------------------------------------------------------------------------------------------------------------------------------------------------------------------------------------------------------------------------------------------------------------------------------------------------------------------------------------------------------------------------------------------…
619	GC_00000004	Human_AF51_9b6A	1270	42	134	0.829341	0.927761	0.875795	K06901	adenine/guanine/hypoxanthine permease	COG2252	Xanthine/guanine/uracil/vitamin C permease GhxP/GhxQ, nucleobase:cation symporter 2 ( NCS2) family (NCS2) (PUBMED:24169576;24214977)	F	Nucleotide transport and metabolism	-------------------MNFIKNYFHLEKLGTNVRTEFIAGLTTFISMSYILFVNPSVLGASGMNTGAVFTATALAAALGTAIMGIVANYPIGEAPALGINAFFAYTVCIGMKVSWETALASVFVASIIFILITLFKLREKIIDSIPSDLKFAISSGIGLFIAFLGLQNGGLIVANKSTLVGLGSLHNPLVWITIFGLIVTVILMILGVPGAIFIGMIAASIFGICTGQIAVPHKFISLAPSLAPTFGQAIFHVKDINSLQMWVVVLTFLLVTFFDTAGTLIGLAQQAGFM-KNNKMPRVGKALAADSTAMMFGSIFGTSPVGAFVESSAGIAVGGRSGLTAVFVAIFFLISMIFSPLLGVFTTQVTAPALIIVGVLMAQNTAHIHWNKLEIAVPAF…
620	GC_00000004	Human_AF51_9b6A	1272	42	134	0.829341	0.927761	0.875795	K06901	adenine/guanine/hypoxanthine permease	COG2252	Xanthine/guanine/uracil/vitamin C permease GhxP/GhxQ, nucleobase:cation symporter 2 ( NCS2) family (NCS2) (PUBMED:24169576;24214977)	F	Nucleotide transport and metabolism	-------------------MNSIGKFFHLNENHTSFKTEFLAGLTTFVSMSYILFVNPAVLGASGMNKGALFTATALSAAFTCIVMGVIANYPIASAPTLGLNAFFTYTVCLGMHVKWQTALAAVFVASILFILLTVFKVREMIIDAIPSDIKYAISAGIGLFIAFIGLQGGKLISKSDSTLVTVGSLNNPLVWITIFGLVVTIFLMIAKVPGAIFIGMIVAAIFGIIIGQIPMPKAFISGIPSLSPIFGQAIFHISDINTVQMWIVVFTFLLVTFFDTTGTLIGLVQQAGLM-KDNKMPRAGEALAADSSGMLVGSVLGTSPVGAFVESSAGIAVGGRTGLTAVWVGIFFLISTIFSPILSVFTTQVTAPALIIVGVLMAENLAHVHWTDLEIAIPCF…
621	GC_00000004	Human_AF51_9b6A	1273	42	134	0.829341	0.927761	0.875795	K06901	adenine/guanine/hypoxanthine permease	COG2252	Xanthine/guanine/uracil/vitamin C permease GhxP/GhxQ, nucleobase:cation symporter 2 ( NCS2) family (NCS2) (PUBMED:24169576;24214977)	F	Nucleotide transport and metabolism	-------------------MQFLDKIFHLEDAHTNVKRELIAALTTFVSLSYILFVNPNILSAAGINKGAAFTVTAIATAIGCFLMGFIANYPIALAPTLGSAAFFSYNVVIGMHINWQTALASVLVASILFILITVLKLREKVVDAIPQDLKYAISAGIGLFIAFIGLQNGKLIVDNKSSLVGLGSFNNPAVWITLFGLILTVILMAAKVPGSIFIGMIVTAIFGMIIGQIPMPHGIVSGAPSIAPTFGQAVFHLKDINTPQLFMVVLTFLLVTFFDTAGTLIGMTQQAGMVDKNGKIPRIGKAFLSDSLAMVEGSVLGTAPLGTSVESSAGIAMGGRTGLTAIFVGILFLISMIFSPLLAVIPTTVTAPALIIVGVLMAGNLKYIHWDNFEIAFPSF…
622	GC_00000004	Human_AF82_03b14	788	42	134	0.829341	0.927761	0.875795	K06901	adenine/guanine/hypoxanthine permease	COG2252	Xanthine/guanine/uracil/vitamin C permease GhxP/GhxQ, nucleobase:cation symporter 2 ( NCS2) family (NCS2) (PUBMED:24169576;24214977)	F	Nucleotide transport and metabolism	-------------------MNFIKNYFHLEKLGTNVRTEFIAGLTTFISMSYILFVNPSVLGASGMNTGAVFTATALAAALGTAIMGIVANYPIGEAPALGINAFFAYTVCIGMKVSWETALASVFVASIIFILITLFKLREKIIDSIPSDLKFAISSGIGLFIAFLGLQNGGLIVANKSTLVGLGSLHNPLVWITIFGLIVTVILMILGVPGAIFIGMIAASIFGICTGQIAVPHKFISLAPSLAPTFGQAIFHVKDINSLQMWVVVLTFLLVTFFDTAGTLIGLAQQAGFM-KNNKMPRVGKALAADSTAMMFGSIFGTSPVGAFVESSAGIAVSGRSGLTAVFVAIFFLISMIFSPLLGVFTTQVTAPALIIVGVLMAQNTAHIHWNKLEIAVPAF…
623	GC_00000004	Human_AF82_03b14	790	42	134	0.829341	0.927761	0.875795	K06901	adenine/guanine/hypoxanthine permease	COG2252	Xanthine/guanine/uracil/vitamin C permease GhxP/GhxQ, nucleobase:cation symporter 2 ( NCS2) family (NCS2) (PUBMED:24169576;24214977)	F	Nucleotide transport and metabolism	-------------------MNSIGKFFHLNENHTSFKTEFLAGLTTFVSMSYILFVNPAVLGASGMNKGALFTATALSAAFTCIVMGLVANYPIASAPTLGLNAFFTYTVCLGMHVKWQTALAAVFVASILFILLTVFKVREMIIDAIPSDIKYAISAGIGLFIAFIGLQGGKLISKSDSTLVTVGALNNPLVWITIFGLVVTIFLMIARVPGAIFIGMIVAAVFGIIIGQIPMPNAFISGVPSLSPIFGQAVFHISDINTVQMWIVVFTFLLVTFFDTTGTLIGLVQQAGLM-KDNKMPRAGEALAADSSGMLVGSVLGTSPVGAFVESSAGIAVGGRTGLTAVWVGIFFLISTIFSPILSVFTTQVTAPALIIVGVLMAENLAHVHWTDLEIAIPCF…
624	GC_00000004	Human_AF82_03b14	792	42	134	0.829341	0.927761	0.875795	K06901	adenine/guanine/hypoxanthine permease	COG2252	Xanthine/guanine/uracil/vitamin C permease GhxP/GhxQ, nucleobase:cation symporter 2 ( NCS2) family (NCS2) (PUBMED:24169576;24214977)	F	Nucleotide transport and metabolism	MAFWINCVLFSFLFYVGEMMQFLDKIFHLEDAHTNVKRELIAALTTFVSLSYILFVNPNILSAAGINKGAAFTVTAIATAIGCFLMGFIANYPIALAPTLGSAAFFSYNVVIGMHINWQTALASVLVASILFILITVLKLREKVVDAIPQDLKYAISAGIGLFIAFIGLQNGKLIVDNKSSLVGLGSFNNPAVWITLFGLILTVILMAAKVPGSIFIGMIVTAIFGMIIGQIPMPHGIVSGAPSIAPTFGQAVFHLKDINTPQLFMVVLTFLLVTFFDTAGTLIGMTQQAGMVDKNGKIPRIGKAFLSDSLAMVEGSVLGTAPLGTSVESSAGIAMGGRTGLTAIFVGILFLISMIFSPLLAVIPTTVTAPALIIVGVLMAGNLKYIHWDNFEIAFPSF…
625	GC_00000004	Human_AM77_01b14	1681	42	134	0.829341	0.927761	0.875795	K06901	adenine/guanine/hypoxanthine permease	COG2252	Xanthine/guanine/uracil/vitamin C permease GhxP/GhxQ, nucleobase:cation symporter 2 ( NCS2) family (NCS2) (PUBMED:24169576;24214977)	F	Nucleotide transport and metabolism	-------------------MNFIKNYFHLEKLGTNVRTEFIAGLTTFISMSYILFVNPSVLGASGMNTGAVFTATALAAALGTAIMGIVANYPIGEAPALGINAFFAYTVCIGMKVSWETALASVFVASIIFILITLFKLREKIIDSIPSDLKFAISSGIGLFIAFLGLQNGGLIVANKSTLVGLGSLHNPLVWITIFGLIVTVILMILGVPGAIFIGMIAASIFGICTGQIAVPHKFISLAPSLAPTFGQAIFHVKDINSLQMWVVVLTFLLVTFFDTAGTLIGLAQQAGFM-KNNKMPRVGKALAADSTAMMFGSIFGTSPVGAFVESSAGIAVGGRSGLTAVFVAIFFLISMIFSPLLGVFTTQVTAPALIIVGVLMAQNTAHIHWNKLEIAVPAF…
626	GC_00000004	Human_AM77_01b14	1683	42	134	0.829341	0.927761	0.875795	K06901	adenine/guanine/hypoxanthine permease	COG2252	Xanthine/guanine/uracil/vitamin C permease GhxP/GhxQ, nucleobase:cation symporter 2 ( NCS2) family (NCS2) (PUBMED:24169576;24214977)	F	Nucleotide transport and metabolism	-------------------MNSIGKFFHLNENHTSFKTEFLAGLTTFVSMSYILFVNPAVLGASGMNKGALFTATALSAAFTCIVMGVIANYPIASAPTLGLNAFFTYTVCLGMHVKWQTALAAVFVASILFILLTIFKVREMIIDAIPSDIKYAISAGIGLFIAFIGLQGGKLISKSDSTLVTVGALNNPLVWITIFGLVVTIFLMIARVPGAIFIGMIVAAVFGIIIGQIPMPKAFISGVPSLSPIFGQAVFHISDINTVQMWIVVFTFLLVTFFDTTGTLIGLVQQAGLM-KDNKMPRAGEALAADSSGMLVGSVLGTSPVGAFVESSAGIAVGGRTGLTAVWVGIFFLISTIFSPILSVFTTQVTAPALIIVGVLMAENLAHVHWTDLEIAIPCF…
627	GC_00000004	Human_AM77_01b14	1685	42	134	0.829341	0.927761	0.875795	K06901	adenine/guanine/hypoxanthine permease	COG2252	Xanthine/guanine/uracil/vitamin C permease GhxP/GhxQ, nucleobase:cation symporter 2 ( NCS2) family (NCS2) (PUBMED:24169576;24214977)	F	Nucleotide transport and metabolism	-------------------MQFLDKIFHLEDAHTNVKRELIAALTTFVSLSYILFVNPNILSAAGINKGAAFTVTAIATAIGCFLMGFIANYPIALAPTLGSAAFFSYNVVIGMHVNWQTALASVLVASILFILITVLKLREKVVDAIPQDLKYAISAGIGLFIAFIGLQNGKLIVDNKSSLVGLGSFNNPAVWITLFGLILTVILMAAKVPGSIFIGMIVTAIFGMIIGQIPMPHGIVSGAPSIAPTFGQAVFHLKDINTPQLFMVVLTFLLVTFFDTAGTLIGMTQQAGMVDKNGKIPRIGKAFLSDSLAMVEGSVLGTAPLGTSVESSAGIAMGGRTGLTAIFVGILFLISMIFSPLLAVIPTTVTAPALIIVGVLMAGNLKYIHWDNFEIAFPSF…
628	GC_00000004	Human_BSD2780061687_150420_B4	618	42	134	0.829341	0.927761	0.875795	K06901	adenine/guanine/hypoxanthine permease	COG2252	Xanthine/guanine/uracil/vitamin C permease GhxP/GhxQ, nucleobase:cation symporter 2 ( NCS2) family (NCS2) (PUBMED:24169576;24214977)	F	Nucleotide transport and metabolism	-------------------MNFIKNYFHLEKLGTNVRTEFIAGLTTFISMSYILFVNPSVLGASGMNTGAVFTATALAAALGTAIMGIVANYPIGEAPALGINAFFAYTVCIGMKVSWETALASVFVASIIFILITLFKLREKIIDSIPSDLKFAISSGIGLFIAFLGLQNGGLIVANKSTLVGLGSLHNPLVWITIFGLIVTVILMILGVPGAIFIGMIAASIFGICTGQIAVPHKFISLAPSLAPTFGQAIFHVKDINSLQMWVVVLTFLLVTFFDTAGTLIGLAQQAGFM-KNNKMPRVGKALAADSTAMMFGSIFGTSPVGAFVESSAGIAVGGRSGLTAVFVAIFFLISMIFSPLLGVFTTQVTAPALIIVGVLMAQNTAHIHWNKLEIAVPAF…
629	GC_00000004	Human_BSD2780061687_150420_B4	616	42	134	0.829341	0.927761	0.875795	K06901	adenine/guanine/hypoxanthine permease	COG2252	Xanthine/guanine/uracil/vitamin C permease GhxP/GhxQ, nucleobase:cation symporter 2 ( NCS2) family (NCS2) (PUBMED:24169576;24214977)	F	Nucleotide transport and metabolism	-------------------MNSIGKFFHLNENHTSFKTEFLAGLTTFVSMSYILFVNPAVLGASGMNKGALFTATALSAAFTCIVMGVIANYPIASAPTLGLNAFFTYTVCLGMHVKWQTALAAVFVASILFILLTVFKVREMIIDAIPSDIKYAISAGIGLFIAFIGLQGGKLISKSDSTLVTVGSLNNPLVWITIFGLVVTIFLMIAKVPGAIFIGMIVAAIFGIIIGQIPMPKAFISGIPSLSPIFGQAIFHISDINTVQMWIVVFTFLLVTFFDTTGTLIGLVQQAGLM-KDNKMPRAGEALAADSSGMLVGSVLGTSPVGAFVESSAGIAVGGRTGLTAVWVGIFFLISTIFSPILSVFTTQVTAPALIIVGVLMAENLAHVHWTDLEIAIPCF…
630	GC_00000004	Human_BSD2780061687_150420_B4	615	42	134	0.829341	0.927761	0.875795	K06901	adenine/guanine/hypoxanthine permease	COG2252	Xanthine/guanine/uracil/vitamin C permease GhxP/GhxQ, nucleobase:cation symporter 2 ( NCS2) family (NCS2) (PUBMED:24169576;24214977)	F	Nucleotide transport and metabolism	-------------------MQFLDKIFHLEDAHTNVKRELIAALTTFVSLSYILFVNPNILSAAGINKGAAFTVTAIATAIGCFLMGFIANYPIALAPTLGSAAFFSYNVVIGMHINWQTALASVLVASILFILITVLKLREKVVDAIPQDLKYAISAGIGLFIAFIGLQNGKLIVDNKSSLVGLGSFNNPAVWITLFGLILTVILMAAKVPGSIFIGMIVTAIFGMIIGQIPMPHGIVSGAPSIAPTFGQAVFHLKDINTPQLFMVVLTFLLVTFFDTAGTLIGMTQQAGMVDKNGKIPRIGKAFLSDSLAMVEGSVLGTAPLGTSVESSAGIAMGGRTGLTAIFVGILFLISMIFSPLLAVIPTTVTAPALIIVGVLMAGNLKYIHWDNFEIAFPSF…
631	GC_00000004	Human_CH32	1538	42	134	0.829341	0.927761	0.875795	K06901	adenine/guanine/hypoxanthine permease	COG2252	Xanthine/guanine/uracil/vitamin C permease GhxP/GhxQ, nucleobase:cation symporter 2 ( NCS2) family (NCS2) (PUBMED:24169576;24214977)	F	Nucleotide transport and metabolism	-------------------MNFIKNYFHLEKLGTNVRTEFIAGLTTFISMSYILFVNPSVLGASGMNTGAVFTATALAAALGTAIMGIVANYPIGEAPALGINAFFAYTVCIGMKVSWETALASVFVASIIFILITLFKLREKIIDSIPSDLKFAISSGIGLFIAFLGLQNGGLIVANKSTLVGLGSLHNPLVWITIFGLIVTVILMILGVPGAIFIGMIAASIFGICTGQIAVPHKFISLAPSLAPTFGQAIFHVKDINSLQMWVVVLTFLLVTFFDTAGTLIGLAQQAGFM-KNNKMPRVGKALAADSTAMMFGSIFGTSPVGAFVESSAGIAVGGRSGLTAVFVAIFFLISMIFSPLLGVFTTQVTAPALIIVGVLMAQNTAHIHWNKLEIAVPAF…
632	GC_00000004	Human_CH32	1536	42	134	0.829341	0.927761	0.875795	K06901	adenine/guanine/hypoxanthine permease	COG2252	Xanthine/guanine/uracil/vitamin C permease GhxP/GhxQ, nucleobase:cation symporter 2 ( NCS2) family (NCS2) (PUBMED:24169576;24214977)	F	Nucleotide transport and metabolism	-------------------MNSIGKFFHLNENHTSFKTEFLAGLTTFVSMSYILFVNPAVLGASGMNKGALFTATALSAAFTCIVMGVIANYPIASAPTLGLNAFFTYTVCLGMHVKWQTALAAVFVASILFILLTVFKVREMIIDAIPSDIKYAISAGIGLFIAFIGLQGGNLISKSDSTLVTVGSLNNPLVWITIFGLVVTIFLMIAKVPGAIFIGMIVAAIFGIIIGQIPMPKAFISGIPSLSPIFGQAIFHISDINTVQMWIVVFTFLLVTFFDTTGTLIGLVQQAGLM-KDNKMPRAGEALAADSSGMLVGSVLGTSPVGAFVESSAGIAVGGRTGLTAVWVGIFFLISTIFSPILSVFTTQVTAPALIIVGVLMAENLAHVHWTDLEIAIPCF…
633	GC_00000004	Human_CH32	1535	42	134	0.829341	0.927761	0.875795	K06901	adenine/guanine/hypoxanthine permease	COG2252	Xanthine/guanine/uracil/vitamin C permease GhxP/GhxQ, nucleobase:cation symporter 2 ( NCS2) family (NCS2) (PUBMED:24169576;24214977)	F	Nucleotide transport and metabolism	-------------------MQFLDKIFHLEDAHTNVKRELIAALTTFVSLSYILFVNPNILSAAGINKGAAFTVTAIATAIGCFLMGFIANYPIALAPTLGSAAFFSYNVVIGMHINWQTALASVLVASILFILITVLKLREKVVDAIPQDLKYAISAGIGLFIAFIGLQNGKLIVDNKSSLVGLGSFNNPAVWITLFGLILTVILMAAKVPGSIFIGMIVTAIFGMIIGQIPMPHGIVSGAPSIAPTFGQAVFHLKDINTPQLFMVVLTFLLVTFFDTAGTLIGMTQQAGMVDKNGKIPRIGKAFLSDSLAMVEGSVLGTAPLGTSVESSAGIAMGGRTGLTAIFVGILFLISMIFSPLLAVIPTTVTAPALIIVGVLMAGNLKYIHWNNFEIAFPSF…
634	GC_00000004	Human_CNCM	1247	42	134	0.829341	0.927761	0.875795	K06901	adenine/guanine/hypoxanthine permease	COG2252	Xanthine/guanine/uracil/vitamin C permease GhxP/GhxQ, nucleobase:cation symporter 2 ( NCS2) family (NCS2) (PUBMED:24169576;24214977)	F	Nucleotide transport and metabolism	-------------------MNFIKNYFHLEKLGTNVRTEFIAGLTTFISMSYILFVNPSVLGASGMNTGAVFTATALAAALGTAIMGIVANYPIGEAPALGINAFFAYTVCIGMKVSWETALASVFVASIIFILITLFKLREKIIDSIPSDLKFAISSGIGLFIAFLGLQNGGLIVANKSTLVGLGSLHNPLVWITIFGLIVTVILMILGVPGAIFIGMIVASIFGICTGQIAVPHKFISLAPSLAPTFGQAIFHVKDINSLQMWVVVLTFLLVTFFDTAGTLIGLAQQAGFM-KNNKMPRVGKALAADSTAMMFGSIFGTSPVGAFVESSAGIAVGGRSGLTAVFVAIFFLISMIFSPLLGVFTTQVTAPALIIVGVLMAQNTAHIHWNKLEIAVPAF…
635	GC_00000004	Human_CNCM	1245	42	134	0.829341	0.927761	0.875795	K06901	adenine/guanine/hypoxanthine permease	COG2252	Xanthine/guanine/uracil/vitamin C permease GhxP/GhxQ, nucleobase:cation symporter 2 ( NCS2) family (NCS2) (PUBMED:24169576;24214977)	F	Nucleotide transport and metabolism	-------------------MNSIGKFFHLNENHTSFKTEFLAGLTTFVSMSYILFVNPAVLGASGMNKGALFTATALSAAFTCIVMGVIANYPIASAPTLGLNAFFTYTVCLGMHVKWQTALAAVFVASILFILLTIFKVREMIIDAIPSDIKYAISAGIGLFIAFIGLQGGKLISKSDSTLVTVGALNNPLVWITIFGLVVTIFLMIARVPGAIFIGMIVAAVFGIIIGQIPMPKAFISGVPSLSPIFGQAVFHISDINTVQMWIVVFTFLLVTFFDTTGTLIGLVQQAGLM-KDNKMPRAGEALAADSSGMLVGSVLGTSPVGAFVESSAGIAVGGRTGLTAVWVGIFFLISTIFSPILSVFTTQVTAPALIIVGVLMAENLAHVHWTDLEIAIPCF…
636	GC_00000004	Human_CNCM	1243	42	134	0.829341	0.927761	0.875795	K06901	adenine/guanine/hypoxanthine permease	COG2252	Xanthine/guanine/uracil/vitamin C permease GhxP/GhxQ, nucleobase:cation symporter 2 ( NCS2) family (NCS2) (PUBMED:24169576;24214977)	F	Nucleotide transport and metabolism	-------------------MQFLDKIFHLEDAHTNVKRELIAALTTFVSLSYILFVNPNILSAAGINKGAAFTVTAIATAIGCFLMGFIANYPIALAPTLGSAAFFSYNVVIGMHINWQTALASVLVASILFILITVLKLREKVVDAIPQDLKYAISAGIGLFIAFIGLQNGKLIVDNKSSLVGLGSFNNPAVWITLFGLILTVILMAAKVPGSIFIGMIVTAIFGMIIGQIPMPHGIVSGAPSIAPTFGQAVFHLKDINTPQLFMVVLTFLLVTFFDTAGTLIGMTQQAGMVDKNGKIPRIGKAFLSDSLAMVEGSVLGTAPLGTSVESSAGIAMGGRTGLTAIFVGILFLISMIFSPLLAVIPTTVTAPALIIVGVLMAGNLKYIHWDNFEIAFPSF…
637	GC_00000004	Human_CNCM	1228	42	134	0.829341	0.927761	0.875795	K06901	adenine/guanine/hypoxanthine permease	COG2252	Xanthine/guanine/uracil/vitamin C permease GhxP/GhxQ, nucleobase:cation symporter 2 ( NCS2) family (NCS2) (PUBMED:24169576;24214977)	F	Nucleotide transport and metabolism	---------MEERVNANGLTGVLDRVFHLSENKTTVRQESMAGLTTFMAMAYILFVNPSILGAAGMDKGAVFTATALSAILGCFLMGFLANYPIAIAPGLGDNAFFTYSVVLAMGIPWQKAMAGVFVASVLFTIISFLKIREKIIDAIPQDLKYAMAAGIGLFIAFVGLQGGGLVVANKSSLVGIGSFTVPTTWLTIFGLFFTGILMAKKIPGSIFYGLVATTVLGLGTGLIKMPSQFISLAPSLKPTFGIGIMNLSAMTSPQMWAVVLIFFLVAFFDTAGTLIGLAQQAGIM-KNGKMPRIGRALMADSLSMLGGSVMGTTPTAAYVESSAGIAIGGKTGLTAVVTGLLFMLSMIFSPFLTVVTSNVTAPALIIVGVLMASSLKEIQWDKLEVALPSF…
638	GC_00000004	Human_IDCC9203	1392	42	134	0.829341	0.927761	0.875795	K06901	adenine/guanine/hypoxanthine permease	COG2252	Xanthine/guanine/uracil/vitamin C permease GhxP/GhxQ, nucleobase:cation symporter 2 ( NCS2) family (NCS2) (PUBMED:24169576;24214977)	F	Nucleotide transport and metabolism	-------------------MNFIKNYFHLEKLGTNVRTEFIAGLTTFISMSYILFVNPSVLGASGMNTGAVFTATALAAALGTAIMGIVANYPIGEAPALGINAFFAYTVCIGMKVSWETALASVFVASIIFILITLFKLREKIIDSIPSDLKFAISSGIGLFIAFLGLQNGGLIVANKSTLVGLGSLHNPLVWITIFGLIVTVILMILGVPGAIFIGMIVASIFGICTGQIAVPHKFISLAPSLAPTFGQAIFHVKDINSLQMWVVVLTFLLVTFFDTAGTLIGLAQQAGFM-KNNKMPRVGKALAADSTAMMFGSIFGTSPVGAFVESSAGIAVGGRSGLTAVFVAIFFLISMIFSPLLGVFTTQVTAPALIIVGVLMAQNTAHIHWNKLEIAVPAF…
639	GC_00000004	Human_IDCC9203	1390	42	134	0.829341	0.927761	0.875795	K06901	adenine/guanine/hypoxanthine permease	COG2252	Xanthine/guanine/uracil/vitamin C permease GhxP/GhxQ, nucleobase:cation symporter 2 ( NCS2) family (NCS2) (PUBMED:24169576;24214977)	F	Nucleotide transport and metabolism	-------------------MNSIGKFFHLNENHTSFKTEFLAGLTTFVSMSYILFVNPAVLGASGMNKGALFTATALSAAFTCIVMGVIANYPIASAPTLGLNAFFTYTVCLGMHVKWQTALAAVFVASILFILLTIFKVREMIIDAIPSDIKYAISAGIGLFIAFIGLQGGKLISKSDSTLVTVGALNNPLVWITIFGLVVTIFLMIARVPGAIFIGMIVAAVFGIIIGQIPMPKAFISGVPSLSPIFGQAVFHISDINTVQMWIVVFTFLLVTFFDTTGTLIGLVQQAGLM-KDNKMPRAGEALAADSSGMLVGSVLGTSPVGAFVESSAGIAVGGRTGLTAVWVGIFFLISTIFSPILSVFTTQVTAPALIIVGVLMAENLAHVHWTDLEIAIPCF…
640	GC_00000004	Human_IDCC9203	1388	42	134	0.829341	0.927761	0.875795	K06901	adenine/guanine/hypoxanthine permease	COG2252	Xanthine/guanine/uracil/vitamin C permease GhxP/GhxQ, nucleobase:cation symporter 2 ( NCS2) family (NCS2) (PUBMED:24169576;24214977)	F	Nucleotide transport and metabolism	-------------------MQFLDKIFHLEYAHTNVKRELIAALTTFVSLSYILFVNPNILSAAGINKGAAFTVTAIATAIGCFLMGFIANYPIALAPTLGSAAFFSYNVVIGMHINWQTALASVLVASILFILITVLKLREKVVDAIPQDLKYAISAGIGLFIAFIGLQNGKLIVDNKSSLVGLGSFNNPAVWITLFGLILTVILMAAKVPGSIFIGMIVTAIFGMIIGQIPMPHGIVSGAPSIAPTFGQAVFHLKDINTPQLFMVVLTFLLVTFFDTAGTLIGMTQQAGMVDKNGKIPRIGKAFLSDSLAMVEGSVLGTAPLGTSVESSAGIAMGGRTGLTAIFVGILFLISMIFSPLLAVIPTTVTAPALIIVGVLMAGNLKYIHWDNFEIAFPSF…
641	GC_00000004	Human_IDCC9203	1373	42	134	0.829341	0.927761	0.875795	K06901	adenine/guanine/hypoxanthine permease	COG2252	Xanthine/guanine/uracil/vitamin C permease GhxP/GhxQ, nucleobase:cation symporter 2 ( NCS2) family (NCS2) (PUBMED:24169576;24214977)	F	Nucleotide transport and metabolism	---------MEERVNANGLTGVLDRVFHLSENKTTVRQESMAGLTTFMAMAYILFVNPSILGAAGMDKGAVFTATALSAILGCFLMGFLANYPIAIAPGLGDNAFFTYSVVLAMGIPWQKAMAGVFVASVLFTIISFLKIREKIIDAIPQDLKYAMAAGIGLFIAFVGLQGGGLVVANKSSLVGIGSFTVPTTWLTIFGLFFTGILMAKKIPGSIFYGLVATTVLGLGTGLIKMPSQFISLAPSLKPTFGIGIMNLSAMTSPQMWAVVLIFFLVAFFDTAGTLIGLAQQAGIM-KNGKMPRIGRALMADSLSMLGGSVMGTTPTAAYVESSAGIAIGGKTGLTAVVTGLLFMLSMIFSPFLTVVTSNVTAPALIIVGVLMASSLKEIQWDKLEVALPSF…
642	GC_00000004	Human_MGYG_HGUT_00008	1733	42	134	0.829341	0.927761	0.875795	K06901	adenine/guanine/hypoxanthine permease	COG2252	Xanthine/guanine/uracil/vitamin C permease GhxP/GhxQ, nucleobase:cation symporter 2 ( NCS2) family (NCS2) (PUBMED:24169576;24214977)	F	Nucleotide transport and metabolism	-------------------MNFIKNYFHLEKLGTNVRTEFIAGLTTFISMSYILFVNPSVLGASGMNTGAVFTATALAAALGTAIMGIVANYPIGEAPALGINAFFAYTVCIGMKVSWETALASVFVASIIFILITLFKLREKIIDSIPSDLKFAISSGIGLFIAFLGLQNGGLIVANKSTLVGLGSLHNPLVWITIFGLIVTVILMILGVPGAIFIGMIAASIFGICTGQIAVPHKFISLAPSLAPTFGQAIFHVKDINSLQMWVVVLTFLLVTFFDTAGTLIGLAQQAGFM-KNNKMPRVGKALAADSTAMMFGSIFGTSPVGAFVESSAGIAVGGRSGLTAVFVAIFFLISMIFSPLLGVFTTQVTAPALIIVGVLMAQNTAHIHWNKLEIAVPAF…
643	GC_00000004	Human_MGYG_HGUT_00008	1735	42	134	0.829341	0.927761	0.875795	K06901	adenine/guanine/hypoxanthine permease	COG2252	Xanthine/guanine/uracil/vitamin C permease GhxP/GhxQ, nucleobase:cation symporter 2 ( NCS2) family (NCS2) (PUBMED:24169576;24214977)	F	Nucleotide transport and metabolism	-------------------MNSIGKFFHLNENHTSFKTEFLAGLTTFVSMSYILFVNPAVLGASGMNKGALFTATALSAAFTCIVMGVIANYPIASAPTLGLNAFFTYTVCLGMHVKWQTALAAVFVASILFILLTVFKVREMIIDAIPSDIKYAISAGIGLFIAFIGLQGGKLISKSDSTLVTVGSLNNPLVWITIFGLVVTIFLMIAKVPGAIFIGMIVAAIFGIIIGQIPMPKAFISGIPSLSPIFGQAIFHISDINTVQMWIVVFTFLLVTFFDTTGTLIGLVQQAGLM-KDNKMPRAGEALAADSSGMLVGSVLGTSPVGAFVESSAGIAVGGRTGLTAVWVGIFFLISTIFSPILSVFTTQVTAPALIIVGVLMAENLAHVHWTDLEIAIPCF…
644	GC_00000004	Human_MGYG_HGUT_00008	1736	42	134	0.829341	0.927761	0.875795	K06901	adenine/guanine/hypoxanthine permease	COG2252	Xanthine/guanine/uracil/vitamin C permease GhxP/GhxQ, nucleobase:cation symporter 2 ( NCS2) family (NCS2) (PUBMED:24169576;24214977)	F	Nucleotide transport and metabolism	-------------------MQFLDKIFHLEDAHTNVKRELIAALTTFVSLSYILFVNPNILSAAGINKGAAFTVTAIATAIGCFLMGFIANYPIALAPTLGSAAFFSYNVVIGMHINWQTALASVLVASILFILITVLKLREKVIDAIPQDLKYAISAGIGLFIAFIGLQNGKLIVDNKSSLVGLGSFNNPAVWITLFGLILTVILMAAKVPGSIFIGMIVTAIFGMIIGQIPMPHGIVSGAPSIAPTFGQAVFHLKDINTPQLFMVVLTFLLVTFFDTAGTLIGMTQQAGMVDKNGKIPRIGKAFLSDSLAMVEGSVLGTAPLGTSVESSAGIAMGGRTGLTAIFVGILFLISMIFSPLLAVIPTTVTAPALIIVGVLMAGNLKYIHWDNFEIAFPSF…
645	GC_00000004	Human_NCC533	1856	42	134	0.829341	0.927761	0.875795	K06901	adenine/guanine/hypoxanthine permease	COG2252	Xanthine/guanine/uracil/vitamin C permease GhxP/GhxQ, nucleobase:cation symporter 2 ( NCS2) family (NCS2) (PUBMED:24169576;24214977)	F	Nucleotide transport and metabolism	-------------------MNFIKNYFHLEKLGTNVRTEFIAGLTTFISMSYILFVNPSVLGASGMNTGAVFTATALAAALGTAIMGIVANYPIGEAPALGINAFFAYTVCIGMKVSWETALASVFVASIIFILITLFKLREKIIDSIPSDLKFAISSGIGLFIAFLGLQNGGLIVANKSTLVGLGSLHNPLVWITIFGLIVTVILMILGVPGAIFIGMIAASIFGICTGQIAVPHKFISLAPSLAPTFGQAIFHVKDINSLQMWVVVLTFLLVTFFDTAGTLIGLAQQAGFM-KNNKMPRVGKALAADSTAMMFGSIFGTSPVGAFVESSAGIAVGGRSGLTAVFVAIFFLISMIFSPLLGVFTTQVTAPALIIVGVLMAQNTAHIHWNKLEIAVPAF…
646	GC_00000004	Human_NCC533	1858	42	134	0.829341	0.927761	0.875795	K06901	adenine/guanine/hypoxanthine permease	COG2252	Xanthine/guanine/uracil/vitamin C permease GhxP/GhxQ, nucleobase:cation symporter 2 ( NCS2) family (NCS2) (PUBMED:24169576;24214977)	F	Nucleotide transport and metabolism	-------------------MNSIGKFFHLNENHTSFKTEFLAGLTTFVSMSYILFVNPAVLGASGMNKGALFTATALSAAFTCIVMGVIANYPIASAPTLGLNAFFTYTVCLGMHVKWQTALAAVFVASILFILLTVFKVREMIIDAIPSDIKYAISAGIGLFIAFIGLQGGKLISKSDSTLVTVGSLNNPLVWITIFGLVVTIFLMIAKVPGAIFIGMIVAAIFGIIIGQIPMPKAFISGVPSLSPIFGQAVFHISDINTVQMWIVVFTFLLVTFFDTTGTLIGLVQQAGLM-KDNKMPRAGEALAADSSGMLVGSVLGTSPVGAFVESSAGIAVGGRTGLTAVWVGIFFLISTIFNPILSVFTTQVTAPALIIVGVLMAENLAHVHWTDLEIAIPCF…
647	GC_00000004	Human_NCC533	1859	42	134	0.829341	0.927761	0.875795	K06901	adenine/guanine/hypoxanthine permease	COG2252	Xanthine/guanine/uracil/vitamin C permease GhxP/GhxQ, nucleobase:cation symporter 2 ( NCS2) family (NCS2) (PUBMED:24169576;24214977)	F	Nucleotide transport and metabolism	-------------------MQFLDKIFHLEDAHTNVKRELIAALTTFVSLSYILFVNPNILSAAGINKGAAFTVTAIATAIGCFLMGFIANYPIALAPTLGSAAFFSYNVVIGMHINWQTALASVLVASILFILITVLKLREKVVDAIPQDLKYAISAGIGLFIAFIGLQNGKLIVDNKSSLVGLGSFNNPAVWITLFGLILTVILMAAKVPGSIFIGMIVTAIFGMIIGQIPMPHGIVSGAPSIAPTFGQAVFHLKDINTPQLFMVVLTFLLVTFFDTAGTLIGMTQQAGMVDKNGKIPRIGKAFLSDSLAMVEGSVLGTAPLGTSVESSAGIAMGGRTGLTAIFVGILFLISMIFSPLLAVIPTTVTAPALIIVGVLMAGNLKYIHWDNFEIAFPSF…
648	GC_00000004	Human_SRR341604_bin12	279	42	134	0.829341	0.927761	0.875795	K06901	adenine/guanine/hypoxanthine permease	COG2252	Xanthine/guanine/uracil/vitamin C permease GhxP/GhxQ, nucleobase:cation symporter 2 ( NCS2) family (NCS2) (PUBMED:24169576;24214977)	F	Nucleotide transport and metabolism	-------------------MNSIGKFFHLNENHTSFKTEFLAGLTTFVSMSYILFVNPAVLGASGMNKGALFTATALSAAFTCIVMGLVANYPIASAPTLGLNAFFTYTVCLGMHVKWQTALAAVFVASILFILLTVFKVREMIIDAIPSDIKYAISAGIGLFIAFIGLQGGKLISKSDSTLVTVGALNNPLVWITIFGLVVTIFLMIARVPGAIFIGMIVAAVFGIIIGQIPMPNAFISGVPSLSPIFGQAVFHISDINTVQMWIVVFTFLLVTFFDTTGTLIGLVQQAGLM-KDNKMPRAGEALAADSSGMLVGSVLGTSPVGAFVESSAGIAVGGRTGLTAVWVGIFFLISTIFSPILSVFTTQVTAPALIIVGVLMAENLAHVHWTDLEIAIPCF…
649	GC_00000004	Human_SRR341604_bin12	277	42	134	0.829341	0.927761	0.875795	K06901	adenine/guanine/hypoxanthine permease	COG2252	Xanthine/guanine/uracil/vitamin C permease GhxP/GhxQ, nucleobase:cation symporter 2 ( NCS2) family (NCS2) (PUBMED:24169576;24214977)	F	Nucleotide transport and metabolism	MAFWINCVLFSFLFYVGEMMQFLDKIFHLEDAHTNVKRELIAALTTFVSLSYILFVNPNILSAAGINKGAAFTVTAIATAIGCFLMGFIANYPIALAPTLGSAAFFSYNVVIGMHINWQTALASVLVASILFILITVLKLREKVVDAIPQDLKYAISAGIGLFIAFIGLQNGKLIVDNKSSLVGLGSFNNPAVWITLFGLILTVILMAAKVPGSIFIGMIVTAIFGMIIGQIPMPHGIVSGAPSIAPTFGQAVFHLKDINTPQLFMVVLPFLLVTFFDTAGTLIGMTQQAGMVDKNGKIPRIGKAFLSDSLAMVEGSVLGTAPLGTSVESSAGIAMGGRTGLTAIFVGILFLISMIFSPLLAVIPTTVTAPALIIVGVLMAGNLKYIHWDNFEIAFPSF…
650	GC_00000004	Human_SRR341604_bin12	261	42	134	0.829341	0.927761	0.875795	K06901	adenine/guanine/hypoxanthine permease	COG2252	Xanthine/guanine/uracil/vitamin C permease GhxP/GhxQ, nucleobase:cation symporter 2 ( NCS2) family (NCS2) (PUBMED:24169576;24214977)	F	Nucleotide transport and metabolism	---------MEERVNANGLTGVLDRVFHLSENKTTVRQESMAGLTTFMAMAYILFVNPSILGAAGMDKGAVFTATALSAILGCFLMGFLANYPIAIAPGLGDNAFFTYSVVLAMGIPWQKAMAGVFVASVLFTIISFLKIREKIIDAIPQDLKYAMAAGIGLFIAFVGLQGGGLVVANKSSLVGIGSFTVPTTWLTIFGLFFTGILMAKKIPGSIFYGLVATTVLGLGTGLIKMPSQFISLAPSLKPTFGIGIMNLSAMTSPQMWAVVLIFFLVAFFDTAGTLIGLAQQAGIM-KNGKMPRIGRALMADSLSMLGGSVMGTTPTAAYVESSAGIAIGGKTGLTAVVTGLLFMLSMIFSPFLTVVTSNVTAPALIIVGVLMASSLKEIQWDKLEVALPSF…
651	GC_00000004	Human_SRR341604_bin12	281	42	134	0.829341	0.927761	0.875795	K06901	adenine/guanine/hypoxanthine permease	COG2252	Xanthine/guanine/uracil/vitamin C permease GhxP/GhxQ, nucleobase:cation symporter 2 ( NCS2) family (NCS2) (PUBMED:24169576;24214977)	F	Nucleotide transport and metabolism	--------------------------------------------------------------------------------------------------------------------------------------------------------------------------------------------------------------MILGVPGAIFIGMIAASIFGICTGQIAVPHKFISLAPSLAPTFGQAIFHVKDINSLQMWVVVLTFLLVTFFDTAGTLIGLAQQAGFM-KNNKMPRVGKALAADSTAMMFGSIFGTSPVGAFVESSAGIAVGGRSGLTAVFVAIFFLISMIFSPLLGVFTTQVTAPALIIVGVLMAQNTAHIHWNKLEIAVPAF…
652	GC_00000004	Human_SRR341604_bin12	282	42	134	0.829341	0.927761	0.875795	K06901	adenine/guanine/hypoxanthine permease	COG2252	Xanthine/guanine/uracil/vitamin C permease GhxP/GhxQ, nucleobase:cation symporter 2 ( NCS2) family (NCS2) (PUBMED:24169576;24214977)	F	Nucleotide transport and metabolism	-------------------MNFIKNYFHLEKLGTNVRTEFIAGLTTFISMSYILFVNPSVLGASGMNTGAVFTATALAAALGTAIMGIVANYPIGEAPALGINAFFAYTVCIGMKVSWETALASVFVASIIFILITLFKLREKIIDSIPSDLKFAISSGIGLFIAFLGLQNGGLIVANKSTLVGLGSLHNPLV--------------------------------------------------------------------------------------------------------------------------------------------------------------------------------------------------------------…
653	GC_00000004	Poultry_AER105	1756	42	134	0.829341	0.927761	0.875795	K06901	adenine/guanine/hypoxanthine permease	COG2252	Xanthine/guanine/uracil/vitamin C permease GhxP/GhxQ, nucleobase:cation symporter 2 ( NCS2) family (NCS2) (PUBMED:24169576;24214977)	F	Nucleotide transport and metabolism	-------------------MNFIKNYFHLEKLGTNVRTEFIAGLTTFISMSYILFVNPSVLGASGMNTGAVFTATALAAALGTAIMGIVANYPIGEAPALGINAFFAYTVCIGMKVSWETALASVFVASIIFILITLFKLREKIIDSIPSDLKFAISSGIGLFIAFLGLQNGGLIVANKSTLVGLGSLHNPLVWITIFGLIVTVILMILGIPGAIFIGMIAASIFGICTGQIAVPHKFISLAPSLAPTFGQAIFHVKDINSLQMWVVVLTFLLVTFFDTAGTLIGLAQQAGFM-KNNKMPRVGKALAADSTAMMFGSIFGTSPVGAFVESSAGIAVGGRSGLTAVFVAIFFLISMIFSPLLGVFTTQVTAPALIIVGVLMAQNTAHIHWNKLEIAVPAF…
654	GC_00000004	Poultry_AER105	1754	42	134	0.829341	0.927761	0.875795	K06901	adenine/guanine/hypoxanthine permease	COG2252	Xanthine/guanine/uracil/vitamin C permease GhxP/GhxQ, nucleobase:cation symporter 2 ( NCS2) family (NCS2) (PUBMED:24169576;24214977)	F	Nucleotide transport and metabolism	-------------------MNSIGKFFHLNENHTSFKTEFLAGLTTFVSMSYILFVNPAVLGASGMNKGALFTATALSAAFTCIVMGVIANYPIASAPTLGLNAFFTYTVCLGMHVKWQTALAAVFVASILFILLTIFKVREMIIDAIPSDIKYAISAGIGLFIAFIGLQGGKLISKSDSTLVTVGALNNPLVWITIFGLVVTIFLMIARVPGAIFIGMIVAAVFGIIIGQIPMPKAFISGVPSLSPIFGQAVFHISDINTVQMWIVVFTFLLVTFFDTTGTLIGLVQQAGLM-KDNKMPRAGEALAADSSGMLVGSVLGTSPVGAFVESSAGIAVGGRTGLTAVWVGIFFLISTIFSPILSVFTTQVTAPALIIVGVLMAENLAHVHWTDLEIAIPCF…
655	GC_00000004	Poultry_AER105	1752	42	134	0.829341	0.927761	0.875795	K06901	adenine/guanine/hypoxanthine permease	COG2252	Xanthine/guanine/uracil/vitamin C permease GhxP/GhxQ, nucleobase:cation symporter 2 ( NCS2) family (NCS2) (PUBMED:24169576;24214977)	F	Nucleotide transport and metabolism	MAFWVNFVLFSFLFYVGEMMQFLDKVFHLEDAHTNVKRELIAALTTFVSLSYILFVNPNILSAAGINKGAAFTVTAIATAIGCFLMGFIANYPIALAPTLGSAAFFSYNVVIGMHINWQTALASVLVASILFILITVLKLREKVVDAIPQDLKYAISAGIGLFIAFIGLQNGKLIVDNKSSLVGLGSFNNPAVWITLFGLILTVILMAAKVPGSIFIGMIVTAIFGMVIGQIPMPHGIVSGAPSIAPTFGQAVFHLKDINTPQLFMVVLTFLLVTFFDTAGTLIGMTQQAGMVDKNGKIPRIGKAFLSDSLAMVEGSVLGTAPLGTSVESSAGIAMGGRTGLTAIFVGILFLISMIFSPLLAVIPTTVTAPALIIVGVLMAGNLKYIHWDNFEIAFPSF…
656	GC_00000004	Poultry_AER25	1135	42	134	0.829341	0.927761	0.875795	K06901	adenine/guanine/hypoxanthine permease	COG2252	Xanthine/guanine/uracil/vitamin C permease GhxP/GhxQ, nucleobase:cation symporter 2 ( NCS2) family (NCS2) (PUBMED:24169576;24214977)	F	Nucleotide transport and metabolism	-------------------MNFIKNYFHLEKLGTNVRTEFIAGLTTFISMSYILFVNPSVLGASGMNTGAVFTATALAAALGTAIMGIVANYPIGEAPALGINAFFAYTVCIGMKVSWETALASVFVASIIFILITLFKLREKIIDSIPSDLKFAISSGIGLFIAFLGLQNGGLIVANKSTLVGLGSLHNPLVWITIFGLIVTVILMILGIPGAIFIGMIAASIFGICTGQIAVPHKFISLAPSLAPTFGQAIFHVKDINSLQMWVVVLTFLLVTFFDTAGTLIGLAQQAGFM-KNNKMPRVGKALAADSTAMMFGSIFGTSPVGAFVESSAGIAVGGRSGLTAVFVAIFFLISMIFSPLLGVFTTQVTAPALIIVGVLMAQNTAHIHWNKLEIAVPAF…
657	GC_00000004	Poultry_AER25	1137	42	134	0.829341	0.927761	0.875795	K06901	adenine/guanine/hypoxanthine permease	COG2252	Xanthine/guanine/uracil/vitamin C permease GhxP/GhxQ, nucleobase:cation symporter 2 ( NCS2) family (NCS2) (PUBMED:24169576;24214977)	F	Nucleotide transport and metabolism	-------------------MNSIGKFFHLNENHTSFKTEFLAGLTTFVSMSYILFVNPAVLGASGMNKGALFTATALSAAFTCIVMGVIANYPIASAPTLGLNAFFTYTVCLGMHVKWQTALAAVFVASILFILLTIFKVREMIIDAIPSDIKYAISAGIGLFIAFIGLQGGKLISKSDSTLVTVGALNNPLVWITIFGLVVTIFLMIARVPGAIFIGMIVAAVFGIIIGQIPMPKAFISGVPSLSPIFGQAVFHISDINTVQMWIVVFTFLLVTFFDTTGTLIGLVQQAGLM-KDNKMPRAGEALAADSSGMLVGSVLGTSPVGAFVESSAGIAIGGRTGLTAVWVGIFFLISTIFSPILSVFTTQVTAPALIIVGVLMAENLAHVHWTDLEIAIPCF…
658	GC_00000004	Poultry_AER25	1139	42	134	0.829341	0.927761	0.875795	K06901	adenine/guanine/hypoxanthine permease	COG2252	Xanthine/guanine/uracil/vitamin C permease GhxP/GhxQ, nucleobase:cation symporter 2 ( NCS2) family (NCS2) (PUBMED:24169576;24214977)	F	Nucleotide transport and metabolism	-------------------MQFLDKVFHLEDAHTNVKRELIAALTTFVSLSYILFVNPNILSAAGINKGAAFTVTAIATAIGCFLMGFIANYPIALAPTLGSAAFFSYNVVIGMHINWQTALASVLVASILFILITVLKLREKVVDAIPQDLKYAISAGIGLFIAFIGLQNGKLIVDNKSSLVGLGSFNNPAVWITLFGLILTVILMAAKVPGSIFIGMIVTAIFGMVIGQIPMPHGIVSGAPSIAPTFGQAVFHLKDINTPQLFMVVLTFLLVTFFDTAGTLIGMTQQAGMVDKNGKIPRIGKAFLSDSLAMVEGSVLGTAPLGTSVESSAGIAMGGRTGLTAIFVGILFLISMIFSPLLAVIPTTVTAPALIIVGVLMAGNLKYIHWDNFEIAFPSF…
659	GC_00000004	Poultry_An197	1192	42	134	0.829341	0.927761	0.875795	K06901	adenine/guanine/hypoxanthine permease	COG2252	Xanthine/guanine/uracil/vitamin C permease GhxP/GhxQ, nucleobase:cation symporter 2 ( NCS2) family (NCS2) (PUBMED:24169576;24214977)	F	Nucleotide transport and metabolism	-------------------MNFIKNYFHLEKLGTNVRTEFIAGLTTFISMSYILFVNPSVLGASGMNTGAVFTATALAAALGTAIMGIVANYPIGEAPALGINAFFAYTVCIGMKVSWETALASVFVASIIFILITLFKLREKIIDSIPSDLKFAISSGIGLFIAFLGLQNGGLIVANKSTLVGLGSLHNPLVWITIFGLIVTVILMILGIPGAIFIGMIAASIFGICTGQIAVPHKFISLAPSLAPTFGQAIFHVKDINSLQMWVVVLTFLLVTFFDTAGTLIGLAQQAGFM-KNNKMPRVGKALAADSTAMMFGSIFGTSPVGAFVESSAGIAVGGRSGLTAVFVAIFFLISMIFSPLLGVFTTQVTAPALIIVGVLMAQNTAHIHWNKLEIAVPAF…
660	GC_00000004	Poultry_An197	1194	42	134	0.829341	0.927761	0.875795	K06901	adenine/guanine/hypoxanthine permease	COG2252	Xanthine/guanine/uracil/vitamin C permease GhxP/GhxQ, nucleobase:cation symporter 2 ( NCS2) family (NCS2) (PUBMED:24169576;24214977)	F	Nucleotide transport and metabolism	-------------------MNSIGKFFHLNENHTSFKTEFLAGLTTFVSMSYILFVNPAVLGASGMNKGALFTATALSAAFTCIVMGLVANYPIASAPTLGLNAFFTYTVCLGMHVKWQTALAAVFVASILFILLTVFKVREMIIDAIPSDIKYAISAGIGLFIAFIGLQGGKLISKSDSTLVTVGALNNPLVWITIFGLVVTIFLMIARVPGAIFIGMIVAAVFGIIIGQIPRPKAFISGVPSLSPIFGQAVFHISDINTVQMWIVVFTFLLVTFFDTTGTLIGLVQQAGLM-KDNKMPRAGEALAADSSGMLVGSVLGTSPVGAFVESSAGIAVGGRTGLTAVWVGIFFLISTIFSPILSVFTTQVTAPALIIVGVLMAENLAHVHWTDLEIAIPCF…
661	GC_00000004	Poultry_An197	1196	42	134	0.829341	0.927761	0.875795	K06901	adenine/guanine/hypoxanthine permease	COG2252	Xanthine/guanine/uracil/vitamin C permease GhxP/GhxQ, nucleobase:cation symporter 2 ( NCS2) family (NCS2) (PUBMED:24169576;24214977)	F	Nucleotide transport and metabolism	MAFWVNCVLFSFLFYVGEMMQFLDKVFHLEDAHTNVKRELIAALTTFVSLSYILFVNPNILSAAGINKGAAFTVTAIATAIGCFLMGFIANYPIALAPTLGSAAFFSYNVVIGMHINWQTALASVLVASILFILITVLKLREKVVDAIPQDLKYAISAGIGLFIAFIGLQNGKLIVDNKSSLVGLGSFNNPAVWITLFGLILTVILMAAKVPGSIFIGMIVTAIFGMVIGQIPMPHGIVSGAPSIAPTFGQAVFHLKDINTPQLFMVVLTFLLVTFFDTAGTLIGMTQQAGMVDKNGKIPRIGKAFLSDSLAMVEGSVLGTAPLGTSVESSAGIAMGGRTGLTAIFVGILFLISMIFSPLLAVIPTTVTAPALIIVGVLMAGNLKYIHWDNFEIAFPSF…
662	GC_00000004	Poultry_BRZ_HF__bin57	387	42	134	0.829341	0.927761	0.875795	K06901	adenine/guanine/hypoxanthine permease	COG2252	Xanthine/guanine/uracil/vitamin C permease GhxP/GhxQ, nucleobase:cation symporter 2 ( NCS2) family (NCS2) (PUBMED:24169576;24214977)	F	Nucleotide transport and metabolism	-------------------MNFIKNYFHLEKLGTNVRTEFIAGLTTFISMSYILFVNPSVLGASGMNTGAVFTATALAAALGTAIMGIVANYPIGEAPALGINAFFAYTVCIGMKVSWETALASVFVASIIFILITLFKLREKIIDSIPSDLKFAISSGIGLFIAFLGLQNGGLIVANKSTLVGLGSLHNPLVWITIFGLIVTVILMILGIPGAIFIGMIAASIFGICTGQIAVPHKFISLAPSLAPTFGQAIFHVKDINSLQMWVVVLTFLLVTFFDTAGTLIGLAQQAGFM-KNNKMPRVGKALAADSTAMMFGSIFGTSPVGAFVESSAGIAVGGRSGLTAVFVAIFFLISMIFSPLLGVFTTQVTAPALIIVGVLMAQNTAHIHWNKLEIAVPAF…
663	GC_00000004	Poultry_BRZ_HF__bin57	385	42	134	0.829341	0.927761	0.875795	K06901	adenine/guanine/hypoxanthine permease	COG2252	Xanthine/guanine/uracil/vitamin C permease GhxP/GhxQ, nucleobase:cation symporter 2 ( NCS2) family (NCS2) (PUBMED:24169576;24214977)	F	Nucleotide transport and metabolism	-------------------MNSIGKFFHLNENHTSFKTEFLAGLTTFVSMSYILFVNPAVLGASGMNKGALFTATALSAAFTCIVMGVIANYPIASAPTLGLNAFFTYTVCLGMHVKWQTALAAVFVASILFILLTVFKVREMIIDAIPSDIKYAISAGIGLFIAFIGLQGGKLISKSDSTLVTVGALNNPLVWITIFGLVVTIFLMIARVPGAIFIGMIVAAVFGIIIGQIPMPKAFISGVPSLSPIFGQAVFHISDINTVQMWIVVFTFLLVTFFDTTGTLIGLVQQAGLM-KDNKMPRAGEALAADSSGMLVGSVLGTSPVGAFVESSAGIAVGGRTGLTAVWVGIFFLISTIFSPILSVFTTQVTAPALIIVGVLMAENLAHVHWTDLEIAIPCF…
664	GC_00000004	Poultry_BRZ_HF__bin57	383	42	134	0.829341	0.927761	0.875795	K06901	adenine/guanine/hypoxanthine permease	COG2252	Xanthine/guanine/uracil/vitamin C permease GhxP/GhxQ, nucleobase:cation symporter 2 ( NCS2) family (NCS2) (PUBMED:24169576;24214977)	F	Nucleotide transport and metabolism	MAFWVNFVLFSFLFYVGEMMQFLDKVFHLEDAHTNVKRELIAALTTFVSLSYILFVNPNILSAAGINKGAAFTVTAIATAIGCFLMGFIANYPIALAPTLGSAAFFSYNVVIGMHINWQTALASVLVASILFILITVLKLREKVVDAIPQDLKYAISAGIGLFIAFIGLQNGKLIVDNKSSLVGLGSFNNPAVWITLFGLILTVILMAAKVPGSIFIGMIVTAIFGMVIGQIPMPHGIVSGAPSIAPSFGQAVFHLKDINTPQLFMVVLTFLLVTFFDTAGTLIGMTQQAGMVDKNGKIPRIGKAFLSDSLAMVEGSVLGTAPLGTSVESSAGIAMGGRTGLTAIFVGILFLISMIFSPLLAVIPTTVTAPALIIVGVLMAGNLKYIHWDNFEIAFPSF…
665	GC_00000004	Poultry_CHK192_2623	136	42	134	0.829341	0.927761	0.875795	K06901	adenine/guanine/hypoxanthine permease	COG2252	Xanthine/guanine/uracil/vitamin C permease GhxP/GhxQ, nucleobase:cation symporter 2 ( NCS2) family (NCS2) (PUBMED:24169576;24214977)	F	Nucleotide transport and metabolism	-------------------MNFIKNYFHLEKLGTNVRTEFIAGLTTFISMSYILFVNPSVLGASGMNTGAVFTATALAAALGTAIMGIVANYPIGEAPALGINAFFAYTVCIGMKVSWETALASVFVASIIFILITLFKLREKIIDSIPSDLKFAISSGIGLFIAFLGLQNGGLIVANKSTLVGLGSLHNPLVWITIFGLIVTVILMILGVPGAIFIGMIAASIFGICTGQIAVPHKFISLAPSLAPTFGQAVFHVKDINSLQMWVVVLTFLLVTFFDTAGTLIGLAQQAGFM-KNNKMPRVGKALAADSTAMMFGSIFGTSPVGAFVESSAGIAVGGRSGLTAVFVAIFFLISMIFSPLLGVFTTQVTAPALIIVGVLMAQNTAHIHWNKLEIAVPAF…
666	GC_00000004	Poultry_CHK192_2623	138	42	134	0.829341	0.927761	0.875795	K06901	adenine/guanine/hypoxanthine permease	COG2252	Xanthine/guanine/uracil/vitamin C permease GhxP/GhxQ, nucleobase:cation symporter 2 ( NCS2) family (NCS2) (PUBMED:24169576;24214977)	F	Nucleotide transport and metabolism	-------------------MNSIGKFFHLNENHTSFKTEFLAGLTTFVSMSYILFVNPAVLGASGMNKGALFTATALSAAFTCIVMGLVANYPIASAPTLGLNAFFTYTVCLGMHVKWQTALAAVFVASILFILLTIFKVREMIIDAIPSDIKYAISAGIGLFIAFIGLQGGKLISKSDSTLVTVGALNNPLVWITIFGLVVTIFLMIARVPGAIFIGMIVAAVFGIIIGQIPMPKAFISGVPSLSPIFGQAVFHISDINTVQMWIVVFTFLLVTFFDTTGTLIGLVQQAGLM-KDNKMPRAGEALAADSSGMLVGSVLGTSPVGAFVESSAGIAVGGRTGLTAVWVGIFFLISTIFSPILSVFTTQVTAPALIIVGVLMAENLAHVHWTDLEIAIPCF…
667	GC_00000004	Poultry_CHK192_2623	140	42	134	0.829341	0.927761	0.875795	K06901	adenine/guanine/hypoxanthine permease	COG2252	Xanthine/guanine/uracil/vitamin C permease GhxP/GhxQ, nucleobase:cation symporter 2 ( NCS2) family (NCS2) (PUBMED:24169576;24214977)	F	Nucleotide transport and metabolism	MAFWVNCVLFSFLFYVGEMMQFLDKIFHLEDAHTNVKRELIAALTTFVSLSYILFVNPNILSAAGINKGAAFTVTAIATAIGCFLMGFIANYPIALAPTLGSAAFFSYNVVIGMHINWQTALASVLVASILFILITVLKLREKVVDAIPQDLKYAISAGIGLFIAFIGLQNGKLIVDNKSSLVGLGSFNNPAVWITLFGLILTVILMAAKVPGSIFIGMIVTAIFGMIIGQIPMPHGIVSGAPSIAPTFGQAVFHLKDINTPQLFMVVLTFLLVTFFDTAGTLIGMTQQAGMVDKNGKIPRIGKAFLSDSLAMVEGSVLGTAPLGTSVESSAGIAMGGRTGLTAIFVGILFLVSMIFSPLLAVIPTTVTAPALIIVGVLMAGNLKYIHWDNFEIAFPSF…
668	GC_00000004	Poultry_Chicken_6_mag_125	1114	42	134	0.829341	0.927761	0.875795	K06901	adenine/guanine/hypoxanthine permease	COG2252	Xanthine/guanine/uracil/vitamin C permease GhxP/GhxQ, nucleobase:cation symporter 2 ( NCS2) family (NCS2) (PUBMED:24169576;24214977)	F	Nucleotide transport and metabolism	-------------------MNFIKNYFHLEKLGTNVRTEFIAGLTTFISMSYILFVNPSVLGASGMNTGAVFTATALAAALGTAIMGIVANYPIGEAPALGINAFFAYTVCIGMKVSWETALASVFVASIIFILITLFKLREKIIDSIPSDLKFAISSGIGLFIAFLGLQNGGLIVANKSTLVGLGSLHNPLVWITIFGLIVTVILMILGVPGAIFIGMIAASIFGICTGQIAVPHKFISLAPSLAPTFGQAVFHVKDINSLQMWVVVLTFLLVTFFDTAGTLIGLAQQAGFM-KNNKMPRVGKALAADSTAMMFGSIFGTSPVGAFVESSAGIAVGGRSGLTAVFVAIFFLISMIFSPLLGVFTTQVTAPALIIVGVLMAQNTAHIHWNKLEIAVPAF…
669	GC_00000004	Poultry_Chicken_6_mag_125	1112	42	134	0.829341	0.927761	0.875795	K06901	adenine/guanine/hypoxanthine permease	COG2252	Xanthine/guanine/uracil/vitamin C permease GhxP/GhxQ, nucleobase:cation symporter 2 ( NCS2) family (NCS2) (PUBMED:24169576;24214977)	F	Nucleotide transport and metabolism	-------------------MNSIGKFFHLNENHTSFKTEFLAGLTTFVSMSYILFVNPAVLGASGMNKGALFTATALSAAFTCIVMGLVANYPIASAPTLGLNAFFTYTVCLGMHVKWQTALAAVFVASILFILLTIFKVREMIIDAIPSDIKYAISAGIGLFIAFIGLQGGKLISKSDSTLVTVGALNNPLVWITIFGLVVTIFLMIARVPGAIFIGMIVAAVFGIIIGQIPMPKAFISGVPSLSPIFGQAVFHISDINTVQMWIVVFTFLLVTFFDTTGTLIGLVQQAGLM-KDNKMPRAGEALAADSSGMLVGSVLGTSPVGAFVESSAGIAVGGRTGLTAVWVGIFFLISTIFSPILSVFTTQVTAPALIIVGVLMAENLAHVHWTDLEIAIPCF…
670	GC_00000004	Poultry_Chicken_6_mag_125	1110	42	134	0.829341	0.927761	0.875795	K06901	adenine/guanine/hypoxanthine permease	COG2252	Xanthine/guanine/uracil/vitamin C permease GhxP/GhxQ, nucleobase:cation symporter 2 ( NCS2) family (NCS2) (PUBMED:24169576;24214977)	F	Nucleotide transport and metabolism	MAFWVNCVLFSFLFYVGEMMQFLDKIFHLEDAHTNVKRELIAALTTFVSLSYILFVNPNILSAAGINKGAAFTVTAIATAIGCFLMGFIANYPIALAPTLGSAAFFSYNVVIGMHINWQTALASVLVASILFILITVLKLREKVVDAIPQDLKYAISAGIGLFIAFIGLQNGKLIVDNKSSLVGLGSFNNPAVWITLFGLILTVILMAAKVPGSIFIGMIVTAIFGMIIGQIPMPHGIVSGAPSIAPTFGQAVFHLKDINTPQLFMVVLTFLLVTFFDTAGTLIGMTQQAGMVDKNGKIPRIGKAFLSDSLAMVEGSVLGTAPLGTSVESSAGIAMGGRTGLTAIFVGILFLVSMIFSPLLAVIPTTVTAPALIIVGVLMAGNLKYIHWDNFEIAFPSF…
671	GC_00000004	Poultry_FI9785	1706	42	134	0.829341	0.927761	0.875795	K06901	adenine/guanine/hypoxanthine permease	COG2252	Xanthine/guanine/uracil/vitamin C permease GhxP/GhxQ, nucleobase:cation symporter 2 ( NCS2) family (NCS2) (PUBMED:24169576;24214977)	F	Nucleotide transport and metabolism	-------------------MNFIKNYFHLEKLGTNVRTEFIAGLTTFISMSYILFVNPSVLGASGMNTGAVFTATALAAALGTAIMGIVANYPIGEAPALGINAFFAYTVCIGMKVSWETALASVFVASIIFILITLFKLREKIIDSIPSDLKFAISSGIGLFIAFLGLQNGGLIVANKSTLVGLGSLHNPLVWITIFGLIVTVILMILGIPGAIFIGMIAASIFGICTGQIAVPHKFISLAPSLAPTFGQAIFHVKDINSLQMWVVVLTFLLVTFFDTAGTLIGLAQQAGFM-KNNKMPRVGKALAADSTAMMFGSIFGTSPVGAFVESSAGIAVGGRSGLTAVFVAIFFLISMIFSPLLGVFTTQVTAPALIIVGVLMAQNTAHIHWNKLEIAVPAF…
672	GC_00000004	Poultry_FI9785	1709	42	134	0.829341	0.927761	0.875795	K06901	adenine/guanine/hypoxanthine permease	COG2252	Xanthine/guanine/uracil/vitamin C permease GhxP/GhxQ, nucleobase:cation symporter 2 ( NCS2) family (NCS2) (PUBMED:24169576;24214977)	F	Nucleotide transport and metabolism	-------------------MNSIGKFFHLNENHTSFKTEFLAGLTTFVSMSYILFVNPAVLGASGMNKGALFTATALSAAFTCIVMGLVANYPIASAPTLGLNAFFTYTVCLGMHVKWQTALAAVFVASILFILLTVFKVREMIIDAIPSDIKYAISAGIGLFIAFIGLQGGKLISKSDSTLVTVGALNNPLVWITIFGLVVTIFLMIARVPGAIFIGMIVAAVFGIIIGQIPMPKAFISGVPSLSPIFGQAVFHISDINTVQMWIVVFTFLLVTFFDTTGTLIGLVQQAGLM-KDNKMPRAGEALAADSSGMLVGSVLGTSPVGAFVESSAGIAVGGRTGLTAVWVGIFFLISTIFSPILSVFTTQVTAPALIIVGVLMAENLAHVHWTDLEIAIPCF…
673	GC_00000004	Poultry_FI9785	1711	42	134	0.829341	0.927761	0.875795	K06901	adenine/guanine/hypoxanthine permease	COG2252	Xanthine/guanine/uracil/vitamin C permease GhxP/GhxQ, nucleobase:cation symporter 2 ( NCS2) family (NCS2) (PUBMED:24169576;24214977)	F	Nucleotide transport and metabolism	-------------------MQFLDKIFHLEDAHTNVKRELIAALTTFVSLSYILFVNPNILSAAGINKGAAFTVTAIATAIGCFLMGFIANYPIALAPTLGSAAFFSYNVVIGMHINWQTALASVLVASILFILITVLKLREKVVDAIPQDLKYAISAGIGLFIAFIGLQNGKLIVDNKSSLVGLGSFNNPAVWITLFGLILTVILMAAKVPGSIFIGMIVTAIFGMIIGQIPMPHGIVSGAPSIAPTFGQAVFHLKDINTPQLFMVVLTFLLVTFFDTAGTLIGMTQQAGMVDKNGKIPRIGKAFLSDSLAMVEGAVLGTAPLGTSVESSAGIAMGGRTGLTAIFVGILFLVSMIFSPLLAVIPTTVTAPALIIVGVLMAGNLKYIHWDNFEIAFPSF…
674	GC_00000004	Poultry_UMNLJ113	1025	42	134	0.829341	0.927761	0.875795	K06901	adenine/guanine/hypoxanthine permease	COG2252	Xanthine/guanine/uracil/vitamin C permease GhxP/GhxQ, nucleobase:cation symporter 2 ( NCS2) family (NCS2) (PUBMED:24169576;24214977)	F	Nucleotide transport and metabolism	-------------------MNFIKNYFHLEKLGTNVRTEFIAGLTTFISMSYILFVNPSVLGASGMNTGAVFTATALAAALGTAIMGIVANYPIGEAPALGINAFFAYTVCIGMKVSWETALASVFVASIIFILITLFKLREKIIDSIPSDLKFAISSGIGLFIAFLGLQNGGLIVANKSTLVGLGSLHNPLVWITIFGLIVTVILMILGVPGAIFIGMIAASIFGICTGQIAVPHKFISLAPSLAPTFGQAIFHVKDINSLQMWVVVLTFLLVTFFDTAGTLIGLAQQAGFM-KNNKMPRVGKALAADSTAMMFGSIFGTSPVGAFVESSAGIAVGGRSGLTAVFVAIFFLISMIFSPLLGVFTTQVTAPALIIVGVLMAQNTAHIHWNKLEIAVPAF…
675	GC_00000004	Poultry_UMNLJ113	386	42	134	0.829341	0.927761	0.875795	K06901	adenine/guanine/hypoxanthine permease	COG2252	Xanthine/guanine/uracil/vitamin C permease GhxP/GhxQ, nucleobase:cation symporter 2 ( NCS2) family (NCS2) (PUBMED:24169576;24214977)	F	Nucleotide transport and metabolism	-------------------MNSIGKFFHLNENHTSFKTEFLAGLTTFVSMSYILFVNPAVLGASGMNKGALFTATALSAAFTCIVMGLVANYPIASAPTLGLNAFFTYTVCLGMHVKWQTALAAVFVASILFILLTVLKVREMIIDAIPSDIKYAISAGIGLFIAFIGLQGGKLISKSDSTLVTVGALNNPLVWIAIFGLVVTIFLMIARVPGAIFIGMIVAAVFGIIIGQIPMPKAFISGVPSLSPIFGQAVFHISDINTVQMWIVVFTFLLVTFFDTTGTLIGLVQQAGLM-KDNKMPRAGEALAADSSGMLVGSVLGTSPVGAFVESSAGIAVGGRTGLTAVWVGIFFLISTIFSPILSVFTTQVTAPALIIVGVLMAENLAHVHWTDLEIAIPCF…
676	GC_00000004	Poultry_UMNLJ113	384	42	134	0.829341	0.927761	0.875795	K06901	adenine/guanine/hypoxanthine permease	COG2252	Xanthine/guanine/uracil/vitamin C permease GhxP/GhxQ, nucleobase:cation symporter 2 ( NCS2) family (NCS2) (PUBMED:24169576;24214977)	F	Nucleotide transport and metabolism	MAFWVNFVLFSFLFYVGEMMQFLDKVFHLEDAHTNVKRELIAALTTFVSLSYILFVNPNILSAAGINKGAAFTVTAIATAIGCFLMGFIANYPIALAPTLGSAAFFSYNVVIGMHINWQTALASVLVASILFILITVLKLREKVVDAIPQDLKYAISAGIGLFIAFIGLQNGKLIVDNKSSLVGLGSFNNPAVWITLFGLILTVILMAAKVPGSIFIGMIVTAIFGMVIGQIPMPHGIVSGAPSIAPTFGQAVFHLKDINTPQLFMVVLTFLLVTFFDTAGTLIGMTQQAGMVDKNGKILRIGKAFLSDSLAMVEGSVLGTAPLGTSVESSAGIAMGGRTGLTAIFVGILFLVSMIFSPLLAVIPTTVTAPALIIVGVLMAGNLKYIHWDNFEIAFPSF…
677	GC_00000004	Poultry_UMNLJ22	359	42	134	0.829341	0.927761	0.875795	K06901	adenine/guanine/hypoxanthine permease	COG2252	Xanthine/guanine/uracil/vitamin C permease GhxP/GhxQ, nucleobase:cation symporter 2 ( NCS2) family (NCS2) (PUBMED:24169576;24214977)	F	Nucleotide transport and metabolism	-------------------MNFIKNYFHLEKLGTNVRTEFIAGLTTFISMSYILFVNPSVLGASGMNTGAVFTATALAAALGTAIMGIVANYPIGEAPALGINAFFAYTVCIGMKVSWETALASVFVASIIFILITLFKLREKIIDSIPSDLKFAISSGIGLFIAFLGLQNGGLIVANKSTLVGLGSLHNPLVWITIFGLIVTVILMILGVPGAIFIGMIAASIFGICTGQIAVPHKFISLAPSLAPTFGQAVFHVKDINSLQMWVVVLTFLLVTFFDTAGTLIGLAQQAGFM-KNNKMPRVGKALAADSTAMMFGSIFGTSPVGAFVESSAGIAVGGRSGLTAVFVAIFFLISMIFSPLLGVFTTQVTAPALIIVGVLMAQNTAHIHWNKLEIAVPAF…
678	GC_00000004	Poultry_UMNLJ22	362	42	134	0.829341	0.927761	0.875795	K06901	adenine/guanine/hypoxanthine permease	COG2252	Xanthine/guanine/uracil/vitamin C permease GhxP/GhxQ, nucleobase:cation symporter 2 ( NCS2) family (NCS2) (PUBMED:24169576;24214977)	F	Nucleotide transport and metabolism	-------------------MNSIGKFFHLNENHTSFKTEFLAGLTTFVSMSYILFVNPAVLGASGMNKGALFTATALSAAFTCIVMGLVANYPIASAPTLGLNAFFTYTVCLGMHVKWQTALAAVFVASILFILLTVFKVREMIIDAIPSDIKYAISAGIGLFIAFIGLQGGNLISKSDSTLVTVGALNNPLVWITIFGLVVTIFLMIARVPGAIFIGMIVAAVFGIIIGQIPMPKAFISGVPSLSPIFGQAVFHISDINTVQMWIVVFTFLLVTFFDTTGTLIGLVQQAGLM-KDNKMPRAGEALAADSSGMLVGSVLGTSPVGAFVESSAGIAVGGRTGLTAVWVGIFFLISTIFSPILSVFTTQVTAPALIIVGVLMAENLAHVHWTDLEIAIPCF…
679	GC_00000004	Poultry_UMNLJ22	364	42	134	0.829341	0.927761	0.875795	K06901	adenine/guanine/hypoxanthine permease	COG2252	Xanthine/guanine/uracil/vitamin C permease GhxP/GhxQ, nucleobase:cation symporter 2 ( NCS2) family (NCS2) (PUBMED:24169576;24214977)	F	Nucleotide transport and metabolism	-------------------MQFLDKVFHLEDAHTNVKRELIAALTTFVSLSYILFVNPNILSAAGINKGAAFTVTAIATAIGCFLMGFIANYPIALAPTLGSAAFFSYNVVIGMHINWQTALASVLVASILFILITVLKLREKVVDAIPQDLKYAISAGIGLFIAFIGLQNGKLIVDNKSSLVGLGSFNNPAVWITLFGLILTVILMAAKVPGSIFIGMIVTAIFGMVIGQIPMPHGIVSGAPSIAPTFGQAVFHLKDINTPQLFMVVLTFLLVTFFDTAGTLIGMTQQAGMVDKNGKIPRIGKAFLSDSLAMVEGSVLGTAPLGTSVESSAGIAMGGRTGLTAIFVGILFLISMIFSPLLAVIPTTVTAPALIIVGVLMAGNLKYIHWDNFEIAFPSF…
680	GC_00000004	Rodent_117k	263	42	134	0.829341	0.927761	0.875795	K06901	adenine/guanine/hypoxanthine permease	COG2252	Xanthine/guanine/uracil/vitamin C permease GhxP/GhxQ, nucleobase:cation symporter 2 ( NCS2) family (NCS2) (PUBMED:24169576;24214977)	F	Nucleotide transport and metabolism	-------------------MNFIKNYFHLEKLGTNVRTEFIAGLTTFISMSYILFVNPSVLGASGMNTGAVFTATALAAALGTAIMGIVANYPIGEAPALGINAFFAYTVCIGMKVSWETALASVFVASIIFILITLFKLREKIIDSIPSDLKFAISSGIGLFIAFLGLQNGGLIVANKSTLVGLGSLHNPLVWITIFGLIVTVILMILGVPGAIFIGMIAASIFGICTGQIAVPHKFISLAPSLAPTFGQAIFHVKDINSLQMWVVVLTFLLVTFFDTAGTLIGLAQQAGFM-KNNKMPRVGKALAADSTAMMFGSIFGTSPVGAFVESSAGIAVGGRSGLTAVFVAIFFLISMIFSPLLGVFTTQVTAPALIIVGVLMAQNTAHIHWNKLEIAVPAF…
681	GC_00000004	Rodent_117k	261	42	134	0.829341	0.927761	0.875795	K06901	adenine/guanine/hypoxanthine permease	COG2252	Xanthine/guanine/uracil/vitamin C permease GhxP/GhxQ, nucleobase:cation symporter 2 ( NCS2) family (NCS2) (PUBMED:24169576;24214977)	F	Nucleotide transport and metabolism	-------------------MNSIGKFFHLNENHTSFKTEFLAGLTTFVSMSYILFVNPAVLGASGMNKGALFTATALSAAFTCIVMGVIANYPIASAPTLGLNAFFTYTVCLGMHVKWQTALAAVFVASILFILLTVFKVREMIIDAIPSDIKYAISAGIGLFIAFIGLQGGKLISKNDSTLVTVGSLNNPLVWITIFGLVVTIFLMIAKVPGAIFIGMIVAAIFGIIIGQIPIPKAFISGIPSLSPIFGQAIFHISDINTVQMWIVVFTFLLVTFFDTTGTLIGLVQQAGLM-KDNKMPRAGEALAADSSGMLVGSVLGTSPVGAFVESSAGIAVGGRTGLTAVWVGIFFLISTIFSPILSVFTTQVTAPALIIVGVLMAENLAHVHWTDLEIAIPCF…
682	GC_00000004	Rodent_117k	260	42	134	0.829341	0.927761	0.875795	K06901	adenine/guanine/hypoxanthine permease	COG2252	Xanthine/guanine/uracil/vitamin C permease GhxP/GhxQ, nucleobase:cation symporter 2 ( NCS2) family (NCS2) (PUBMED:24169576;24214977)	F	Nucleotide transport and metabolism	-------------------MQFLDKIFHLEDAHTNVKRELIAALTTFVSLSYILFVNPNILSAAGINKGAAFTVTAIATAIGCFLMGFIANYPIALAPTLGSAAFFSYNVVIGMHINWQTALASVLVASILFILITVLKLREKVVDAIPQDLKYAISAGIGLFIAFIGLQNGKLIVDNKSSLVGLGSFNNPAVWITLFGLILTVILMAAKVPGSIFIGMIVTAIFGMIIGQIPMPHGIVSGAPSIAPTFGQAVFHLKDINTPQLFMVVLTFLLVTFFDTAGTLIGMTQQAGMVDKNGKIPRIGKAFLSDSLAMVEGSVLGTAPLGTSVESSAGIAMGGRTGLTAIFVGILFLISMIFSPLLAVIPTTVTAPALIIVGVLMAGNLKYIHWDNFEIAFPSF…
683	GC_00000004	Rodent_A53_45_LJ_DSS	588	42	134	0.829341	0.927761	0.875795	K06901	adenine/guanine/hypoxanthine permease	COG2252	Xanthine/guanine/uracil/vitamin C permease GhxP/GhxQ, nucleobase:cation symporter 2 ( NCS2) family (NCS2) (PUBMED:24169576;24214977)	F	Nucleotide transport and metabolism	-------------------MNFIKNYFHLEKLGTNVRTEFIAGLTTFISMSYILFVNPSVLGASGMNTGAVFTATALAAALGTAIMGIVANYPIGEAPALGINAFFAYTVCIGMKVSWETALASVFVASIIFILITLFKLREKIIDSIPSDLKFAISSGIGLFIAFLGLQNGGLIVANKSTLVGLGSLHNPLVWITIFGLIVTVILMILGVPGAIFIGMIAASIFGICTGQIAVPHKFISLAPSLAPTFGQAIFHVKDINSLQMWVVVLTFLLVTFFDTAGTLIGLAQQAGFM-KNNKMPRVGKALAADSTAMMFGSIFGTSPVGAFVESSAGIAVGGRSGLTAVFVAIFFLISMIFSPLLGVFTTQVTAPALIIVGVLMAQNTAHIHWNKLEIAVPAF…
684	GC_00000004	Rodent_A53_45_LJ_DSS	590	42	134	0.829341	0.927761	0.875795	K06901	adenine/guanine/hypoxanthine permease	COG2252	Xanthine/guanine/uracil/vitamin C permease GhxP/GhxQ, nucleobase:cation symporter 2 ( NCS2) family (NCS2) (PUBMED:24169576;24214977)	F	Nucleotide transport and metabolism	-------------------MNSIGKFFHLNENHTSFKTEFLAGLTTFVSMSYILFVNPAVLGASGMNKGALFTATALSAAFTCIVMGVIANYPIASAPTLGLNAFFTYTVCLGMHVKWQTALAAVFVASILFILLTVFKVREMIIDAIPSDIKYAISAGIGLFIAFIGLQGGKLISKSDSTLVTVGSLNNPLVWITIFGLVVTIFLMIAKVPGAIFIGMIVAAIFGIIIGQIPMPKAFISGIPSLSPIFGQAIFHISDINTVQMWIVVFTFLLVTFFDTTGTLIGLVQQAGLM-KDNKMPRAGEALAADSSGMLVGSVLGTSPVGAFVESSAGIAVGGRTGLTAVWVGIFFLISTIFSPILSVFTTQVTAPALIIVGVLMAENLAHVHWTDLEIAIPCF…
685	GC_00000004	Rodent_A53_45_LJ_DSS	591	42	134	0.829341	0.927761	0.875795	K06901	adenine/guanine/hypoxanthine permease	COG2252	Xanthine/guanine/uracil/vitamin C permease GhxP/GhxQ, nucleobase:cation symporter 2 ( NCS2) family (NCS2) (PUBMED:24169576;24214977)	F	Nucleotide transport and metabolism	-------------------MQFLDKIFHLEDAHTNVKRELIAALTTFVSLSYILFVNPNILSAAGINKGAAFTVTAIATAIGCFLMGFIANYPIALAPTLGSAAFFSYNVVIGMHINWQTALASVLVASILFILITVLKLREKVIDAIPQDLKYAISAGIGLFIAFIGLQNGKLIVDNKSSLVGLGSFNNPAVWITLFGLILTVILMAAKVPGSIFIGMIVTAIFGMIIGQIPMPHGIVSGAPSIAPTFGQAVFHLKDINTPQLFMVVLTFLLVTFFDTAGTLIGMTQQAGMVDKNGKIPRIGKAFLSDSLAMVEGSVLGTAPLGTSVESSAGIAMGGRTGLTAIFVGILFLISMIFSPLLAVIPTTVTAPALIIVGVLMAGNLKYIHWDNFEIAFPSF…
686	GC_00000004	Rodent_Byun_jo_01	1266	42	134	0.829341	0.927761	0.875795	K06901	adenine/guanine/hypoxanthine permease	COG2252	Xanthine/guanine/uracil/vitamin C permease GhxP/GhxQ, nucleobase:cation symporter 2 ( NCS2) family (NCS2) (PUBMED:24169576;24214977)	F	Nucleotide transport and metabolism	-------------------MNFIKNYFHLEKLGTNVRTEFIAGLTTFISMSYILFVNPSVLGASGMNTGAVFTATALAAALGTAIMGIVANYPIGEAPALGINAFFAYTVCIGMKVSWETALASVFVASIIFILITLFKLREKIIDSIPSDLKFAISSGIGLFIAFLGLQNGGLIVANKSTLVGLGSLHNPLVWITIFGLIVTVILMILGVPGAIFIGMIAASIFGICTGQIAVPHKFISLAPSLAPTFGQAIFHVKDINSLQMWVVVLTFLLVTFFDTAGTLIGLAQQAGFM-KNNKMPRVGKALAADSTAMMFGSIFGTSPVGAFVESSAGIAVGGRSGLTAVFVAIFFLISMIFSPLLGVFTTQVTAPALIIVGVLMAQNTAHIHWNKLEIAVPAF…
687	GC_00000004	Rodent_Byun_jo_01	1264	42	134	0.829341	0.927761	0.875795	K06901	adenine/guanine/hypoxanthine permease	COG2252	Xanthine/guanine/uracil/vitamin C permease GhxP/GhxQ, nucleobase:cation symporter 2 ( NCS2) family (NCS2) (PUBMED:24169576;24214977)	F	Nucleotide transport and metabolism	-------------------MNSIGKFFHLNENHTSFKTEFLAGLTTFVSMSYILFVNPAVLGASGMNKGALFTATALSAAFTCIVMGVIANYPIASAPTLGLNAFFTYTVCLGMHVKWQTALAAVFVASILFILLTVFKVREMIIDAIPSDIKYAISAGIGLFIAFIGLQGGKLISKSDSTLVTVGSLNNPLVWITIFGLVVTIFLMIAKVPGAIFIGMIVAAIFGIIIGQIPMPKAFISGVPSLSPIFGQAVFHISDINTVQMWIVVFTFLLVTFFDTTGTLIGLVQQAGLM-KDNKMPRAGEALAADSSGMLVGSVLGTSPVGAFVESSAGIAVGGRTGLTAVWVGIFFLISTIFNPILSVFTTQVTAPALIIVGVLMAENLAHVHWTDLEIAIPCF…
688	GC_00000004	Rodent_Byun_jo_01	1263	42	134	0.829341	0.927761	0.875795	K06901	adenine/guanine/hypoxanthine permease	COG2252	Xanthine/guanine/uracil/vitamin C permease GhxP/GhxQ, nucleobase:cation symporter 2 ( NCS2) family (NCS2) (PUBMED:24169576;24214977)	F	Nucleotide transport and metabolism	-------------------MQFLDKIFHLEDAHTNVKRELIAALTTFVSLSYILFVNPNILSAAGINKGAAFTVTAIATAIGCFLMGFIANYPIALAPTLGSAAFFSYNVVIGMHINWQTALASVLVASILFILITVLKLREKVVDAIPQDLKYAISAGIGLFIAFIGLQNGKLIVDNKSSLVGLGSFNNPAVWITLFGLILTVILMAAKVPGSIFIGMIVPAIFGMIIGQIPMPHGIVSGAPSIAPTFGQAVFHLKDINTPQLFMVVLTFLLVTFFDTAGTLIGMTQQAGMVDKNGKIPRIGKAFLSDSLAMVEGSVLGTAPLGTSVESSAGIAMGGRTGLTAIFVGILFLISMIFSPLLAVIPTTVTAPALIIVGVLMAGNLKYIHWDNFEIAFPSF…
689	GC_00000004	Rodent_Byun_jo_01	1244	42	134	0.829341	0.927761	0.875795	K06901	adenine/guanine/hypoxanthine permease	COG2252	Xanthine/guanine/uracil/vitamin C permease GhxP/GhxQ, nucleobase:cation symporter 2 ( NCS2) family (NCS2) (PUBMED:24169576;24214977)	F	Nucleotide transport and metabolism	---------MEERVNANGLTGVLDRVFHLSENKTTVRQESMAGLTTFMAMAYILFVNPSILGAAGMDKGAVFTATALSAILGCFLMGFLANYPIAIAPGLGDNAFFTYSVVLAMGIPWQKAMAGVFVASVLFTMISFLKIREKIIDAIPQDLKYAMAAGIGLFIAFVGLQGGGLVVANKSSLVGIGSFTVPTTWLTIFGLFFTGILMAKKIPGSIFYGLVATTLLGLGTGLIKMPSQFISLAPSLKPTLGIGIMNLSAMTSPQMWAVVLIFFLVAFFDTAGTLIGLAQQAGIM-KNGKMPRIGRALMADSLSMLGGSVMGTTPTAAYVESSAGIAIGGKTGLTAVVTGLLFMLSMIFSPFLTVVTSNVTAPALIIVGVLMASSLKEIQWDKLEVALPSF…
690	GC_00000004	Rodent_CIRM_BIA651	116	42	134	0.829341	0.927761	0.875795	K06901	adenine/guanine/hypoxanthine permease	COG2252	Xanthine/guanine/uracil/vitamin C permease GhxP/GhxQ, nucleobase:cation symporter 2 ( NCS2) family (NCS2) (PUBMED:24169576;24214977)	F	Nucleotide transport and metabolism	-------------------MNFIKNYFHLEKLGTNVRTEFIAGLTTFISMSYILFVNPSVLGASGMNTGAVFTATALAAALGTAIMGIVANYPIGEAPALGINAFFAYTVCIGMKVSWETALASVFVASIIFILITLFKLREKIIDSIPSDLKFAISSGIGLFIAFLGLQNGGLIVANKSTLVGLGSLHNPLVWITIFGLIVTVILMILGVPGAIFIGMIAASIFGICTGQIAVPHKFISLAPSLAPTFGQAIFHVKDINSLQMWVVVLTFLLVTFFDTAGTLIGLAQQAGFM-KNNKMPRVGKALAADSTAMMFGSIFGTSPVGAFVESSAGIAIGGRSGLTAVFVAIFFLISMIFSPLLGVFTTQVTAPALIIVGVLMAQNTAHIHWNKLEIAVPAF…
691	GC_00000004	Rodent_CIRM_BIA651	114	42	134	0.829341	0.927761	0.875795	K06901	adenine/guanine/hypoxanthine permease	COG2252	Xanthine/guanine/uracil/vitamin C permease GhxP/GhxQ, nucleobase:cation symporter 2 ( NCS2) family (NCS2) (PUBMED:24169576;24214977)	F	Nucleotide transport and metabolism	-------------------MNSIGKFFHLNENHTSFKTEFLAGLTTFVSMSYILFVNPAVLGASGMNKGALFTATALSAAFTCIVMGVIANYPIASAPTLGLNAFFTYTVCLGMHVKWQTALAAVFVASILFILLTVFKVREMIIDAIPSDIKYAISAGIGLFIAFIGLQGGKLISKNDSTLVTVGSLNNPLVWITIFGLVVTIFLMIAKVPGAIFIGMIVAAIFGIIIGQIPMPKAFISGIPSLSPIFGQAIFHISDINTVQMWIVVFTFLLVTFFDTTGTLIGLVQQAGLM-KDNKMPRAGEALAADSSGMLVGSVLGTSPVGAFVESSAGIAVGGRTGLTAVWVGIFFLISTIFSPILSVFTTQVTAPALIIVGVLMAENLAHVHWTDLEIAIPCF…
692	GC_00000004	Rodent_CIRM_BIA651	113	42	134	0.829341	0.927761	0.875795	K06901	adenine/guanine/hypoxanthine permease	COG2252	Xanthine/guanine/uracil/vitamin C permease GhxP/GhxQ, nucleobase:cation symporter 2 ( NCS2) family (NCS2) (PUBMED:24169576;24214977)	F	Nucleotide transport and metabolism	-------------------MQFLDKIFHLEDAHTNVKRELIAALTTFVSLSYILFVNPNILSAAGINKGAAFTVTAIATAIGCFLMGFIANYPIALAPTLGSAAFFSYNVVIGMHINWQTALASVLVASILFILITVLKLREKVVDAIPQDLKYAISAGIGLFIAFIGLQNGKLIVDNKSSLVGLGSFNNPAVWITLFGLILTVILMAAKVPGSIFIGMIVTAIFGMIIGQIPMPHGIVSGAPSIAPTFGQAVFHLKDINTPQLFMVVLTFLLVTFFDTAGTLIGMTQQAGMVDKNGKIPRIGKAFLSDSLAMVEGSVLGTAPLGTSVESSAGIAMGGRTGLTAIFVGILFLISMIFSPLLAVIPTTVTAPALIIVGVLMAGNLKYIHWDNFEIAFPSF…
693	GC_00000004	Rodent_DPPM	1731	42	134	0.829341	0.927761	0.875795	K06901	adenine/guanine/hypoxanthine permease	COG2252	Xanthine/guanine/uracil/vitamin C permease GhxP/GhxQ, nucleobase:cation symporter 2 ( NCS2) family (NCS2) (PUBMED:24169576;24214977)	F	Nucleotide transport and metabolism	---------MEERVNANGLTGVLDRVFHLSENKTTVRQESMAGLTTFMAMAYILFVNPSILGAAGMDKGAVFTATALSAILGCFLMGFLANYPIAIAPGLGDNAFFTYSVVLAMGIPWQKAMAGVFVVSVLFTMISFLKIREKIIDAIPQDLKYAMAAGIGLFIAFVGLQGGGLVVANKSSLVGIGSFTVPTTWLTIFGLFFTGILMAKKIPGSIFYGLVATTLLGLGTGLIKMPSQFISLAPSLKPTLGIGIMNLSAMTSPQMWAVVLIFFLVAFFDTAGTLIGLAQQAGIM-KNGKMPRIGRALMADSLSMLGGSVMGTTPTAAYVESSAGIAIGGKTGLTAVVTGLLFMLSMIFSPFLTVVTSNVTAPALIIVGVLMASSLKEIQWDKLEVALPSF…
694	GC_00000004	Rodent_DSM100219	178	42	134	0.829341	0.927761	0.875795	K06901	adenine/guanine/hypoxanthine permease	COG2252	Xanthine/guanine/uracil/vitamin C permease GhxP/GhxQ, nucleobase:cation symporter 2 ( NCS2) family (NCS2) (PUBMED:24169576;24214977)	F	Nucleotide transport and metabolism	-------------------MNFIKNYFHLEKLGTNVRTEFIAGLTTFISMSYILFVNPSVLGASGMNTGAVFTATALAAALGTAIMGIVANYPIGEAPALGINAFFAYTVCIGMKVSWETALASVFVASIIFILITLFKLREKIIDSIPSDLKFAISSGIGLFIAFLGLQNGGLIVANKSTLVGLGSLHNPLVWITIFGLIVTVILMILGVPGAIFIGMIAASIFGICTGQIAVPHKFISLAPSLAPTFGQAIFHVKDINSLQMWVVVLTFLLVTFFDTAGTLIGLAQQAGFM-KNNKMPRVGKALAADSTAMMFGSIFGTSPVGAFVESSAGIAVGGRSGLTAVFVAIFFLISMIFSPLLGVFTTQVTAPALIIVGVLMAQNTAHIHWNKLEIAVPAF…
695	GC_00000004	Rodent_DSM100219	180	42	134	0.829341	0.927761	0.875795	K06901	adenine/guanine/hypoxanthine permease	COG2252	Xanthine/guanine/uracil/vitamin C permease GhxP/GhxQ, nucleobase:cation symporter 2 ( NCS2) family (NCS2) (PUBMED:24169576;24214977)	F	Nucleotide transport and metabolism	-------------------MNSIGKFFHLNENHTSFKTEFLAGLTTFVSMSYILFVNPAVLGASGMNKGALFTATALSAAFTCIVMGVIANYPIASAPTLGLNAFFTYTVCLGMHVKWQTALAAVFVASILFILLTVFKVREMIIDAIPSDIKYAISAGIGLFIAFIGLQGGKLISKSDSTLVTVGSLNNPLVWITIFGLVVTIFLMIAKVPGAIFIGMIVAAIFGIIIGQIPMPKAFISGIPSLSPIFGQAIFHISDINTVQMWIVVFTFLLVTFFDTTGTLIGLVQQAGLM-KDNKMPRAGEALAADSSGMLVGSVLGTSPVGAFVESSAGIAVGGRTGLTAVWVGIFFLISTIFSPILSVFTTQVTAPALIIVGVLMAENLAHVHWTDLEIAIPCF…
696	GC_00000004	Rodent_DSM100219	183	42	134	0.829341	0.927761	0.875795	K06901	adenine/guanine/hypoxanthine permease	COG2252	Xanthine/guanine/uracil/vitamin C permease GhxP/GhxQ, nucleobase:cation symporter 2 ( NCS2) family (NCS2) (PUBMED:24169576;24214977)	F	Nucleotide transport and metabolism	-------------------MQFLDKIFYLEDAHTNVKRELIAALTTFVSLSYILFVNPNILSAAGINKGAAFTVTAIATAIGCFLMGFIANYPIALAPTLGSAAFFSYNVVIGMHINWQTALASVLVASILFILITVLKLREKVVDAIPQDLKYAISAGIGLFIAFIGLQNGKLIVDNKSSLVGLGSFNNPAVWITLFGLILTVILMAAKVPGSIFIGMIVTAIFGMIIGQIPMPHGIVSGAPSIAPTFGQAVFHLKDINTPQLFMVVLTFLLVTFFDTAGTLIGMTQQAGMVDKNGKIPRIGKAFLSDSLAMVEGSVLGTAPLGTSVESSAGIAMGGRTGLTAIFVGILFLISMIFSPLLAVIPTTVTAPALIIVGVLMAGNLKYIHWDNFEIAFPSF…
697	GC_00000004	Rodent_IMSAGC_010	765	42	134	0.829341	0.927761	0.875795	K06901	adenine/guanine/hypoxanthine permease	COG2252	Xanthine/guanine/uracil/vitamin C permease GhxP/GhxQ, nucleobase:cation symporter 2 ( NCS2) family (NCS2) (PUBMED:24169576;24214977)	F	Nucleotide transport and metabolism	-------------------MNFIKNYFHLEKLGTNVRTEFIAGLTTFISMSYILFVNPSVLGASGMNTGAVFTATALAAALGTAIMGIVANYPIGEAPALGINAFFAYTVCIGMKVSWETALASVFVASIIFILITLFKLREKIIDSIPSDLKFAISSGIGLFIAFLGLQNGGLIVANKSTLVGLGSLHNPLVWITIFGLIVTVILMILGVPGAIFIGMIAASIFGICTGQIAVPHKFISLAPSLAPTFGQAIFHVKDINSLQMWVVVLTFLLVTFFDTAGTLIGLAQQAGFM-KNNKMPRVGKALAADSTAMMFGSIFGTSPVGAFVESSAGIAVGGRSGLTAVFVAIFFLISMIFSPLLGVFTTQVTAPALIIVGVLMAQNTAHIHWNKLEIAVPAF…
698	GC_00000004	Rodent_IMSAGC_010	767	42	134	0.829341	0.927761	0.875795	K06901	adenine/guanine/hypoxanthine permease	COG2252	Xanthine/guanine/uracil/vitamin C permease GhxP/GhxQ, nucleobase:cation symporter 2 ( NCS2) family (NCS2) (PUBMED:24169576;24214977)	F	Nucleotide transport and metabolism	-------------------MNSIGKFFHLNENHTSFKTEFLAGLTTFVSMSYILFVNPAVLGASGMNKGALFTATALSAAFTCIVMGVIANYPIASAPTLGLNAFFTYTVCLGMHVKWQTALAAVFVASILFILLTVFKVREMIIDAIPSDIKYAISAGIGLFIAFIGLQGGKLISKSDSTLVTVGSLNNPLVWITIFGLVVTIFLMIAKVPGAIFIGMIVAAIFGIIIGQIPMPKAFISGIPSLSPIFGQAIFHISDINTVQMWIVVFTFLLVTFFDTTGTLIGLVQQAGLM-KDNKMPRAGEALAADSSGMLVGSVLGTSPVGAFVESSAGIAVGGRTGLTAVWVGIFFLISTIFSPILSVFTTQVTAPALIIVGVLMAENLAHVHWTDLEIAIPCF…
699	GC_00000004	Rodent_IMSAGC_010	768	42	134	0.829341	0.927761	0.875795	K06901	adenine/guanine/hypoxanthine permease	COG2252	Xanthine/guanine/uracil/vitamin C permease GhxP/GhxQ, nucleobase:cation symporter 2 ( NCS2) family (NCS2) (PUBMED:24169576;24214977)	F	Nucleotide transport and metabolism	-------------------MQFLDKIFHLEDAHTNVKRELIAALTTFVSLSYILFVNPNILSAAGINKGAAFTVTAIATAIGCFLMGFIANYPIALAPTLGSAAFFSYNVVIGMHINWQTALASVLVASILFILITVLKLREKVVDAIPQDLKYAISAGIGLFIAFIGLQNGKLIVDNKSSLVGLGSFNNPAVWITLFGLILTVILMAAKVPGSIFIGMIVTAIFGMIIGQIPMPHGIVSGAPSIAPTFGQAVFHLKDINTPQLFMVVLTFLLVTFFDTAGTLIGMTQQAGMVDKNGKIPRIGKAFLSDSLAMVEGSVLGTAPLGTSVESSAGIAMGGRTGLTAIFVGILFLISMIFSPLLAVIPTTVTAPALIIVGVLMAGNLKYIHWDNFEIAFPSF…
700	GC_00000004	Rodent_LBJ456	144	42	134	0.829341	0.927761	0.875795	K06901	adenine/guanine/hypoxanthine permease	COG2252	Xanthine/guanine/uracil/vitamin C permease GhxP/GhxQ, nucleobase:cation symporter 2 ( NCS2) family (NCS2) (PUBMED:24169576;24214977)	F	Nucleotide transport and metabolism	-------------------MNFIKNYFHLEKLGTNVRTEFIAGLTTFISMSYILFVNPSVLGASGMNTGAVFTATALAAALGTAIMGIVANYPIGEAPALGINAFFAYTVCIGMKVSWETALASVFVASIIFILITLFKLREKIIDSIPSDLKFAISSGIGLFIAFLGLQNGGLIVANKSTLVGLGSLHNPLVWITIFGLIVTVILMILGVPGAIFIGMIAASIFGICTGQIAVPHKFISLAPSLAPTFGQAIFHVKDINSLQMWVVVLTFLLVTFFDTAGTLIGLAQQAGFM-KNNKMPRVGKALAADSTAMMFGSIFGTSPVGAFVESSAGIAVGGRSGLTAVFVAIFFLISMIFSPLLGVFTTQVTAPALIIVGVLMAQNTAHIHWNKLEIAVPAF…
701	GC_00000004	Rodent_LBJ456	146	42	134	0.829341	0.927761	0.875795	K06901	adenine/guanine/hypoxanthine permease	COG2252	Xanthine/guanine/uracil/vitamin C permease GhxP/GhxQ, nucleobase:cation symporter 2 ( NCS2) family (NCS2) (PUBMED:24169576;24214977)	F	Nucleotide transport and metabolism	-------------------MNSIGKFFHLNENHTSFKTEFLAGLTTFVSMSYILFVNPAVLGASGMNKGALFTATALSAAFTCIVMGVIANYPIASAPTLGLNAFFTYTVCLGMHVKWQTALAAVFVASVLFILLTVFKVREMIIDAIPSDIKYAISAGIGLFIAFIGLQGGKLISKSDSTLVTVGSLNNPLVWITIFGLVVTIFLMIAKVPGAIFIGMIVAAIFGIIIGQIPMPKAFISGIPSLSPIFGQAIFHISDINTVQMWIVVFTFLLVTFFDTTGTLIGLVQQAGLM-KDNKMPRAGEALAADSSGMLVGSVLGTSPVGAFVESSAGIAVGGRTGLTAVWVGIFFLISTIFSPILSVFTTQVTAPALIIVGVLMAENLTHVHWTDLEIAIPCF…
702	GC_00000004	Rodent_LBJ456	147	42	134	0.829341	0.927761	0.875795	K06901	adenine/guanine/hypoxanthine permease	COG2252	Xanthine/guanine/uracil/vitamin C permease GhxP/GhxQ, nucleobase:cation symporter 2 ( NCS2) family (NCS2) (PUBMED:24169576;24214977)	F	Nucleotide transport and metabolism	-------------------MQFLDKIFHLEDAHTNVKRELIAALTTFVSLSYILFVNPNILSAAGINKGAAFTVTAIATAIGCFLMGFIANYPIALAPTLGSAAFFSYNVVIGMHINWQTALASVLVASILFILITVLKLREKVVDAIPQDLKYAISAGIGLFIAFIGLQNGKLIVDNKSSLVGLGSFNNPAVWITLFGLILTVILMAAKVPGSIFIGMIVTAIFGMIIGQIPMPHGIVSGAPSIAPTFGQAVFHLKDINTPQLFMVVLTFLLVTFFDTAGTLIGMTQQAGMVDKNGKIPRIGKAFLSDSLAMVEGSVLGTAPLGTSVESSAGIAMGGRTGLTAIFVGILFLISMIFSPLLAVIPTTVTAPALIIVGVLMAGNLKYIHWDNFEIAFPSF…
703	GC_00000004	Rodent_LBJ456	170	42	134	0.829341	0.927761	0.875795	K06901	adenine/guanine/hypoxanthine permease	COG2252	Xanthine/guanine/uracil/vitamin C permease GhxP/GhxQ, nucleobase:cation symporter 2 ( NCS2) family (NCS2) (PUBMED:24169576;24214977)	F	Nucleotide transport and metabolism	---------MEERVNANGLTGVLDRVFHLSENKTTVRQESMAGLTTFMAMAYILFVNPSILGAAGMDKGAVFTATALSAILGCFLMGFLANYPIAIAPGLGDNAFFTYSVVLAMGIPWQKAMAGVFVASVLFTMISFLKIREKIIDAIPQDLKYAMAAGIGLFIAFVGLQGGGLVVANKSSLVGIGSFTVPTTWLTIFGLFFTGILMAKKIPGSIFYGLVATTLLGLGTGLIKMPSQFISLAPSLKPTLGIGIMNLSAMTSPQMWAVVLIFFLVAFFDTAGTLIGLAQQAGIM-KNGKMPRIGRALMADSLSMLGGSVMGTTPTAAYVESSAGIAIGGKTGLTAVVTGLLFMLSMIFSPFLTVVTSNVTAPALIIVGVLMASSLKEIQWDKLEVALPSF…
704	GC_00000004	Rodent_LJ0	1352	42	134	0.829341	0.927761	0.875795	K06901	adenine/guanine/hypoxanthine permease	COG2252	Xanthine/guanine/uracil/vitamin C permease GhxP/GhxQ, nucleobase:cation symporter 2 ( NCS2) family (NCS2) (PUBMED:24169576;24214977)	F	Nucleotide transport and metabolism	-------------------MNFIKNYFHLEKLGTNVRTEFIAGLTTFISMSYILFVNPSVLGASGMNTGAVFTATALAAALGTAIMGIVANYPIGEAPALGINAFFAYTVCIGMKVSWETALASVFVASIIFILITLFKLREKIIDSIPSDLKFAISSGIGLFIAFLGLQNGGLIVANKSTLVGLGSLHNPLVWITIFGLIVTVILMILGVPGAIFIGMIAASIFGICTGQIAVPHKFISLAPSLAPTFGQAIFHVKDINSLQMWVVVLTFLLVTFFDTAGTLIGLAQQAGFM-KNNKMPRVGKALAADSTAMMFGSIFGTSPVGAFVESSAGIAVGGRSGLTAVFVAIFFLISMIFSPLLGVFTTQVTAPALIIVGVLMAQNTAHIHWNKLEIAVPAF…
[truncated: 76,736 more rows]
