# Supplementary material for: Genomic and transcriptomic insights into vertebrate host-specific Lactobacillus johnsonii adaptation in the gastrointestinal tract
Source: mSphere. 2025 May 13;10(6):e00052-25. doi: 10.1128/msphere.00052-25 (PMC12188725; doi:10.1128/msphere.00052-25)
Supplement: Table S3 — Functional enrichment analysis across strains in four host groups. [file msphere.00052-25-s0004.xlsx]

## Sheet: Table S3
Function (COG/Kofam)	Enrichment Score	unadjusted pvalue	adjusted qvalue	Associated groups	Accession (COG/KEGG)	gene_clusters_ids	p_Rodent	p_Avian	p_Swine	p_Human	N_Rodent	N_Avian	N_Swine	N_Human
DNA-binding transcriptional regulator, IscR family (IscR) (PDB:1XD7)	32.3121	4.49779e-07	0.000534787	Rodent, Human	COG1959	GC_00001563	1	0	0	0.6	17	9	6	10
Transposase (or an inactivated derivative) (IS285)	29.2237	2.00967e-06	0.00119475	Avian, Swine	COG3328	GC_00001404	0	1	0.6667	0.2	17	9	6	10
Flavin-dependent oxidoreductase, luciferase family (includes alkanesulfonate monooxygenase SsuD and methylene tetrahydromethanopterin reductase) (SsuD) (PDB:1BRL)	27.4815	4.66606e-06	0.00184931	Avian, Human	COG2141	GC_00001551	0	1	0.1667	0.5	17	9	6	10
Na+-driven multidrug efflux pump, DinF/NorM/MATE family (NorM) (PDB:3VVN) (PUBMED:29915058)	26.5074	7.46736e-06	0.00221967	Avian	COG0534	GC_00001907, GC_00002073	0	0.7778	0.1667	0	17	9	6	10
Predicted house-cleaning noncanonical NTP pyrophosphatase, all-alpha NTP-PPase (MazG) superfamily	25.7452	1.07837e-05	0.00247572	Avian, Human	COG4997	GC_00001658	0	1	0.3333	0.5	17	9	6	10
Cupin domain protein related to quercetin dioxygenase (QdoI) (PDB:2H0V)!!!AraC-type DNA-binding domain and AraC-containing proteins (AraC) (PDB:1BL0)	25.4398	1.24931e-05	0.00247572	Avian, Human, Swine	COG1917!!!COG2207	GC_00001642, GC_00004186	0	0.7778	1	0.5	17	9	6	10
Alpha-galactosidase (GalA) (PDB:2XN0)	24.7593	1.73371e-05	0.00294482	Avian, Human, Swine	COG3345	GC_00001639, GC_00002969	0	0.8889	0.8333	0.5	17	9	6	10
Multidrug resistance efflux pump EmrA (EmrA) (PDB:4TKO)	23.8179	2.72654e-05	0.00405233	Rodent, Swine	COG1566	GC_00000091	0.9412	0	0.8333	0.6	17	9	6	10
ABC-type bacteriocin/lantibiotic exporters, contain an N-terminal double-glycine peptidase domain (SunT) (PDB:3K8U)	22.7123	4.63603e-05	0.00612471	Rodent, Swine	COG2274	GC_00000094	1	0.1111	0.8333	0.6	17	9	6	10
Periplasmic protein TonB, links inner and outer membranes (TonB) (PDB:1IHR)!!!Uncharacterized conserved protein YjbI, contains pentapeptide repeats (YjbI) (PDB:2BM4)	20.8878	0.000111079	0.0132073	Rodent, Human	COG0810!!!COG1357	GC_00001573, GC_00001852, GC_00001922, GC_00002002, GC_00003025, GC_00003157, GC_00003200	0.9412	0.2222	0.6667	1	17	9	6	10
UDP-glucose:(galactosyl)LPS alpha-1,2-glucosyltransferase [EC:2.4.1.58]	32.8205	3.51409e-07	0.000355977	Human, Swine, Rodent	K03279	GC_00001444, GC_00001452	0.9412	0	0.8333	1	17	9	6	10
multidrug resistance protein, MATE family	26.5074	7.46736e-06	0.00364131	Avian	K03327	GC_00001907, GC_00002073	0	0.7778	0.1667	0	17	9	6	10
HTH-type transcriptional regulator, cell division transcriptional repressor	25.7452	1.07837e-05	0.00364131	Swine, Rodent	K22300	GC_00001504, GC_00002348	1	0	0.6667	0.5	17	9	6	10
alpha-galactosidase [EC:3.2.1.22]	24.7593	1.73371e-05	0.00439061	Human, Avian, Swine	K07407	GC_00001639, GC_00002969	0	0.8889	0.8333	0.5	17	9	6	10
transposase, IS5 family	24.0589	2.42832e-05	0.00491977	Avian, Swine	K07481	GC_00001396	0.1176	0.8889	0.6667	0	17	9	6	10
two-component system, LytTR family, sensor histidine kinase ComD [EC:2.7.13.3]	22.7123	4.63603e-05	0.00550292	Swine, Rodent	K12294	GC_00001408	1	0.1111	0.8333	0.6	17	9	6	10
ATP-binding cassette, subfamily C, bacteriocin exporter	22.7123	4.63603e-05	0.00550292	Swine, Rodent	K20344	GC_00000094	1	0.1111	0.8333	0.6	17	9	6	10
accessory secretory protein Asp1	22.183	5.97553e-05	0.00550292	Swine, Rodent	K12268	GC_00001536, GC_00002953	0.9412	0	0.6667	0.5	17	9	6	10
accessory secretory protein Asp3	22.183	5.97553e-05	0.00550292	Swine, Rodent	K12270	GC_00001548, GC_00003513	0.9412	0	0.6667	0.5	17	9	6	10
poly(glycerol-phosphate) alpha-glucosyltransferase [EC:2.4.1.52]	22.183	5.97553e-05	0.00550292	Swine, Rodent	K00712	GC_00000072	0.9412	0	0.6667	0.5	17	9	6	10
accessory secretory protein Asp2	22.183	5.97553e-05	0.00550292	Swine, Rodent	K12269	GC_00001532	0.9412	0	0.6667	0.5	17	9	6	10
AraC family transcriptional regulator, arabinose operon regulatory protein	21.7083	7.5014e-05	0.00633243	Human, Avian, Swine	K02099	GC_00001642	0	0.7778	0.8333	0.5	17	9	6	10
P-type Cu2+ transporter [EC:7.2.2.9]	21.5378	8.13913e-05	0.00634226	Avian, Swine	K01533	GC_00001744	0	0.5556	0.8333	0.1	17	9	6	10
The analysis was done using anvi'o as described in the methods sections. p_Rodent p_Avian, p_Swine and p_Human represent the proportion of strain in each host group that has a particular function. N_Rodent, N_Avian, N_Swine and N_Human represent the number of strains in each group.
