# Supplementary material for: Genomic and transcriptomic insights into vertebrate host-specific Lactobacillus johnsonii adaptation in the gastrointestinal tract
Source: mSphere. 2025 May 13;10(6):e00052-25. doi: 10.1128/msphere.00052-25 (PMC12188725; doi:10.1128/msphere.00052-25)
Supplement: Table S4 — Pairwise whole genome sequence average nucleotide identity score for 42 L. johnsonii strains and the outgroup L. gasseri BIO6369. [file msphere.00052-25-s0005.xlsx]

## Sheet: Table S4
key	Human_AF51_9b6A	Human_AF82_03b14	Human_AM77_01b14	Human_BSD2780061687_150420_B4	Human_CH32	Human_CNCM I-4884	Human_IDCC9203	Human_MGYG_HGUT_00008	Human_NCC 533	Human_SRR341604_bin12	L.gasseri BIO6369	Poultry_AER105	Poultry_AER25	Poultry_An197	Poultry_BRZ_HF__bin57	Poultry_CHK192_2623	Poultry_Chicken_6_mag_125	Poultry_FI9785	Poultry_UMNLJ113	Poultry_UMNLJ22	Rodent_117k	Rodent_A53_45_LJ_DSS	Rodent_Byun_jo_01	Rodent_CIRM_BIA651	Rodent_DPPM	Rodent_DSM100219	Rodent_IMSAGC_010	Rodent_LBJ456	Rodent_LJ0	Rodent_LL8	Rodent_16	Rodent_MR1	Rodent_N62	Rodent_NCK2677	Rodent_NM60_B2_8	Rodent_PC38	Rodent_Q1_7	Swine_DPC 6026	Swine_GHZ10a	Swine_PF01	Swine_SRR5240737_bin10_metaWRAP_v1_3_MAG	Swine_WCA_380_WT_3D	Swine_ZLJ010
Human_AF51_9b6A	1	0.964288	0.966825	0.973052	0.970875	0.965401	0.96419	0.977543	0.974553	0.964324	0.851463	0.962028	0.961161	0.962616	0.960355	0.96077	0.96192	0.959648	0.960426	0.960184	0.973172	0.977342	0.975996	0.973219	0.97975	0.979928	0.975479	0.978487	0.975447	0.973212	0.975435	0.974806	0.971074	0.974771	0.970654	0.974388	0.981416	0.973176	0.971047	0.974633	0.963742	0.961278	0.973666
Human_AF82_03b14	0.96594	1	0.985864	0.962584	0.961135	0.986211	0.98634	0.965084	0.964795	0.992549	0.853647	0.983543	0.98083	0.983052	0.981333	0.982907	0.982582	0.981838	0.980722	0.980039	0.96349	0.965039	0.965641	0.963866	0.966801	0.965559	0.968032	0.96587	0.965795	0.966308	0.964446	0.966275	0.961194	0.96629	0.962019	0.966017	0.967661	0.965218	0.965014	0.966893	0.978142	0.981776	0.965735
Human_AM77_01b14	0.967668	0.986884	1	0.965317	0.963174	0.987027	0.986979	0.966942	0.966031	0.987281	0.85285	0.98036	0.979618	0.979309	0.980472	0.978743	0.979491	0.979921	0.978814	0.978372	0.964121	0.966835	0.966977	0.964569	0.967869	0.96604	0.97002	0.967807	0.966665	0.966329	0.966305	0.967682	0.963034	0.967675	0.963387	0.967463	0.969048	0.966536	0.964913	0.967503	0.979938	0.979515	0.966285
Human_BSD2780061687_150420_B4	0.972565	0.962431	0.963986	1	0.987874	0.964581	0.964356	0.97397	0.978311	0.962165	0.853738	0.960142	0.959778	0.960812	0.958979	0.959095	0.960199	0.959724	0.95797	0.95846	0.97301	0.974354	0.984059	0.973471	0.971807	0.973291	0.971379	0.972407	0.983638	0.975542	0.975626	0.976775	0.989605	0.976774	0.989302	0.976305	0.972959	0.970175	0.970943	0.972477	0.96162	0.960815	0.971749
Human_CH32	0.970484	0.961209	0.962349	0.985586	1	0.963286	0.963589	0.971605	0.973655	0.960571	0.854745	0.958497	0.95841	0.95912	0.95577	0.958345	0.959909	0.957082	0.95785	0.957463	0.970657	0.971731	0.974903	0.971668	0.969576	0.971034	0.968752	0.969761	0.973603	0.971702	0.975861	0.972869	0.992627	0.972853	0.987385	0.972523	0.971758	0.96603	0.966156	0.968851	0.960718	0.95885	0.969063
Human_CNCM I-4884	0.966528	0.98622	0.986703	0.965338	0.964268	1	0.994234	0.966776	0.966736	0.987203	0.854017	0.978976	0.978025	0.979654	0.977993	0.978829	0.979269	0.976455	0.976975	0.976608	0.963917	0.966723	0.96749	0.963272	0.968865	0.968956	0.96932	0.968871	0.967342	0.967695	0.96596	0.967516	0.964049	0.967509	0.964242	0.967313	0.967974	0.964659	0.964721	0.966633	0.978532	0.97832	0.964957
Human_IDCC9203	0.965885	0.986691	0.986573	0.965893	0.965075	0.994323	1	0.966984	0.966528	0.986747	0.854422	0.978883	0.978576	0.979967	0.978233	0.976263	0.978865	0.978126	0.978041	0.977649	0.965146	0.966913	0.96918	0.964638	0.96909	0.968096	0.968886	0.969174	0.968785	0.96652	0.965651	0.968223	0.964775	0.968189	0.964739	0.967976	0.968005	0.964548	0.96463	0.965497	0.976653	0.978842	0.96582
Human_MGYG_HGUT_00008	0.977797	0.964208	0.965578	0.974345	0.972864	0.96579	0.965696	1	0.978177	0.96471	0.852177	0.962171	0.960387	0.963261	0.962075	0.962531	0.962607	0.961868	0.96112	0.960738	0.973147	0.999478	0.977456	0.974007	0.98577	0.983993	0.974212	0.984145	0.977258	0.975984	0.981693	0.978916	0.972478	0.978895	0.973506	0.978622	0.979446	0.973934	0.97298	0.974184	0.964959	0.962213	0.974473
Human_NCC 533	0.975522	0.96409	0.964968	0.978538	0.975314	0.965815	0.965511	0.977634	1	0.964026	0.852063	0.960666	0.960666	0.962927	0.959741	0.961543	0.96144	0.961148	0.959791	0.960019	0.972502	0.97801	0.985875	0.973553	0.977106	0.97697	0.974421	0.978026	0.98361	0.977555	0.977663	0.98538	0.97404	0.985376	0.97605	0.985134	0.975044	0.971826	0.972556	0.974929	0.963563	0.961089	0.974375
Human_SRR341604_bin12	0.965486	0.992794	0.986223	0.963053	0.961732	0.987161	0.986942	0.965639	0.964515	1	0.852367	0.981423	0.979135	0.981386	0.978892	0.980207	0.980361	0.979511	0.977931	0.977459	0.963649	0.965631	0.96614	0.964102	0.968135	0.966638	0.968863	0.966583	0.96601	0.966551	0.965124	0.96589	0.961318	0.965969	0.961927	0.965626	0.967852	0.964953	0.964697	0.965452	0.976785	0.978838	0.964879
L.gasseri BIO6369	0.852193	0.854065	0.852577	0.85385	0.853747	0.853674	0.853587	0.852134	0.852023	0.852843	1	0.854778	0.855081	0.854357	0.853249	0.850702	0.852092	0.853946	0.85374	0.853812	0.853224	0.852117	0.851936	0.852497	0.851875	0.851035	0.853469	0.851905	0.851607	0.851837	0.853813	0.851625	0.85363	0.851588	0.853136	0.851088	0.851911	0.853005	0.85241	0.853209	0.852406	0.85453	0.852053
Poultry_AER105	0.963462	0.983096	0.98004	0.96015	0.959278	0.978062	0.978217	0.963026	0.960967	0.98064	0.854794	1	0.989426	0.986112	0.988201	0.986598	0.987079	0.985803	0.986517	0.986713	0.959973	0.962949	0.962511	0.958654	0.964982	0.963099	0.96481	0.964219	0.961796	0.963136	0.96075	0.962343	0.958596	0.962313	0.959505	0.962073	0.963949	0.964726	0.962037	0.964209	0.979247	0.986526	0.962832
Poultry_AER25	0.961593	0.980468	0.978428	0.958892	0.958604	0.97653	0.977877	0.960596	0.960534	0.978519	0.855727	0.989539	1	0.985433	0.986871	0.986239	0.985606	0.985177	0.987072	0.986775	0.960469	0.960648	0.960924	0.958667	0.962709	0.960864	0.963802	0.962539	0.960927	0.961522	0.959578	0.960816	0.957885	0.960806	0.958928	0.960473	0.963773	0.964639	0.961822	0.964028	0.978738	0.985236	0.96138
Poultry_An197	0.963295	0.982291	0.978522	0.960202	0.959509	0.978535	0.979366	0.962518	0.962562	0.981217	0.853898	0.986703	0.985856	1	0.986037	0.985908	0.985496	0.987144	0.985004	0.984002	0.960645	0.962902	0.963143	0.961356	0.964241	0.961796	0.964916	0.963035	0.962995	0.962224	0.962548	0.963291	0.959674	0.963285	0.960296	0.962863	0.964064	0.962396	0.959125	0.962838	0.977184	0.985766	0.960975
Poultry_BRZ_HF__bin57	0.961859	0.981381	0.980332	0.95905	0.958107	0.97867	0.978072	0.962004	0.959629	0.979344	0.853436	0.988078	0.986771	0.987479	1	0.987736	0.987158	0.987216	0.988036	0.98716	0.959095	0.962148	0.961751	0.957497	0.964394	0.961094	0.963723	0.962394	0.961662	0.961295	0.960059	0.961168	0.957767	0.961155	0.95678	0.960864	0.961213	0.962299	0.962619	0.963489	0.979619	0.987746	0.959852
Poultry_CHK192_2623	0.959278	0.980425	0.976028	0.957656	0.956989	0.976557	0.975062	0.960317	0.958747	0.978968	0.850123	0.983901	0.983998	0.98366	0.986154	1	0.990904	0.986224	0.984554	0.984657	0.957993	0.960331	0.959618	0.958986	0.962195	0.958427	0.962984	0.961813	0.959677	0.957865	0.959528	0.959676	0.956845	0.95964	0.956756	0.959692	0.962099	0.961233	0.958486	0.961791	0.976768	0.987614	0.960992
Poultry_Chicken_6_mag_125	0.963556	0.983299	0.9793	0.960733	0.960209	0.979591	0.979666	0.963137	0.961707	0.981306	0.852699	0.987511	0.985439	0.98648	0.987892	0.994461	1	0.988478	0.9866	0.986235	0.961607	0.963071	0.963114	0.961457	0.96569	0.962284	0.965038	0.965135	0.962849	0.962809	0.961436	0.963444	0.960111	0.963436	0.96025	0.963177	0.96491	0.963484	0.962253	0.964694	0.980585	0.990279	0.962771
Poultry_FI9785	0.96201	0.981904	0.979536	0.960557	0.959612	0.977187	0.977822	0.962492	0.962237	0.980018	0.854401	0.985268	0.985641	0.988323	0.987522	0.988405	0.98779	1	0.986201	0.985961	0.960175	0.962399	0.962677	0.961471	0.964563	0.963527	0.964706	0.964005	0.962011	0.963689	0.960916	0.963918	0.959266	0.963915	0.959686	0.963807	0.963443	0.963536	0.963035	0.96443	0.980023	0.988015	0.962752
Poultry_UMNLJ113	0.960823	0.980847	0.978593	0.95698	0.955807	0.976834	0.976888	0.960878	0.959379	0.978854	0.85363	0.986681	0.987175	0.985042	0.987529	0.986242	0.985702	0.985435	1	0.988686	0.958057	0.960837	0.959682	0.959234	0.963199	0.961304	0.963747	0.962379	0.959675	0.960972	0.95832	0.960317	0.956324	0.960522	0.955718	0.960235	0.963455	0.962115	0.959922	0.962094	0.979542	0.98577	0.960299
Poultry_UMNLJ22	0.962313	0.980644	0.978163	0.955776	0.954366	0.973102	0.974852	0.960852	0.960126	0.9753	0.854821	0.985111	0.983331	0.982162	0.983403	0.984697	0.986066	0.983433	0.988913	1	0.960357	0.961103	0.960425	0.959414	0.962155	0.960616	0.963704	0.961348	0.959577	0.961205	0.958726	0.960399	0.955389	0.960591	0.954348	0.960387	0.96337	0.960647	0.958101	0.959718	0.976118	0.98439	0.962237
Rodent_117k	0.97207	0.961641	0.962562	0.972217	0.970129	0.962315	0.962734	0.972284	0.971213	0.962128	0.851896	0.959652	0.959986	0.960197	0.958212	0.959922	0.960356	0.958953	0.957582	0.957988	1	0.972489	0.972769	0.971051	0.970965	0.970615	0.970711	0.970602	0.972113	0.972145	0.97455	0.972107	0.96985	0.972175	0.971469	0.971568	0.970812	0.968308	0.969319	0.970398	0.963112	0.959929	0.969883
Rodent_A53_45_LJ_DSS	0.977484	0.963955	0.965798	0.974485	0.973001	0.96558	0.965125	0.99944	0.977815	0.964459	0.852404	0.962271	0.960499	0.963228	0.962031	0.962226	0.962353	0.961855	0.960435	0.96055	0.973492	1	0.977311	0.974715	0.985562	0.983608	0.973781	0.983627	0.977034	0.975747	0.981326	0.978577	0.972627	0.978523	0.973815	0.978275	0.979241	0.974048	0.973397	0.974847	0.965035	0.961415	0.97449
Rodent_Byun_jo_01	0.97498	0.965248	0.964698	0.983794	0.976532	0.965364	0.966496	0.97674	0.984991	0.964532	0.852218	0.961003	0.960278	0.960022	0.960549	0.961108	0.962559	0.960185	0.95936	0.960956	0.971036	0.97667	1	0.974253	0.976932	0.977819	0.97185	0.977599	0.997717	0.98139	0.975965	0.984172	0.973168	0.98416	0.978495	0.983965	0.976677	0.974975	0.976638	0.977727	0.964972	0.96187	0.977216
Rodent_CIRM_BIA651	0.97316	0.963058	0.963996	0.972761	0.971204	0.962497	0.964113	0.974508	0.973251	0.963381	0.853007	0.958805	0.958409	0.961702	0.957676	0.960339	0.960858	0.959988	0.958754	0.959125	0.971409	0.97438	0.974959	1	0.975001	0.974868	0.97383	0.974091	0.974237	0.975638	0.972655	0.974137	0.970863	0.974129	0.972079	0.973781	0.970984	0.970453	0.971507	0.970053	0.964142	0.96063	0.968565
Rodent_DPPM	0.980876	0.965867	0.967348	0.973051	0.971774	0.968117	0.967533	0.98637	0.977047	0.966294	0.85144	0.964096	0.963187	0.964498	0.963861	0.964265	0.963729	0.963381	0.962351	0.96135	0.972832	0.986463	0.9786	0.9751	1	0.997081	0.977332	0.994134	0.977982	0.977284	0.975609	0.977919	0.971334	0.977822	0.972083	0.977645	0.983707	0.975172	0.9745	0.976749	0.966648	0.962241	0.976053
Rodent_DSM100219	0.97905	0.963886	0.964509	0.973319	0.971868	0.967556	0.96551	0.983339	0.975939	0.96446	0.850591	0.961254	0.959957	0.960367	0.960112	0.959847	0.960257	0.96084	0.960456	0.958651	0.970797	0.983534	0.97797	0.974964	0.995313	1	0.975701	0.990911	0.977798	0.974305	0.974497	0.977317	0.971487	0.977284	0.971896	0.977104	0.982561	0.971417	0.969982	0.972771	0.96529	0.961186	0.972997
Rodent_IMSAGC_010	0.976281	0.967295	0.968642	0.972668	0.971216	0.968856	0.968122	0.974827	0.975358	0.968082	0.85265	0.965196	0.964547	0.965257	0.963651	0.965503	0.964127	0.964107	0.964241	0.963523	0.972685	0.974892	0.976579	0.97452	0.977945	0.977252	1	0.976146	0.976019	0.975032	0.974032	0.976275	0.971262	0.97627	0.971154	0.976002	0.979024	0.973412	0.972393	0.974515	0.968211	0.964494	0.973461
Rodent_LBJ456	0.979194	0.965955	0.966682	0.969774	0.972259	0.968101	0.967822	0.980762	0.977662	0.966329	0.853621	0.963155	0.962238	0.965096	0.963164	0.964972	0.963682	0.961701	0.962918	0.962893	0.971626	0.98382	0.978758	0.975074	0.993771	0.992273	0.97387	1	0.974577	0.975729	0.976394	0.979387	0.971823	0.979352	0.97163	0.979263	0.981524	0.970082	0.974586	0.975827	0.962369	0.959736	0.975209
Rodent_LJ0	0.974512	0.964496	0.965309	0.983578	0.975599	0.966208	0.966497	0.976365	0.984125	0.964395	0.851968	0.961308	0.960986	0.96232	0.961841	0.961207	0.962051	0.961375	0.960129	0.95974	0.973262	0.976292	0.999641	0.974159	0.977155	0.978061	0.975158	0.977404	1	0.980933	0.975924	0.984259	0.973377	0.984242	0.979345	0.983984	0.975795	0.975226	0.975335	0.977113	0.965999	0.962138	0.976825
Rodent_LL8	0.974066	0.964439	0.96478	0.976408	0.973853	0.966348	0.964316	0.976392	0.978342	0.964443	0.851234	0.962009	0.960779	0.961712	0.959969	0.960485	0.96094	0.961831	0.960341	0.960106	0.972987	0.976232	0.981829	0.976551	0.978083	0.97523	0.974731	0.977161	0.981297	1	0.973642	0.980518	0.973121	0.980305	0.974409	0.980189	0.976161	0.973263	0.97242	0.974017	0.963982	0.961294	0.974746
Rodent_16	0.975592	0.964084	0.965883	0.976194	0.978214	0.965408	0.965284	0.98225	0.978589	0.964589	0.85479	0.961366	0.960703	0.962695	0.959965	0.960815	0.961748	0.960064	0.959378	0.959747	0.97518	0.982462	0.977521	0.972738	0.976096	0.975988	0.973526	0.975781	0.976642	0.974281	1	0.976891	0.977356	0.976887	0.977488	0.976691	0.975235	0.970315	0.969812	0.973199	0.961808	0.961225	0.972807
Rodent_MR1	0.974713	0.96548	0.966469	0.976221	0.974366	0.966625	0.967188	0.978145	0.985425	0.964892	0.85304	0.961305	0.960468	0.962808	0.960754	0.96123	0.962013	0.962294	0.960778	0.960134	0.972579	0.978643	0.985077	0.974839	0.977714	0.978213	0.97485	0.97983	0.983328	0.98011	0.976496	1	0.972429	0.999593	0.973901	0.999607	0.976608	0.972483	0.974879	0.975854	0.964601	0.961479	0.975506
Rodent_N62	0.970305	0.960034	0.961645	0.9882	0.994104	0.96239	0.962879	0.970554	0.972562	0.959858	0.852973	0.957342	0.957	0.958371	0.955588	0.95772	0.958603	0.956318	0.956242	0.9562	0.970449	0.971304	0.973621	0.970877	0.969365	0.970833	0.968812	0.969233	0.97184	0.970491	0.974951	0.970843	1	0.97083	0.989866	0.970609	0.971248	0.965107	0.965569	0.967902	0.95943	0.95669	0.968017
Rodent_NCK2677	0.97524	0.965282	0.966304	0.976613	0.974627	0.966736	0.966697	0.978133	0.985513	0.965179	0.853594	0.961716	0.960356	0.962963	0.961049	0.962246	0.962636	0.961966	0.960479	0.959871	0.972754	0.978663	0.98537	0.974478	0.977614	0.978258	0.974876	0.980035	0.983189	0.980545	0.9757	0.999709	0.972503	1	0.974806	0.999517	0.976584	0.971843	0.974825	0.975341	0.964467	0.961459	0.975588
Rodent_NM60_B2_8	0.970453	0.960963	0.96219	0.989411	0.989879	0.962613	0.96295	0.972871	0.976016	0.960483	0.852248	0.95868	0.958397	0.9593	0.95648	0.958881	0.959691	0.95801	0.956007	0.956876	0.972883	0.972928	0.979363	0.972257	0.970989	0.971864	0.969769	0.970678	0.978842	0.973131	0.976834	0.974005	0.991893	0.974005	1	0.973802	0.972205	0.968171	0.968977	0.970629	0.962561	0.958706	0.97036
Rodent_PC38	0.97459	0.965611	0.966331	0.976367	0.974695	0.966817	0.966948	0.97768	0.985275	0.964543	0.851578	0.961614	0.960635	0.962654	0.96122	0.961996	0.962182	0.962118	0.960587	0.960138	0.973022	0.978165	0.984353	0.974477	0.976911	0.977846	0.974144	0.979118	0.982887	0.980016	0.976317	0.999551	0.971807	0.999418	0.974055	1	0.976408	0.971834	0.973708	0.97544	0.964651	0.961391	0.974758
Rodent_Q1_7	0.980131	0.966529	0.966834	0.97291	0.971696	0.966934	0.966396	0.979425	0.974076	0.966406	0.851205	0.963253	0.963629	0.963828	0.960144	0.963065	0.962607	0.962425	0.962686	0.96111	0.971638	0.979334	0.97682	0.970766	0.982042	0.982846	0.977426	0.98074	0.976078	0.975448	0.974063	0.975865	0.971143	0.975881	0.971793	0.975673	1	0.976602	0.975316	0.977349	0.964766	0.963241	0.974507
Swine_DPC 6026	0.974093	0.965023	0.965492	0.97142	0.968102	0.964104	0.96334	0.974234	0.97212	0.964093	0.85333	0.964446	0.964469	0.963226	0.963222	0.962164	0.963243	0.962644	0.964003	0.963096	0.969817	0.97437	0.976219	0.970725	0.974809	0.972265	0.973006	0.973061	0.976208	0.973103	0.969801	0.972774	0.967993	0.972765	0.968889	0.972555	0.97679	1	0.981103	0.981005	0.96641	0.964143	0.980691
Swine_GHZ10a	0.97131	0.964151	0.962996	0.970233	0.966912	0.963439	0.962926	0.972312	0.971949	0.962547	0.853462	0.961031	0.961292	0.958289	0.960473	0.959434	0.960812	0.960049	0.961349	0.961032	0.969411	0.972539	0.97559	0.971094	0.973915	0.970857	0.969846	0.972659	0.974822	0.971704	0.969062	0.973336	0.967342	0.973331	0.969056	0.97318	0.975665	0.980491	1	0.977712	0.964437	0.962288	0.983107
Swine_PF01	0.976504	0.966162	0.965882	0.97335	0.971129	0.965636	0.964914	0.974906	0.974514	0.964857	0.853085	0.964364	0.964379	0.963189	0.963709	0.96329	0.964205	0.962928	0.963517	0.962869	0.971513	0.974921	0.978127	0.971145	0.976886	0.974575	0.974506	0.975181	0.977908	0.974857	0.972213	0.975531	0.970025	0.975518	0.972172	0.975256	0.978279	0.98176	0.979472	1	0.967936	0.964203	0.9814
Swine_SRR5240737_bin10_metaWRAP_v1_3_MAG	0.963961	0.977761	0.978538	0.961281	0.961849	0.977168	0.974208	0.964983	0.962765	0.975977	0.852968	0.978364	0.978189	0.977299	0.977278	0.976353	0.978956	0.97813	0.977852	0.978074	0.962934	0.96495	0.966365	0.963135	0.966906	0.964946	0.967476	0.966151	0.966133	0.9643	0.961687	0.964996	0.960941	0.964962	0.962635	0.964938	0.964341	0.965529	0.965198	0.966561	1	0.978293	0.965673
Swine_WCA_380_WT_3D	0.963131	0.981891	0.979632	0.96086	0.960044	0.978596	0.978761	0.962472	0.961895	0.979625	0.854402	0.986945	0.985108	0.987677	0.987886	0.989668	0.990218	0.988088	0.986124	0.985995	0.961001	0.962175	0.96267	0.962315	0.963658	0.963287	0.965706	0.963525	0.962598	0.962334	0.96215	0.963097	0.959876	0.963095	0.960139	0.962941	0.965022	0.963874	0.963573	0.96514	0.979694	1	0.962844
Swine_ZLJ010	0.97453	0.966126	0.964765	0.973095	0.970635	0.964765	0.965383	0.975422	0.974554	0.964219	0.853819	0.96295	0.961862	0.961354	0.960279	0.962263	0.9629	0.961604	0.961475	0.962458	0.970815	0.975264	0.978118	0.969087	0.975745	0.974464	0.972902	0.975088	0.977373	0.975773	0.972934	0.975883	0.969298	0.975885	0.971846	0.975573	0.975902	0.981202	0.983369	0.981663	0.966506	0.962903	1
