# Supplementary material for: Genomic and transcriptomic insights into vertebrate host-specific Lactobacillus johnsonii adaptation in the gastrointestinal tract
Source: mSphere. 2025 May 13;10(6):e00052-25. doi: 10.1128/msphere.00052-25 (PMC12188725; doi:10.1128/msphere.00052-25)
Supplement: Table S5 — Log fold change in expression of genes in L. johnsonii MR1 during in vitro and in vivo growth. [file msphere.00052-25-s0006.xlsx]

## Sheet: Table S5
locus_tag	Protein_id	Product	LFC_cc_exp	padj_cc_exp
LXB09_00005	NA	ISL3 family transposase	1.32043	0.160005
LXB09_00010	UKV66058.1	transposase	1.4479	0.000944582
LXB09_00015	NA	IS66 family transposase	1.38565	0.00915315
LXB09_00020	UKV65163.1	hypothetical protein	0.750936	0.151025
LXB09_00025	UKV65164.1	hypothetical protein	-0.938218	0.0273097
LXB09_00030	UKV65165.1	hypothetical protein	-1.03408	0.00843121
LXB09_00035	UKV65166.1	MerR family transcriptional regulator	0.20611	0.657109
LXB09_00040	UKV65167.1	dTDP-glucose 4,6-dehydratase	0.50996	0.513861
LXB09_00045	UKV65168.1	glucose-1-phosphate thymidylyltransferase RfbA	0.753808	0.26404
LXB09_00050	UKV65169.1	dTDP-4-dehydrorhamnose 3,5-epimerase	1.02411	0.0419669
LXB09_00055	UKV65170.1	dTDP-4-dehydrorhamnose reductase	0.664329	0.237373
LXB09_00060	UKV65171.1	hypothetical protein	0.608694	0.0466627
LXB09_00065	UKV65172.1	hypothetical protein	0.411514	0.223436
LXB09_00070	UKV65173.1	hypothetical protein	0.884478	0.00177908
LXB09_00075	UKV65174.1	hypothetical protein	0.818705	0.00945805
LXB09_00080	UKV65175.1	PTS sugar transporter subunit IIB	1.1254	0.0360697
LXB09_00085	UKV65176.1	PTS transporter subunit EIIC	2.06818	0.00122014
LXB09_00090	UKV65177.1	PTS lactose/cellobiose transporter subunit IIA	3.65312	4.37326e-08
LXB09_00095	UKV65178.1	glycoside hydrolase family 1 protein	1.97109	0.000269226
LXB09_00100	UKV65179.1	PRD domain-containing protein	2.2975	0.000269226
LXB09_00105	UKV65180.1	IS3 family transposase	2.4257	2.48367e-05
LXB09_00110	UKV65181.1	hypothetical protein	3.30228	2.03912e-05
LXB09_00115	UKV65182.1	ATP-binding protein	1.02414	0.0942849
LXB09_00120	UKV65183.1	M48 family metallopeptidase	-0.90432	0.0746927
LXB09_00125	UKV65184.1	hypothetical protein	2.17404	0.000440916
LXB09_00130	UKV65185.1	hypothetical protein	0.909991	0.0810749
LXB09_00135	UKV65186.1	8-oxo-dGTP diphosphatase	-0.362866	0.644305
LXB09_00140	UKV65187.1	hypothetical protein	-0.669302	0.0164283
LXB09_00145	UKV65188.1	hypothetical protein	0.244076	0.622484
LXB09_00150	UKV65189.1	DUF1828 domain-containing protein	-0.772896	0.115354
LXB09_00155	UKV65190.1	cell wall protein	-0.112193	0.882029
LXB09_00160	UKV65191.1	IS3 family transposase	1.29862	0.00621664
LXB09_00165	UKV65192.1	APC family permease	-0.8413	0.201343
LXB09_00170	UKV65193.1	SDR family oxidoreductase	0.18501	0.844079
LXB09_00175	UKV65194.1	site-specific integrase	-0.477885	0.0487075
LXB09_00180	UKV65195.1	DedA family protein	-0.428413	0.282014
LXB09_00185	UKV65196.1	nucleoside hydrolase	-1.97394	8.17353e-05
LXB09_00190	UKV65197.1	excinuclease ABC subunit UvrC	-0.406636	0.379521
LXB09_00195	UKV65198.1	GTPase ObgE	-0.54627	0.215232
LXB09_00200	UKV65199.1	acetyltransferase	0.220695	0.461517
LXB09_00205	UKV65200.1	ribonuclease Z	0.0774223	0.813199
LXB09_00210	UKV65201.1	SDR family oxidoreductase	-0.144111	0.627585
LXB09_00215	UKV65202.1	lipopolysaccharide assembly protein LapA domain-containing protein	0.0626708	0.899597
LXB09_00220	UKV65203.1	50S ribosomal protein L32	0.530632	0.380141
LXB09_00225	UKV65204.1	bifunctional metallophosphatase/5'-nucleotidase	-0.158676	0.761369
LXB09_00230	UKV65205.1	YjzD family protein	0.0287595	0.975317
LXB09_00235	UKV65206.1	DNA polymerase III subunit alpha	-0.175238	0.540945
LXB09_00240	UKV65207.1	6-phosphofructokinase	-0.751477	0.465598
LXB09_00245	UKV65208.1	pyruvate kinase	-0.644718	0.00949411
LXB09_00250	UKV65209.1	S1-like domain-containing RNA-binding protein	-0.958708	0.202283
LXB09_00255	UKV65210.1	site-specific tyrosine recombinase XerD	-0.730749	0.162005
LXB09_00260	UKV65211.1	reductase	-0.639158	0.205724
LXB09_00265	UKV65212.1	segregation/condensation protein A	-0.400961	0.392308
LXB09_00270	UKV65213.1	SMC-Scp complex subunit ScpB	-0.962387	0.456259
LXB09_00275	UKV65214.1	rRNA pseudouridine synthase	-0.45175	0.419776
LXB09_00280	UKV65215.1	LysM peptidoglycan-binding domain-containing protein	-1.33656	0.207022
LXB09_00285	UKV65216.1	ECF transporter S component	-0.0874012	0.906079
LXB09_00290	UKV66016.1	(d)CMP kinase	-0.131366	0.859308
LXB09_00295	UKV65217.1	30S ribosomal protein S1	-1.40491	0.0328048
LXB09_00300	UKV65218.1	ribosome biogenesis GTPase Der	-0.672498	0.464043
LXB09_00305	UKV65219.1	HU family DNA-binding protein	-0.909308	0.463757
LXB09_00310	UKV65220.1	tetratricopeptide repeat protein	-1.30896	0.104071
LXB09_00315	UKV65221.1	HsdR family type I site-specific deoxyribonuclease	-0.808723	0.512823
LXB09_00320	UKV65222.1	type I restriction-modification system subunit M	-1.04935	0.20392
LXB09_00325	UKV65223.1	restriction endonuclease subunit S	1.45257	0.000903219
LXB09_00330	UKV65224.1	IS30-like element ISLjo1 family transposase	1.54803	0.0018609
LXB09_00335	UKV65225.1	restriction endonuclease subunit S	1.68379	0.00152495
LXB09_00340	UKV65226.1	restriction endonuclease subunit S	3.08251	0.00431162
LXB09_00345	UKV65227.1	restriction endonuclease	1.73983	0.0105315
LXB09_00350	UKV65228.1	restriction endonuclease	0.898467	0.0338657
LXB09_00355	UKV65229.1	prenyltransferase	-0.442849	0.445682
LXB09_00360	UKV65230.1	YitT family protein	-0.964193	0.293554
LXB09_00365	UKV65231.1	CCA tRNA nucleotidyltransferase	0.586547	0.125633
LXB09_00370	UKV65232.1	hemolysin III family protein	1.88531	0.0132128
LXB09_00375	UKV65233.1	DegV family protein	5.07353	1.8169e-11
LXB09_00380	UKV65234.1	YozE family protein	0.85137	0.267543
LXB09_00385	UKV65235.1	S41 family peptidase	1.40623	0.00545328
LXB09_00390	UKV66017.1	ribosome biogenesis GTPase YlqF	-0.282703	NA
LXB09_00395	UKV65236.1	ribonuclease HII	-0.0500931	0.889684
LXB09_00400	UKV65237.1	DNA-processing protein DprA	-0.495319	0.490079
LXB09_00405	UKV65238.1	type I DNA topoisomerase	-0.443669	0.633764
LXB09_00410	UKV65239.1	methylenetetrahydrofolate--tRNA-(uracil(54)-C(5))-methyltransferase (FADH(2)-oxidizing) TrmFO	-0.903312	0.237373
LXB09_00415	UKV65240.1	tyrosine recombinase XerC	-0.551244	0.197726
LXB09_00420	UKV65241.1	ATP-dependent protease subunit HslV	-0.797972	0.320631
LXB09_00425	UKV65242.1	ATP-dependent protease ATPase subunit HslU	-0.89444	0.199612
LXB09_00430	UKV65243.1	aldose 1-epimerase family protein	-0.807842	0.564637
LXB09_00435	UKV66018.1	LysR substrate-binding domain-containing protein	-0.845752	0.419776
LXB09_00440	UKV65244.1	metal-dependent hydrolase	-0.622607	0.544131
LXB09_00445	UKV65245.1	hypothetical protein	-0.486258	0.815656
LXB09_00450	UKV65246.1	putative sulfate exporter family transporter	-0.422169	0.649875
LXB09_00455	UKV65247.1	ATP-binding cassette domain-containing protein	-1.11985	0.199557
LXB09_00460	UKV65248.1	hypothetical protein	-1.02957	0.417018
LXB09_00465	UKV65249.1	acetolactate synthase AlsS	-0.681726	0.365537
LXB09_00470	UKV65250.1	acetolactate decarboxylase	-0.968767	0.487827
LXB09_00475	UKV65251.1	DUF3021 domain-containing protein	-0.324451	0.174052
LXB09_00480	UKV65252.1	LytTR family transcriptional regulator	-0.118249	0.646356
LXB09_00485	UKV65253.1	DUF1542 domain-containing protein	-1.19998	0.0570824
LXB09_00490	UKV65254.1	TMEM175 family protein	-1.10825	0.0408195
LXB09_00495	NA	aldo/keto reductase	-0.0111896	0.988147
LXB09_00500	UKV65255.1	HAD family phosphatase	-0.217245	0.612311
LXB09_00505	UKV65256.1	NUDIX hydrolase	0.0765829	0.854276
LXB09_00510	UKV65257.1	response regulator transcription factor	-0.10787	0.77947
LXB09_00515	UKV65258.1	HAMP domain-containing histidine kinase	0.0930693	0.876585
LXB09_00520	UKV65259.1	PepSY domain-containing protein	-0.108907	0.876585
LXB09_00525	NA	zinc-binding dehydrogenase	0.0452403	0.95026
LXB09_00530	UKV65260.1	DUF4097 domain-containing protein	0.248263	0.786148
LXB09_00535	UKV66019.1	branched-chain amino acid transport system II carrier protein	0.0844583	0.790831
LXB09_00540	UKV65261.1	Fe-S cluster assembly ATPase SufC	-0.042115	0.932574
LXB09_00545	UKV65262.1	Fe-S cluster assembly protein SufD	0.19795	0.568757
LXB09_00550	UKV65263.1	cysteine desulfurase	0.145872	0.679252
LXB09_00555	UKV65264.1	SUF system NifU family Fe-S cluster assembly protein	0.428804	0.128802
LXB09_00560	UKV65265.1	Fe-S cluster assembly protein SufB	0.506857	0.0804912
LXB09_00565	UKV65266.1	metal-sulfur cluster assembly factor	-0.0292666	0.974596
LXB09_00570	NA	Nramp family divalent metal transporter	0.814028	0.0202621
LXB09_00575	UKV65267.1	class I SAM-dependent methyltransferase	0.568131	0.419776
LXB09_00580	NA	matrixin family metalloprotease	0.0802893	0.79967
LXB09_00585	UKV65268.1	hypothetical protein	-0.43166	0.552907
LXB09_00590	UKV65269.1	choloylglycine hydrolase	-0.142619	0.80696
LXB09_00595	UKV65270.1	NB-ARC domain-containing protein	0.506686	0.35503
LXB09_00600	UKV65271.1	hypothetical protein	-0.018841	0.927929
LXB09_00605	UKV65272.1	ATP-binding protein	-0.415927	0.175761
LXB09_00610	UKV65273.1	excinuclease ABC subunit UvrA	0.552195	0.105024
LXB09_00615	UKV65274.1	IS30-like element ISLjo1 family transposase	0.144732	0.770643
LXB09_00620	UKV65275.1	hypothetical protein	0.839985	0.00540562
LXB09_00625	UKV65276.1	antibiotic biosynthesis monooxygenase	-0.663912	0.31463
LXB09_00630	UKV65277.1	thiol peroxidase	-0.966848	0.269725
LXB09_00635	UKV65278.1	cupin domain-containing protein	-0.883722	0.0132494
LXB09_00640	UKV65279.1	magnesium-translocating P-type ATPase	2.56513	7.54358e-05
LXB09_00645	UKV65280.1	MarR family transcriptional regulator	0.225415	0.758268
LXB09_00650	UKV65281.1	ABC transporter ATP-binding protein/permease	0.35378	0.194884
LXB09_00655	UKV65282.1	aldo/keto reductase	0.0325409	0.969399
LXB09_00660	UKV65283.1	transcriptional regulator	-0.477571	0.648686
LXB09_00665	UKV65284.1	replication-associated recombination protein A	-0.636466	0.268088
LXB09_00670	UKV65285.1	amidohydrolase family protein	-0.669943	0.464043
LXB09_00675	UKV65286.1	hypothetical protein	0.512262	0.0843121
LXB09_00680	UKV65287.1	Bax inhibitor-1/YccA family protein	-0.247652	0.662129
LXB09_00685	UKV65288.1	aldo/keto reductase	-0.619982	0.636877
LXB09_00690	UKV65289.1	sugar O-acetyltransferase	1.03682	0.0167014
LXB09_00695	UKV65290.1	glycerol-3-phosphate 1-O-acyltransferase PlsY	0.706787	0.233678
LXB09_00700	UKV65291.1	DNA topoisomerase IV subunit B	0.508429	0.179495
LXB09_00705	UKV65292.1	DNA topoisomerase IV subunit A	2.31754	0.000651013
LXB09_00710	UKV65293.1	LysR family transcriptional regulator	1.21313	7.33139e-08
LXB09_00715	UKV65294.1	manganese-dependent inorganic pyrophosphatase	1.46856	0.000485423
LXB09_00720	UKV65295.1	DNA helicase RecQ	1.50596	0.000104055
LXB09_00725	UKV65296.1	peptidylprolyl isomerase	1.64739	0.00246728
LXB09_00730	UKV65297.1	DUF1275 domain-containing protein	1.897	0.000168361
LXB09_00735	UKV65298.1	tyrosine recombinase XerS	1.06859	1.56324e-05
LXB09_00740	UKV65299.1	LysR family transcriptional regulator	0.552652	0.148054
LXB09_00745	UKV65300.1	hypothetical protein	0.514291	0.17131
LXB09_00750	UKV65301.1	DegV family protein	0.0160424	0.975289
LXB09_00755	UKV65302.1	MarR family transcriptional regulator	1.05925	0.124133
LXB09_00760	UKV65303.1	NFACT RNA binding domain-containing protein	0.0616834	0.953098
LXB09_00765	UKV65304.1	carbamoyl phosphate synthase large subunit	-0.258058	0.670058
LXB09_00770	UKV65305.1	carbamoyl phosphate synthase small subunit	-0.15019	0.731153
LXB09_00775	UKV65306.1	RluA family pseudouridine synthase	0.375074	0.0901423
LXB09_00780	UKV65307.1	signal peptidase II	0.575797	0.0334472
LXB09_00785	NA	formate--tetrahydrofolate ligase	0.551182	0.368172
LXB09_00790	UKV65308.1	hypothetical protein	0.564449	0.418264
LXB09_00795	UKV65309.1	DegV family protein	0.577403	0.00746881
LXB09_00800	UKV65310.1	acyltransferase	0.488846	0.193696
LXB09_00805	UKV65311.1	metallophosphoesterase	0.749152	0.164666
LXB09_00810	UKV65312.1	class I SAM-dependent RNA methyltransferase	0.18628	0.817181
LXB09_00815	NA	RNase P RNA component class B	-0.528017	0.534236
LXB09_00820	UKV65313.1	DivIVA domain-containing protein	-0.3692	0.322942
LXB09_00825	UKV65314.1	DUF1273 domain-containing protein	0.431161	0.448241
LXB09_00830	UKV65315.1	Holliday junction resolvase RecU	-0.133301	0.871568
LXB09_00835	UKV65316.1	penicillin-binding protein	-0.0800829	0.889684
LXB09_00840	UKV65317.1	endonuclease III	0.0838851	0.833548
LXB09_00845	UKV65318.1	DnaD domain protein	0.507165	0.438282
LXB09_00850	UKV65319.1	asparagine--tRNA ligase	-0.710274	0.435369
LXB09_00855	UKV65320.1	hypothetical protein	-0.887327	0.512823
LXB09_00860	UKV65321.1	DEAD/DEAH box helicase	-0.290048	0.758268
LXB09_00865	UKV65322.1	helicase-exonuclease AddAB subunit AddA	0.109136	0.941698
LXB09_00870	UKV65323.1	PD-(D/E)XK nuclease family protein	-0.0730412	0.906079
LXB09_00875	UKV65324.1	mevalonate kinase	-0.338139	0.624892
LXB09_00880	UKV65325.1	diphosphomevalonate decarboxylase	-0.159714	0.740003
LXB09_00885	UKV65326.1	phosphomevalonate kinase	1.71236	1.15795e-05
LXB09_00890	UKV65327.1	type 2 isopentenyl-diphosphate Delta-isomerase	0.806709	0.0785757
LXB09_00895	NA	ABC transporter ATP-binding protein/permease	-0.565692	0.487879
LXB09_00900	UKV65328.1	ABC transporter ATP-binding protein/permease	-0.296951	0.716935
LXB09_00905	UKV65329.1	MFS transporter	0.147105	0.770241
LXB09_00910	UKV65330.1	AAC(3) family N-acetyltransferase	1.6183	2.51967e-05
LXB09_00915	UKV65331.1	GRP family sugar transporter	-0.0492333	0.893538
LXB09_00920	UKV65332.1	D-ribose pyranase	-0.0930927	0.899644
LXB09_00925	UKV65333.1	bifunctional methylenetetrahydrofolate dehydrogenase/methenyltetrahydrofolate cyclohydrolase	-0.412768	0.370921
LXB09_00930	UKV65334.1	ASCH domain-containing protein	-0.139442	0.889684
LXB09_00935	UKV65335.1	nucleoside phosphorylase	-0.171717	0.855267
LXB09_00940	UKV65336.1	nucleoside phosphorylase	-0.321087	0.721416
LXB09_00945	UKV65337.1	NUDIX hydrolase	0.276767	0.460442
LXB09_00950	UKV65338.1	phosphotransferase	0.108119	0.872209
LXB09_00955	UKV65339.1	kinase	0.709825	0.0146626
LXB09_00960	UKV65340.1	multidrug transporter	0.234116	0.582138
LXB09_00965	UKV65341.1	MFS transporter	0.942512	0.00649
LXB09_00970	UKV65342.1	alpha/beta hydrolase	1.01709	0.0227323
LXB09_00975	UKV65343.1	NUDIX hydrolase	1.50584	0.00264001
LXB09_00980	UKV65344.1	GNAT family N-acetyltransferase	0.88373	0.00858182
LXB09_00985	UKV65345.1	GNAT family N-acetyltransferase	1.00011	0.000714948
LXB09_00990	UKV65346.1	alpha/beta hydrolase	0.881927	0.0278706
LXB09_00995	UKV65347.1	phospholipase D family protein	1.03092	0.0354301
LXB09_01000	UKV65348.1	hypothetical protein	1.44195	4.61357e-05
LXB09_01005	UKV65349.1	tyrosine-protein phosphatase	0.651706	0.00117792
LXB09_01010	UKV65350.1	DUF6176 family protein	-0.070987	0.92112
LXB09_01015	UKV65351.1	hypothetical protein	0.3392	0.52841
LXB09_01020	UKV65352.1	HIT family protein	0.44377	0.66305
LXB09_01025	UKV65353.1	GNAT family N-acetyltransferase	-0.151658	0.896852
LXB09_01030	UKV65354.1	hypothetical protein	0.680765	0.0216374
LXB09_01035	UKV65355.1	type II toxin-antitoxin system RelB/DinJ family antitoxin	0.634083	0.00960351
LXB09_01040	UKV65356.1	hypothetical protein	0.625652	0.22371
LXB09_01045	NA	ABC transporter ATP-binding protein/permease	-0.972974	0.0520908
LXB09_01050	UKV65357.1	nitroreductase family protein	-0.175818	0.783041
LXB09_01055	UKV65358.1	MFS transporter	0.113693	0.786723
LXB09_01060	UKV65359.1	phosphopyruvate hydratase	0.476533	0.303124
LXB09_01065	UKV65360.1	ABC transporter ATP-binding protein/permease	0.287844	0.447592
LXB09_01070	UKV65361.1	ABC transporter ATP-binding protein/permease	0.318123	0.27459
LXB09_01075	NA	SPFH domain-containing protein	0.625587	0.00609412
LXB09_01080	NA	type II toxin-antitoxin system Phd/YefM family antitoxin	1.01504	0.000749354
LXB09_01085	UKV65362.1	glycerate kinase	0.178373	0.633398
LXB09_01090	UKV65363.1	RpiB/LacA/LacB family sugar-phosphate isomerase	-0.384751	0.694418
LXB09_01095	UKV65364.1	nuclear transport factor 2 family protein	0.223595	0.766443
LXB09_01100	UKV65365.1	NADH-dependent flavin oxidoreductase	1.27445	0.0284808
LXB09_01105	UKV65366.1	nitroreductase family protein	3.73556	5.38582e-07
LXB09_01110	UKV65367.1	DUF5060 domain-containing protein	3.82066	1.43881e-07
LXB09_01115	UKV65368.1	MFS transporter	3.31114	3.33969e-06
LXB09_01120	UKV65369.1	LacI family transcriptional regulator	2.94656	4.51144e-06
LXB09_01125	UKV65370.1	beta-glucoside-specific PTS transporter subunit IIABC	1.89298	0.000451889
LXB09_01130	UKV65371.1	PRD domain-containing protein	1.54964	5.00348e-06
LXB09_01135	UKV65372.1	DUF4038 domain-containing protein	0.409082	0.133221
LXB09_01140	UKV65373.1	L-fucose/L-arabinose isomerase family protein	-0.192644	0.713549
LXB09_01145	UKV65374.1	LacI family DNA-binding transcriptional regulator	0.459372	0.00138806
LXB09_01150	UKV65375.1	transketolase	1.47343	0.000151073
LXB09_01155	UKV65376.1	transketolase family protein	1.75171	1.32604e-05
LXB09_01160	UKV65377.1	glycerol kinase	0.394075	0.336508
LXB09_01165	UKV65378.1	M13 family metallopeptidase	0.415243	0.387837
LXB09_01170	NA	DNA alkylation repair protein	0.101717	0.765705
LXB09_01175	UKV65379.1	IS30-like element ISLjo1 family transposase	-0.342167	0.583882
LXB09_01180	UKV65380.1	DNA alkylation repair protein	0.190178	0.906079
LXB09_01185	UKV65381.1	glycosyltransferase	0.253469	0.68464
LXB09_01190	UKV65382.1	phosphoenolpyruvate carboxylase	0.636249	0.00511109
LXB09_01195	UKV65383.1	cysteine hydrolase	0.807303	0.0177907
LXB09_01200	UKV65384.1	bifunctional pyr operon transcriptional regulator/uracil phosphoribosyltransferase PyrR	0.0720167	0.890917
LXB09_01205	UKV65385.1	carbamoyl-phosphate synthase large subunit	-0.14725	0.837451
LXB09_01210	UKV65386.1	carbamoyl phosphate synthase small subunit	1.2177	0.0100697
LXB09_01215	UKV65387.1	dihydroorotase	0.716167	0.0113089
LXB09_01220	UKV65388.1	aspartate carbamoyltransferase catalytic subunit	0.73338	0.0269063
LXB09_01225	UKV65389.1	bifunctional pyr operon transcriptional regulator/uracil phosphoribosyltransferase PyrR	0.549743	0.0235689
LXB09_01230	UKV65390.1	dihydroorotate dehydrogenase	0.620473	0.0360398
LXB09_01235	UKV65391.1	orotidine-5'-phosphate decarboxylase	-0.285503	0.770473
LXB09_01240	UKV65392.1	orotate phosphoribosyltransferase	-0.433482	0.351277
LXB09_01245	UKV65393.1	DUF2974 domain-containing protein	0.391779	0.278022
LXB09_01250	UKV65394.1	Cof-type HAD-IIB family hydrolase	0.319111	0.282014
LXB09_01255	UKV65395.1	YdcF family protein	-0.275737	0.465313
LXB09_01260	UKV65396.1	heavy metal-binding domain-containing protein	2.07557	0.000455789
LXB09_01265	UKV65397.1	RsmF rRNA methyltransferase first C-terminal domain-containing protein	1.61681	0.00178131
LXB09_01270	UKV65398.1	hypothetical protein	2.97468	1.56324e-05
LXB09_01275	UKV65399.1	SAM-dependent methyltransferase	0.343498	0.573328
LXB09_01280	UKV65400.1	signal peptidase I	0.400809	0.295854
LXB09_01285	UKV65401.1	LBP_cg2779 family protein	0.780509	0.000452389
LXB09_01290	UKV65402.1	hypothetical protein	1.36544	0.00208065
LXB09_01295	UKV65403.1	hypothetical protein	-0.0721859	0.911548
LXB09_01300	UKV65404.1	hypothetical protein	-0.231558	0.698937
LXB09_01305	UKV65405.1	ABC transporter ATP-binding protein/permease	-1.53761	0.0932514
LXB09_01310	UKV65406.1	hypothetical protein	-0.748302	0.340174
LXB09_01315	UKV65407.1	helix-turn-helix transcriptional regulator	0.930206	0.00122014
LXB09_01320	NA	IS3 family transposase	0.855851	0.450446
LXB09_01325	UKV65408.1	ABC transporter permease	0.394303	0.15048
LXB09_01330	UKV65409.1	ABC transporter permease	1.09267	0.0222689
LXB09_01335	UKV65410.1	ABC transporter ATP-binding protein	3.30551	7.47322e-08
LXB09_01340	UKV65411.1	GntR family transcriptional regulator	3.62001	3.70744e-08
LXB09_01345	UKV65412.1	peptidase T	2.04454	0.000627063
LXB09_01350	UKV65413.1	Nif3-like dinuclear metal center hexameric protein	2.94376	5.82029e-05
LXB09_01355	UKV65414.1	class I SAM-dependent methyltransferase	2.15697	4.77581e-06
LXB09_01360	UKV65415.1	transporter substrate-binding domain-containing protein	1.8979	0.000900579
LXB09_01365	UKV65416.1	amino acid ABC transporter ATP-binding protein	1.27706	0.0018609
LXB09_01370	UKV65417.1	amino acid ABC transporter permease	1.78507	8.73488e-05
LXB09_01375	UKV65418.1	amino acid ABC transporter permease	1.78988	0.00204856
LXB09_01380	UKV65419.1	IS3 family transposase	1.82793	0.00198804
LXB09_01385	UKV65420.1	DNA/RNA non-specific endonuclease	1.71545	0.000168361
LXB09_01390	UKV65421.1	hypothetical protein	1.06728	0.00264063
LXB09_01395	UKV65422.1	hypothetical protein	-1.25613	0.218923
LXB09_01400	UKV65423.1	hypothetical protein	0.82776	0.117777
LXB09_01405	UKV65424.1	hypothetical protein	1.21695	0.00460044
LXB09_01410	UKV65425.1	RNA polymerase sigma factor RpoD	1.45175	3.79407e-06
LXB09_01415	NA	DNA primase	2.23153	7.42937e-05
LXB09_01420	UKV65426.1	glycine--tRNA ligase subunit beta	2.33238	2.56917e-08
LXB09_01425	UKV65427.1	glycine--tRNA ligase subunit alpha	-0.432304	0.472382
LXB09_01430	UKV65428.1	DNA repair protein RecO	-0.364704	0.589938
LXB09_01435	UKV65429.1	GTPase Era	-0.362018	0.548648
LXB09_01440	UKV65430.1	rRNA maturation RNase YbeY	-0.34305	0.437794
LXB09_01445	UKV65431.1	PhoH family protein	-0.315721	0.648686
LXB09_01450	UKV65432.1	GatB/YqeY domain-containing protein	0.440784	0.330439
LXB09_01455	UKV65433.1	30S ribosomal protein S21	0.929233	0.0512587
LXB09_01460	UKV66020.1	kinase/pyrophosphorylase	0.740786	0.0339986
LXB09_01465	UKV66021.1	metal-sulfur cluster assembly factor	0.659661	0.052056
LXB09_01470	UKV65434.1	L-serine ammonia-lyase, iron-sulfur-dependent, subunit alpha	-0.463729	0.713549
LXB09_01475	UKV65435.1	serine dehydratase	0.750224	0.197331
LXB09_01480	UKV65436.1	YitT family protein	1.51636	0.00414187
LXB09_01485	UKV65437.1	peptide-methionine (S)-S-oxide reductase MsrA	0.914846	0.00330713
LXB09_01490	UKV65438.1	hypothetical protein	0.871291	0.0142658
LXB09_01495	UKV65439.1	SGNH/GDSL hydrolase family protein	1.52034	0.00056453
LXB09_01500	UKV65440.1	peptide-methionine (R)-S-oxide reductase MsrB	1.65412	6.30179e-06
LXB09_01505	UKV65441.1	aminotransferase class I/II-fold pyridoxal phosphate-dependent enzyme	0.70105	0.0880283
LXB09_01510	UKV65442.1	aspartate--tRNA ligase	0.872549	0.0336159
LXB09_01515	UKV65443.1	histidine--tRNA ligase	0.242575	0.72126
LXB09_01520	UKV65444.1	D-aminoacyl-tRNA deacylase	-0.122601	0.828793
LXB09_01525	UKV65445.1	bifunctional (p)ppGpp synthetase/guanosine-3',5'-bis(diphosphate) 3'-pyrophosphohydrolase	-0.034764	0.906079
LXB09_01530	UKV65446.1	hypothetical protein	0.182792	0.70977
LXB09_01535	UKV65447.1	50S ribosomal protein L11 methyltransferase	0.435108	0.471306
LXB09_01540	UKV65448.1	Cys-tRNA(Pro) deacylase	0.351901	0.281723
LXB09_01545	UKV65449.1	cell division protein	-0.4438	0.644305
LXB09_01550	UKV66022.1	cation-translocating P-type ATPase	0.159258	0.77947
LXB09_01555	UKV65450.1	asparaginase	1.69433	0.00115835
LXB09_01560	UKV66023.1	threonine/serine exporter family protein	-0.397424	0.613577
LXB09_01565	UKV65451.1	L-lactate dehydrogenase	0.450629	0.167866
LXB09_01570	UKV65452.1	flavocytochrome c	1.28535	0.00209296
LXB09_01575	UKV65453.1	class II fumarate hydratase	0.982982	0.00172407
LXB09_01580	UKV65454.1	ABC transporter permease	-0.287692	0.770643
LXB09_01585	UKV65455.1	methionine ABC transporter ATP-binding protein	-0.414186	0.605375
LXB09_01590	UKV65456.1	MetQ/NlpA family ABC transporter substrate-binding protein	-0.196223	0.784659
LXB09_01595	UKV65457.1	DNA-entry nuclease	0.543414	0.0606987
LXB09_01600	UKV65458.1	DNA/RNA non-specific endonuclease	0.859347	0.00949411
LXB09_01605	UKV65459.1	helix-turn-helix transcriptional regulator	1.36751	0.000803825
LXB09_01610	UKV65460.1	choloylglycine hydrolase	0.554908	0.390379
LXB09_01615	UKV65461.1	ATP-binding cassette domain-containing protein	-0.348241	0.474723
LXB09_01620	UKV65462.1	hypothetical protein	-1.07209	0.117395
LXB09_01625	UKV65463.1	phosphopyruvate hydratase	1.31202	0.00118182
LXB09_01630	UKV65464.1	phosphatase PAP2 family protein	-0.17841	0.775684
LXB09_01635	NA	tRNA-Ser	-0.32553	0.780579
LXB09_01640	UKV65465.1	LysR family transcriptional regulator	-0.432055	0.356
LXB09_01645	UKV65466.1	HAD-IC family P-type ATPase	-0.688169	0.104071
LXB09_01650	UKV65467.1	SLC45 family MFS transporter	-0.448811	0.676025
LXB09_01655	UKV65468.1	dihydrofolate reductase	1.60754	0.000535643
LXB09_01660	UKV65469.1	thymidylate synthase	0.0526699	0.921542
LXB09_01665	NA	cardiolipin synthase	0.228863	0.484725
LXB09_01670	UKV65470.1	glutamate/gamma-aminobutyrate family transporter YjeM	3.0116	6.92629e-05
LXB09_01675	UKV65471.1	adenine phosphoribosyltransferase	3.31037	1.19638e-06
LXB09_01680	UKV65472.1	single-stranded-DNA-specific exonuclease RecJ	0.881478	0.000627063
LXB09_01685	UKV65473.1	class A sortase	0.142183	0.723305
LXB09_01690	UKV65474.1	translation elongation factor 4	-0.547808	0.49401
LXB09_01695	UKV65475.1	molecular chaperone DnaJ	0.419803	0.0140309
LXB09_01700	UKV65476.1	molecular chaperone DnaK	-0.0539679	0.940219
LXB09_01705	UKV65477.1	nucleotide exchange factor GrpE	0.248677	0.54127
LXB09_01710	UKV65478.1	heat-inducible transcriptional repressor HrcA	0.244624	0.588242
LXB09_01715	UKV65479.1	GyrI-like domain-containing protein	0.0121878	0.97743
LXB09_01720	UKV65480.1	ATP-binding cassette domain-containing protein	-0.309555	0.796693
LXB09_01725	UKV65481.1	riboflavin biosynthesis protein RibF	-0.157285	0.888683
LXB09_01730	UKV65482.1	tRNA pseudouridine(55) synthase TruB	-0.125435	0.864088
LXB09_01735	UKV65483.1	ribosome-binding factor A	0.659763	0.00721997
LXB09_01740	UKV65484.1	translation initiation factor IF-2	0.501143	0.228428
LXB09_01745	UKV65485.1	ribosomal L7Ae/L30e/S12e/Gadd45 family protein	1.02757	0.00141617
LXB09_01750	UKV65486.1	YlxR family protein	0.374577	0.751334
LXB09_01755	UKV65487.1	transcription termination factor NusA	0.49123	0.364827
LXB09_01760	UKV65488.1	ribosome maturation factor RimP	-0.130544	0.935547
LXB09_01765	UKV65489.1	PolC-type DNA polymerase III	0.334832	0.770643
LXB09_01770	UKV65490.1	proline--tRNA ligase	-0.277516	0.754613
LXB09_01775	UKV65491.1	RIP metalloprotease RseP	-0.431065	0.636006
LXB09_01780	UKV65492.1	phosphatidate cytidylyltransferase	0.651794	2.03912e-05
LXB09_01785	UKV65493.1	isoprenyl transferase	0.946877	0.00396925
LXB09_01790	UKV65494.1	ribosome recycling factor	0.461159	0.0373171
LXB09_01795	UKV65495.1	UMP kinase	0.596971	0.100819
LXB09_01800	UKV65496.1	translation elongation factor Ts	0.30563	0.72213
LXB09_01805	UKV65497.1	30S ribosomal protein S2	0.697764	0.204656
LXB09_01810	UKV65498.1	GIY-YIG nuclease family protein	1.04378	0.00243718
LXB09_01815	UKV65499.1	1-acyl-sn-glycerol-3-phosphate acyltransferase	0.909593	0.0427786
LXB09_01820	UKV65500.1	cyclopropane-fatty-acyl-phospholipid synthase family protein	0.465255	0.143405
LXB09_01825	UKV65501.1	ABC transporter ATP-binding protein/permease	1.2828	2.48059e-07
LXB09_01830	UKV65502.1	ATP-binding cassette domain-containing protein	0.161981	0.635362
LXB09_01835	UKV65503.1	YneF family protein	0.184319	0.731153
LXB09_01840	UKV65504.1	DUF896 domain-containing protein	0.229701	0.467618
LXB09_01845	UKV65505.1	transcriptional repressor LexA	0.795442	0.00826204
LXB09_01850	UKV65506.1	uracil-DNA glycosylase	1.87301	0.0105315
LXB09_01855	UKV65507.1	bis(5'-nucleosyl)-tetraphosphatase	1.14803	0.0023831
LXB09_01860	UKV65508.1	signal peptidase I	-0.667198	0.126658
LXB09_01865	UKV65509.1	50S ribosomal protein L19	0.720049	0.000627063
LXB09_01870	UKV65510.1	tRNA (guanosine(37)-N1)-methyltransferase TrmD	0.814965	0.0715929
LXB09_01875	UKV65511.1	ribosome maturation factor RimM	-0.125318	0.906079
LXB09_01880	UKV65512.1	30S ribosomal protein S16	0.646399	0.132234
LXB09_01885	UKV65513.1	signal recognition particle protein	-0.115861	0.79967
LXB09_01890	UKV65514.1	YlxM family DNA-binding protein	0.263126	0.786148
LXB09_01895	UKV65515.1	C69 family dipeptidase	0.91912	0.267063
LXB09_01900	UKV65516.1	signal recognition particle-docking protein FtsY	0.0772082	0.899365
LXB09_01905	UKV65517.1	chromosome segregation protein SMC	-1.1056	0.441315
LXB09_01910	UKV65518.1	ribonuclease III	0.554354	0.0199119
LXB09_01915	UKV65519.1	oligopeptide ABC transporter substrate-binding protein	0.511687	0.184765
LXB09_01920	UKV65520.1	oligopeptide ABC transporter substrate-binding protein	0.161727	0.770643
LXB09_01925	UKV65521.1	ABC transporter permease	-0.10933	0.899597
LXB09_01930	UKV65522.1	ABC transporter permease	0.0422151	0.966802
LXB09_01935	UKV65523.1	ATP-binding cassette domain-containing protein	0.891683	1.63792e-05
LXB09_01940	UKV65524.1	ABC transporter ATP-binding protein	0.100102	0.887301
LXB09_01945	UKV66024.1	acyl carrier protein	0.00350946	0.995353
LXB09_01950	UKV65525.1	phosphate acyltransferase PlsX	0.61147	0.00642271
LXB09_01955	UKV65526.1	ATP-dependent DNA helicase RecG	0.665109	0.126658
LXB09_01960	UKV65527.1	DAK2 domain-containing protein	0.153977	0.906079
LXB09_01965	UKV65528.1	Asp23/Gls24 family envelope stress response protein	1.60664	0.0010109
LXB09_01970	UKV65529.1	50S ribosomal protein L28	0.772737	0.13044
LXB09_01975	UKV65530.1	thiamine diphosphokinase	0.281596	0.602202
LXB09_01980	UKV65531.1	ribulose-phosphate 3-epimerase	0.207248	0.796956
LXB09_01985	UKV65532.1	ribosome small subunit-dependent GTPase A	-0.324398	0.829114
LXB09_01990	UKV65533.1	Stk1 family PASTA domain-containing Ser/Thr kinase	0.398666	0.267683
LXB09_01995	UKV65534.1	Stp1/IreP family PP2C-type Ser/Thr phosphatase	-0.321848	0.818353
LXB09_02000	UKV65535.1	16S rRNA (cytosine(967)-C(5))-methyltransferase RsmB	-0.155833	0.764603
LXB09_02005	UKV65536.1	methionyl-tRNA formyltransferase	-0.0265933	0.945944
LXB09_02010	UKV65537.1	primosomal protein N'	0.265084	0.529497
LXB09_02015	UKV65538.1	DNA-directed RNA polymerase subunit omega	0.401112	0.36607
LXB09_02020	UKV65539.1	guanylate kinase	0.833393	0.00396925
LXB09_02025	UKV65540.1	hypothetical protein	0.621719	0.00577502
LXB09_02030	UKV65541.1	DNA repair protein RecN	-0.120587	0.945944
LXB09_02035	UKV65542.1	TlyA family RNA methyltransferase	0.430231	0.390379
LXB09_02040	UKV65543.1	polyprenyl synthetase family protein	3.08755	3.38325e-05
LXB09_02045	UKV65544.1	exodeoxyribonuclease VII small subunit	-0.213214	0.698904
LXB09_02050	UKV65545.1	exodeoxyribonuclease VII large subunit	0.698477	0.0147675
LXB09_02055	UKV65546.1	bifunctional methylenetetrahydrofolate dehydrogenase/methenyltetrahydrofolate cyclohydrolase	0.0261647	0.975097
LXB09_02060	UKV65547.1	transcription antitermination factor NusB	-0.396531	NA
LXB09_02065	UKV65548.1	Asp23/Gls24 family envelope stress response protein	-0.027932	0.975097
LXB09_02070	UKV65549.1	elongation factor P	0.41837	0.523875
LXB09_02075	UKV65550.1	aminopeptidase P family protein	-0.678891	0.529983
LXB09_02080	UKV65551.1	50S ribosomal protein L27	-0.35156	0.687712
LXB09_02085	UKV65552.1	50S ribosomal protein L21	0.0874843	0.887812
LXB09_02090	UKV65553.1	arsenate reductase family protein	0.27455	0.451492
LXB09_02095	UKV65554.1	YitT family protein	0.368087	0.563601
LXB09_02100	UKV66025.1	DUF2325 domain-containing protein	0.491071	0.179469
LXB09_02105	UKV65555.1	hypothetical protein	4.96742	5.85146e-12
LXB09_02110	UKV65556.1	4-oxalocrotonate tautomerase	-0.309541	0.688124
LXB09_02115	UKV65557.1	ECF transporter S component	0.265426	0.325967
LXB09_02120	UKV65558.1	PfkB family carbohydrate kinase	0.687376	0.162005
LXB09_02125	UKV65559.1	hypothetical protein	0.547976	0.679039
LXB09_02130	UKV65560.1	glucose-6-phosphate 1-dehydrogenase family protein	1.66578	0.000602459
LXB09_02135	UKV65561.1	DUF2207 domain-containing protein	1.12442	0.00458283
LXB09_02140	UKV65562.1	alpha/beta hydrolase	1.85059	0.00650985
LXB09_02145	UKV65563.1	helix-turn-helix transcriptional regulator	0.743625	0.0290269
LXB09_02150	UKV65564.1	AraC family ligand binding domain-containing protein	1.18657	2.34282e-05
LXB09_02155	NA	ROK family protein	1.24241	0.00026092
LXB09_02160	UKV65565.1	sortase	-0.110116	0.911548
LXB09_02165	UKV65566.1	hypothetical protein	2.51726	0.000492539
LXB09_02170	UKV65567.1	C1 family peptidase	1.55414	4.37326e-08
LXB09_02175	UKV65568.1	pyridoxamine 5'-phosphate oxidase family protein	1.24887	0.000205254
LXB09_02180	UKV65569.1	oligopeptide ABC transporter substrate-binding protein	0.382675	0.669086
LXB09_02185	UKV65570.1	MerR family transcriptional regulator	0.553993	0.122221
LXB09_02190	UKV65571.1	multidrug efflux MFS transporter	-0.544783	0.599335
LXB09_02195	UKV65572.1	DUF4811 domain-containing protein	2.84863	1.55256e-06
LXB09_02200	UKV65573.1	glycosyltransferase	-2.60565e-05	0.999972
LXB09_02205	UKV65574.1	Fic family protein	1.48814	0.000394424
LXB09_02210	UKV65575.1	helix-turn-helix transcriptional regulator	1.37309	0.00122014
LXB09_02215	UKV65576.1	glutamine--fructose-6-phosphate transaminase (isomerizing)	-0.0965788	0.942865
LXB09_02220	UKV65577.1	ABC transporter ATP-binding protein/permease	0.140485	0.721314
LXB09_02225	NA	tRNA-Arg	0.738606	0.313902
LXB09_02230	UKV65578.1	Cof-type HAD-IIB family hydrolase	0.0872772	0.86416
LXB09_02235	UKV65579.1	M1 family metallopeptidase	2.37441	5.46745e-06
LXB09_02240	UKV65580.1	Xaa-Pro dipeptidyl-peptidase	2.3132	0.032409
LXB09_02245	UKV65581.1	HAMP domain-containing histidine kinase	2.53338	6.34554e-05
LXB09_02250	UKV65582.1	response regulator transcription factor	0.304584	0.245147
LXB09_02255	UKV65583.1	GTP pyrophosphokinase family protein	1.47184	0.0068032
LXB09_02260	UKV65584.1	low temperature requirement protein A	-0.689972	0.428507
LXB09_02265	UKV65585.1	low temperature requirement protein A	0.348464	0.687712
LXB09_02270	UKV65586.1	OsmC family protein	-0.329517	0.818353
LXB09_02275	UKV65587.1	ABC transporter permease/substrate-binding protein	-0.192001	0.764603
LXB09_02280	UKV65588.1	ABC transporter ATP-binding protein	-0.795987	0.541277
LXB09_02285	UKV65589.1	UTP--glucose-1-phosphate uridylyltransferase GalU	0.239037	0.728738
LXB09_02290	UKV65590.1	YihY/virulence factor BrkB family protein	0.362117	0.0715189
LXB09_02295	UKV65591.1	type I methionyl aminopeptidase	0.178725	0.726206
LXB09_02300	UKV65592.1	flavodoxin	0.269523	0.648686
LXB09_02305	UKV65593.1	GtrA family protein	0.702222	0.031132
LXB09_02310	UKV65594.1	UDP-N-acetylglucosamine 2-epimerase (non-hydrolyzing)	1.1807	0.000535643
LXB09_02315	UKV65595.1	hypothetical protein	-0.348149	0.657548
LXB09_02320	NA	tRNA-Arg	-0.42955	0.576027
LXB09_02325	UKV65596.1	PTS transporter subunit EIIC	2.2925	2.66651e-06
LXB09_02330	UKV65597.1	DEAD/DEAH box helicase	-0.642373	0.26404
LXB09_02335	UKV65598.1	lysozyme	-1.63203	0.158217
LXB09_02340	UKV65599.1	amino acid permease	1.02946	0.00711112
LXB09_02345	UKV65600.1	hypoxanthine phosphoribosyltransferase	0.401182	0.0915842
LXB09_02350	UKV65601.1	hemolysin family protein	0.150676	0.788852
LXB09_02355	UKV66026.1	hypothetical protein	2.85627	3.29084e-05
LXB09_02360	UKV65602.1	nitroreductase	0.270533	0.588927
LXB09_02365	UKV65603.1	phosphoketolase family protein	-0.184395	0.825513
LXB09_02370	UKV65604.1	DeoR/GlpR family DNA-binding transcription regulator	0.00423138	0.994128
LXB09_02375	UKV65605.1	bacteriocin immunity protein	0.642042	0.227324
LXB09_02380	UKV65606.1	GntR family transcriptional regulator	0.552161	6.92629e-05
LXB09_02385	UKV65607.1	nucleoside hydrolase	0.640758	0.00264063
LXB09_02390	UKV65608.1	ribose-5-phosphate isomerase RpiA	0.495004	0.30039
LXB09_02395	UKV65609.1	ribokinase	1.94024	0.00411995
LXB09_02400	UKV65610.1	DNA starvation/stationary phase protection protein	1.76555	0.0145517
LXB09_02405	UKV65611.1	YfcC family protein	0.994439	0.125192
LXB09_02410	UKV65612.1	phosphate signaling complex protein PhoU	0.457496	0.542283
LXB09_02415	UKV65613.1	phosphate ABC transporter ATP-binding protein PstB	0.261525	0.713549
LXB09_02420	UKV65614.1	phosphate ABC transporter ATP-binding protein PstB	0.0678487	0.878774
LXB09_02425	UKV65615.1	phosphate ABC transporter permease PstA	0.517496	0.247428
LXB09_02430	UKV65616.1	phosphate ABC transporter permease subunit PstC	0.214888	0.651851
LXB09_02435	UKV65617.1	phosphate ABC transporter substrate-binding protein	0.704315	0.00721997
LXB09_02440	UKV65618.1	GNAT family N-acetyltransferase	0.182935	0.59902
LXB09_02445	NA	amino acid ABC transporter ATP-binding protein	0.178133	0.589107
LXB09_02450	UKV65619.1	ABC transporter substrate-binding protein/permease	0.774957	0.00253289
LXB09_02455	UKV65620.1	patatin family protein	1.20374	0.0117702
LXB09_02460	UKV65621.1	cation-transporting P-type ATPase	0.835569	0.0969994
LXB09_02465	UKV65622.1	hypothetical protein	0.708173	0.0068032
LXB09_02470	UKV65623.1	bacteriocin immunity protein	1.04133	0.00397534
LXB09_02475	UKV65624.1	hypothetical protein	0.705785	0.00131429
LXB09_02480	UKV65625.1	hypothetical protein	-1.01119	0.293801
LXB09_02485	UKV65626.1	CPBP family intramembrane metalloprotease	0.159618	0.890917
LXB09_02490	UKV65627.1	bacteriocin immunity protein	0.637596	0.319212
LXB09_02495	UKV65628.1	hypothetical protein	0.890779	0.341154
LXB09_02500	UKV65629.1	hypothetical protein	0.285278	0.296237
LXB09_02505	NA	peptide ABC transporter ATP-binding protein	0.599985	0.691545
LXB09_02510	UKV65630.1	IS30-like element ISLjo1 family transposase	2.69113	2.47998e-06
LXB09_02515	UKV65631.1	hypothetical protein	2.5142	1.63792e-05
LXB09_02520	UKV65632.1	Blp family class II bacteriocin	2.24097	0.0113089
LXB09_02525	UKV65633.1	bacteriocin class II family protein	0.723988	0.375255
LXB09_02530	UKV65634.1	HlyD family efflux transporter periplasmic adaptor subunit	1.17621	0.0177729
LXB09_02535	UKV65635.1	peptide cleavage/export ABC transporter	2.20969	3.69624e-08
LXB09_02540	UKV65636.1	LytTR family DNA-binding domain-containing protein	0.851257	0.464043
LXB09_02545	UKV65637.1	transposase	1.75187	2.66651e-06
LXB09_02550	UKV65638.1	IS3 family transposase	0.311897	0.460442
LXB09_02555	UKV65639.1	GHKL domain-containing protein	1.38427	0.000492539
LXB09_02560	UKV65640.1	lactacin F inducer peptide precursor	0.699236	0.0493857
LXB09_02565	UKV65641.1	uridine kinase	0.564	0.00176245
LXB09_02570	UKV65642.1	hypothetical protein	0.97492	0.273329
LXB09_02575	UKV65643.1	DUF4097 domain-containing protein	0.0417986	0.889684
LXB09_02580	UKV65644.1	glucose PTS transporter subunit IIA	0.114151	0.906079
LXB09_02585	UKV65645.1	trehalose operon repressor	0.431832	0.206573
LXB09_02590	UKV65646.1	alpha,alpha-phosphotrehalase	-0.214015	0.770643
LXB09_02595	UKV65647.1	hypothetical protein	-0.0591845	0.950208
LXB09_02600	UKV65648.1	amino acid ABC transporter permease	0.263335	0.589107
LXB09_02605	UKV65649.1	amino acid ABC transporter permease	0.335143	0.504155
LXB09_02610	UKV65650.1	transporter substrate-binding domain-containing protein	0.907571	0.0028069
LXB09_02615	UKV65651.1	amino acid ABC transporter ATP-binding protein	0.296684	0.554601
LXB09_02620	UKV65652.1	transporter substrate-binding domain-containing protein	0.236542	0.73985
LXB09_02625	UKV65653.1	ABC transporter ATP-binding protein/permease	-0.0214721	0.969943
LXB09_02630	UKV65654.1	ABC transporter ATP-binding protein/permease	0.742127	0.0357604
LXB09_02635	UKV65655.1	MarR family transcriptional regulator	0.467492	0.125192
LXB09_02640	UKV65656.1	alpha/beta hydrolase	0.35962	0.0667179
LXB09_02645	UKV65657.1	MFS transporter	0.935161	1.93257e-05
LXB09_02650	UKV65658.1	C69 family dipeptidase	0.416874	0.125192
LXB09_02655	UKV65659.1	peptide MFS transporter	0.628663	0.122331
LXB09_02660	UKV65660.1	beta-galactosidase trimerization domain-containing protein	0.657266	0.321176
LXB09_02665	UKV65661.1	phosphatidylserine decarboxylase family protein	0.210231	0.411822
LXB09_02670	UKV65662.1	ISL3-like element ISLjo2 family transposase	0.668277	0.00664794
LXB09_02675	UKV65663.1	iron export ABC transporter permease subunit FetB	0.158593	0.645717
LXB09_02680	UKV65664.1	ATP-binding cassette domain-containing protein	0.504582	0.0392786
LXB09_02685	UKV65665.1	hypothetical protein	0.586114	0.00971315
LXB09_02690	UKV65666.1	M42 family peptidase	-0.163538	0.857281
LXB09_02695	UKV65667.1	hypothetical protein	0.63771	0.0100107
LXB09_02700	UKV65668.1	MarR family transcriptional regulator	0.497817	0.246427
LXB09_02705	UKV65669.1	hypothetical protein	0.365339	0.672596
LXB09_02710	UKV65670.1	MFS transporter	0.515227	0.0524922
LXB09_02715	UKV65671.1	APC family permease	2.63937	5.00348e-06
LXB09_02720	UKV65672.1	tyrosine decarboxylase	2.91329	6.88678e-06
LXB09_02725	UKV65673.1	APC family permease	4.54817	NA
LXB09_02730	UKV65674.1	APC family permease	-0.466989	0.584446
LXB09_02735	UKV65675.1	C1 family peptidase	0.0185774	0.966798
LXB09_02740	UKV65676.1	C69 family dipeptidase	1.45541	0.0327474
LXB09_02745	UKV66027.1	APC family permease	0.983663	0.174253
LXB09_02750	UKV65677.1	C1 family peptidase	0.766976	0.000300566
LXB09_02755	UKV65678.1	C45 family autoproteolytic acyltransferase/hydrolase	0.207958	0.566542
LXB09_02760	UKV65679.1	phosphatase PAP2 family protein	0.18765	0.68464
LXB09_02765	UKV65680.1	glutaminase A	1.12924	2.25906e-05
LXB09_02770	UKV65681.1	6-phospho-beta-galactosidase	0.872554	0.0381614
LXB09_02775	UKV65682.1	PTS lactose transporter subunit IIBC	1.13486	0.0320641
LXB09_02780	UKV65683.1	PTS lactose/cellobiose transporter subunit IIA	-0.579814	0.390379
LXB09_02785	UKV65684.1	PRD domain-containing protein	-0.146406	0.663557
LXB09_02790	UKV65685.1	galactose-6-phosphate isomerase subunit LacB	0.0885879	0.68726
LXB09_02795	UKV65686.1	galactose-6-phosphate isomerase subunit LacA	0.123574	0.725926
LXB09_02800	UKV65687.1	DeoR/GlpR family DNA-binding transcription regulator	0.24755	0.803128
LXB09_02805	UKV65688.1	NCS2 family nucleobase:cation symporter	0.17493	0.770643
LXB09_02810	UKV65689.1	AraC family transcriptional regulator	0.453609	0.0199119
LXB09_02815	UKV65690.1	Cof-type HAD-IIB family hydrolase	0.53221	0.180749
LXB09_02820	UKV65691.1	DUF1440 domain-containing protein	0.330842	0.524806
LXB09_02825	UKV65692.1	Cof-type HAD-IIB family hydrolase	-0.443918	0.483583
LXB09_02830	UKV65693.1	ATP-binding protein	-0.222226	0.691817
LXB09_02835	UKV66028.1	GNAT family N-acetyltransferase	-0.0966774	0.83527
LXB09_02840	UKV65694.1	helveticin	6.38061	8.03552e-15
LXB09_02845	UKV65695.1	CHRD domain-containing protein	0.0855794	0.819811
LXB09_02850	UKV65696.1	MFS transporter	2.71035	0.000493997
LXB09_02855	UKV65697.1	MFS transporter	2.07323	0.00945805
LXB09_02860	UKV65698.1	aquaporin family protein	1.24698	0.00951255
LXB09_02865	UKV65699.1	CPBP family intramembrane metalloprotease	-0.0854014	0.841278
LXB09_02870	UKV65700.1	AEC family transporter	-0.519214	0.293225
LXB09_02875	UKV65701.1	DNA-3-methyladenine glycosylase I	-0.214139	0.529497
LXB09_02880	UKV65702.1	class III bacteriocin	-0.764415	0.0198967
LXB09_02885	UKV65703.1	chloride channel protein	-1.14636	0.0858267
LXB09_02890	UKV65704.1	GAF domain-containing protein	0.518955	0.0357953
LXB09_02895	UKV65705.1	NAD(P)H-binding protein	1.70216	0.00178131
LXB09_02900	UKV65706.1	type 1 glutamine amidotransferase	0.116826	0.72213
LXB09_02905	UKV65707.1	hypoxanthine phosphoribosyltransferase	-1.11473	0.00847398
LXB09_02910	UKV65708.1	RNA polymerase factor sigma-54	-1.61447	0.00115835
LXB09_02915	UKV65709.1	MgtC/SapB family protein	-0.233522	0.676025
LXB09_02920	UKV65710.1	PTS system mannose/fructose/sorbose family transporter subunit IID	0.698959	0.0539833
LXB09_02925	UKV65711.1	PTS sugar transporter subunit IIC	0.605938	0.134089
LXB09_02930	UKV65712.1	PTS sugar transporter subunit IIB	0.185247	0.716935
LXB09_02935	UKV65713.1	PTS fructose transporter subunit IIA	1.73647	0.00152495
LXB09_02940	UKV65714.1	sigma 54-interacting transcriptional regulator	1.59486	0.00320811
LXB09_02945	UKV65715.1	hypothetical protein	2.07877	0.00108987
LXB09_02950	UKV65716.1	class II fructose-bisphosphate aldolase family protein	1.2596	0.0748784
LXB09_02955	UKV65717.1	arginine--tRNA ligase	1.51242	0.00141494
LXB09_02960	UKV65718.1	D-alanyl-D-alanine carboxypeptidase	1.09562	0.00196476
LXB09_02965	UKV65719.1	NAD(P)H-hydrate dehydratase	1.06406	0.0328115
LXB09_02970	UKV65720.1	hypothetical protein	-0.801257	0.301837
LXB09_02975	UKV66029.1	DUF2974 domain-containing protein	-0.49184	0.487879
LXB09_02980	UKV65721.1	polysaccharide biosynthesis protein	0.311577	0.287909
LXB09_02985	UKV65722.1	leucine--tRNA ligase	0.84482	0.00383382
LXB09_02990	UKV65723.1	phosphatase PAP2 family protein	-0.292333	0.529836
LXB09_02995	UKV65724.1	IS3 family transposase	1.13165	0.0125629
LXB09_03000	UKV65725.1	MFS transporter	-0.0770122	0.847151
LXB09_03005	UKV65726.1	methionine adenosyltransferase	-0.0103677	0.969399
LXB09_03010	NA	tRNA-Val	0.223438	0.43007
LXB09_03015	NA	tRNA-Glu	1.07144	0.137004
LXB09_03020	NA	tRNA-Ser	-0.456501	0.716935
LXB09_03025	NA	tRNA-Asn	-0.480088	0.380141
LXB09_03030	NA	5S ribosomal RNA	-0.219157	0.716935
LXB09_03035	NA	23S ribosomal RNA	-1.98055	NA
LXB09_03040	NA	16S ribosomal RNA	-0.98084	NA
LXB09_03045	UKV65727.1	CvfD/Ygs/GSP13 family RNA-binding post-transcriptional regulator	0.0258153	0.988147
LXB09_03060	UKV65730.1	TIGR01906 family membrane protein	0.0308856	NA
LXB09_03065	UKV65731.1	TIGR01457 family HAD-type hydrolase	-0.233439	NA
LXB09_03070	UKV65732.1	YutD family protein	-0.119743	0.908616
LXB09_03075	UKV65733.1	bifunctional metallophosphatase/5'-nucleotidase	-0.544015	0.00949411
LXB09_03080	UKV65734.1	hypothetical protein	-0.777361	0.238709
LXB09_03085	UKV65735.1	glycerophosphodiester phosphodiesterase	2.43083	0.00794469
LXB09_03090	UKV65736.1	dipeptidase PepV	2.52411	0.00215296
LXB09_03095	UKV65737.1	penicillin-binding protein	2.30865	0.00596802
LXB09_03100	UKV65738.1	substrate-binding domain-containing protein	0.943355	0.0227323
LXB09_03105	UKV65739.1	Xaa-Pro peptidase family protein	1.15035	0.133017
LXB09_03110	UKV65740.1	YtxH domain-containing protein	0.957163	0.113716
LXB09_03115	UKV65741.1	DUF948 domain-containing protein	-0.538276	0.262545
LXB09_03120	UKV65742.1	mechanosensitive ion channel family protein	-0.475156	0.368172
LXB09_03125	UKV65743.1	acetate kinase	-0.0448084	0.871585
LXB09_03130	UKV65744.1	BspA family leucine-rich repeat surface protein	-1.21469	NA
LXB09_03135	UKV65745.1	XTP/dITP diphosphatase	0.850795	0.299568
LXB09_03140	UKV65746.1	glutamate racemase	0.570802	0.292287
LXB09_03145	UKV65747.1	YslB family protein	3.19284	2.00941e-05
LXB09_03150	UKV65748.1	thioredoxin	-0.571915	0.464415
LXB09_03155	UKV65749.1	endonuclease MutS2	-0.199993	0.60231
LXB09_03160	UKV65750.1	CvpA family protein	0.0258817	0.951769
LXB09_03165	UKV65751.1	DUF1292 domain-containing protein	0.030542	0.899597
LXB09_03170	UKV65752.1	Holliday junction resolvase RuvX	0.0277367	0.974098
LXB09_03175	UKV65753.1	IreB family regulatory phosphoprotein	-1.24556	0.188204
LXB09_03180	UKV65754.1	alanine--tRNA ligase	-0.312807	0.529497
LXB09_03185	NA	DEAD/DEAH box helicase	0.31689	0.527555
LXB09_03190	UKV65755.1	bifunctional oligoribonuclease/PAP phosphatase NrnA	-0.195182	0.837451
LXB09_03195	UKV65756.1	DNA polymerase IV	-0.723103	0.483583
LXB09_03200	UKV65757.1	glucose-6-phosphate dehydrogenase	-0.189328	NA
LXB09_03205	UKV65758.1	preprotein translocase subunit YajC	-0.476349	0.330476
LXB09_03210	UKV65759.1	Holliday junction branch migration DNA helicase RuvB	-0.332758	0.670058
LXB09_03215	UKV65760.1	Holliday junction branch migration protein RuvA	-0.337609	0.327452
LXB09_03220	UKV65761.1	DNA mismatch repair endonuclease MutL	-0.502009	0.317092
LXB09_03225	UKV65762.1	DNA mismatch repair protein MutS	-0.253505	0.554803
LXB09_03230	UKV65763.1	MFS transporter	-0.725627	0.552907
LXB09_03235	UKV65764.1	hypothetical protein	-0.495838	0.588242
LXB09_03240	UKV65765.1	helix-turn-helix domain-containing protein	-1.02747	0.21695
LXB09_03245	UKV65766.1	ABC transporter ATP-binding protein/permease	-0.158261	0.529724
LXB09_03250	UKV65767.1	Rgg/GadR/MutR family transcriptional regulator	-0.0956208	0.768611
LXB09_03255	UKV65768.1	helix-turn-helix domain-containing protein	1.10653	0.0130505
LXB09_03260	UKV65769.1	chaperonin GroEL	0.249808	0.649383
LXB09_03265	UKV65770.1	co-chaperone GroES	0.297657	0.750425
LXB09_03270	NA	IS30-like element ISLjo1 family transposase	0.391898	0.30235
LXB09_03275	UKV65771.1	hypothetical protein	0.824797	0.0572008
LXB09_03280	UKV65772.1	LytTR family transcriptional regulator	0.612598	0.656026
LXB09_03285	UKV65773.1	PTS sugar transporter subunit IIB	-0.144287	0.677397
LXB09_03290	UKV65774.1	TIGR00730 family Rossman fold protein	-0.325745	0.718895
LXB09_03295	UKV65775.1	redox-sensing transcriptional repressor Rex	0.78131	0.393963
LXB09_03300	NA	IS30-like element ISLjo1 family transposase	0.783559	0.0609793
LXB09_03305	UKV65776.1	ABC-F family ATP-binding cassette domain-containing protein	0.0663813	0.937093
LXB09_03310	UKV65777.1	extracellular solute-binding protein	0.905409	0.0243486
LXB09_03315	UKV65778.1	ISL3-like element ISLjo2 family transposase	0.773155	0.0354582
LXB09_03320	UKV65779.1	hypothetical protein	0.175541	0.80696
LXB09_03325	UKV65780.1	helix-turn-helix domain-containing protein	-2.2224	0.000476043
LXB09_03330	NA	NUDIX hydrolase	0.667822	0.0824267
LXB09_03335	NA	CoA transferase	0.784909	0.0810519
LXB09_03340	UKV65781.1	LytTR family DNA-binding domain-containing protein	-1.79068	0.0942849
LXB09_03345	UKV65782.1	GHKL domain-containing protein	-0.234748	0.746529
LXB09_03350	UKV65783.1	IS30-like element ISLjo1 family transposase	-0.521024	0.48116
LXB09_03355	UKV65784.1	NUDIX domain-containing protein	0.3866	0.588432
LXB09_03360	UKV65785.1	hypothetical protein	0.0292291	0.957785
LXB09_03365	UKV65786.1	hypothetical protein	1.72842	0.00374448
LXB09_03370	UKV65787.1	adenylosuccinate lyase	1.5719	0.00827182
LXB09_03375	UKV65788.1	adenylosuccinate synthase	-1.79333	0.0294199
LXB09_03380	UKV65789.1	GMP reductase	0.157917	0.563887
LXB09_03385	UKV65790.1	ClC family H(+)/Cl(-) exchange transporter	0.609246	0.460442
LXB09_03390	UKV65791.1	hypothetical protein	0.344879	0.691851
LXB09_03395	UKV65792.1	hypothetical protein	0.712396	0.0850249
LXB09_03400	UKV65793.1	SEC10/PgrA surface exclusion domain-containing protein	0.918958	0.0238863
LXB09_03405	UKV65794.1	tRNA (adenosine(37)-N6)-threonylcarbamoyltransferase complex transferase subunit TsaD	-0.283812	0.753993
LXB09_03410	UKV65795.1	ribosomal protein S18-alanine N-acetyltransferase	-0.362486	0.716935
LXB09_03415	UKV65796.1	tRNA (adenosine(37)-N6)-threonylcarbamoyltransferase complex dimerization subunit type 1 TsaB	-1.59632	0.120453
LXB09_03420	UKV65797.1	folate family ECF transporter S component	0.314569	0.51832
LXB09_03425	UKV65798.1	thioesterase	0.48732	0.14635
LXB09_03430	UKV65799.1	16S rRNA (cytidine(1402)-2'-O)-methyltransferase	0.289063	0.461517
LXB09_03435	UKV65800.1	DNA replication initiation control protein YabA	-0.37103	0.696059
LXB09_03440	UKV65801.1	DNA polymerase III subunit	-0.642979	0.250446
LXB09_03445	UKV65802.1	cyclic-di-AMP receptor	-0.0400712	0.92938
LXB09_03450	UKV65803.1	dTMP kinase	-0.563314	0.172917
LXB09_03455	UKV65804.1	YaaL family protein	-0.419364	0.464043
LXB09_03460	UKV65805.1	recombination mediator RecR	-0.733415	0.589353
LXB09_03465	UKV65806.1	YbaB/EbfC family nucleoid-associated protein	-1.20613	0.195846
LXB09_03470	UKV65807.1	DNA polymerase III subunit gamma/tau	-0.738453	0.58466
LXB09_03475	NA	signal recognition particle sRNA small type	-0.365811	0.564465
LXB09_03480	UKV65808.1	tRNA adenosine(34) deaminase TadA	-0.939345	0.423208
LXB09_03485	UKV65809.1	YxeA family protein	-0.413317	0.460442
LXB09_03490	UKV65810.1	transcriptional regulator	-1.3022	0.390379
LXB09_03495	UKV65811.1	hypothetical protein	-0.486989	0.235032
LXB09_03500	UKV65812.1	class I SAM-dependent methyltransferase	1.89793	NA
LXB09_03505	UKV65813.1	hypothetical protein	0.559043	0.263566
LXB09_03510	UKV65814.1	ion channel	0.281415	0.740003
LXB09_03515	UKV65815.1	50S ribosomal protein L7/L12	0.168525	0.435369
LXB09_03520	UKV65816.1	50S ribosomal protein L10	0.0546113	0.96178
LXB09_03525	UKV65817.1	amino acid ABC transporter substrate-binding protein	0.328162	0.179469
LXB09_03530	UKV65818.1	ATP-binding cassette domain-containing protein	-0.451639	0.312212
LXB09_03535	UKV65819.1	amino acid ABC transporter permease	0.0320026	0.96178
LXB09_03540	UKV65820.1	50S ribosomal protein L1	-1.26091	0.353534
LXB09_03545	UKV65821.1	50S ribosomal protein L11	-0.877305	0.43847
LXB09_03550	UKV65822.1	transcription termination/antitermination protein NusG	-0.750629	0.143405
LXB09_03555	UKV65823.1	preprotein translocase subunit SecE	-0.970689	0.450384
LXB09_03560	UKV65824.1	50S ribosomal protein L33	-0.641321	0.146597
LXB09_03565	UKV65825.1	polyprenyl synthetase family protein	-0.707959	0.589353
LXB09_03570	UKV65826.1	MFS transporter	-0.132634	0.906079
LXB09_03575	UKV65827.1	1-deoxy-D-xylulose-5-phosphate synthase	-1.08057	0.419776
LXB09_03580	UKV65828.1	gluconokinase	-0.671797	0.629004
LXB09_03585	UKV65829.1	hypothetical protein	-1.39124	0.128802
LXB09_03590	UKV65830.1	sigma-70 family RNA polymerase sigma factor	-0.178158	0.59902
LXB09_03595	UKV65831.1	23S rRNA (guanosine(2251)-2'-O)-methyltransferase RlmB	0.289026	0.36216
LXB09_03600	UKV65832.1	hypothetical protein	0.273782	0.371187
LXB09_03605	UKV65833.1	cysteine--tRNA ligase	-0.865592	0.367948
LXB09_03610	UKV65834.1	glutamate--tRNA ligase	1.64461	0.000402587
LXB09_03615	UKV65835.1	DNA repair protein RadA	-0.585445	0.629004
LXB09_03620	UKV65836.1	dUTP diphosphatase	-0.431851	0.768498
LXB09_03625	UKV65837.1	LCP family protein	-0.530887	0.72213
LXB09_03630	UKV65838.1	aminopeptidase C	-0.357248	0.544131
LXB09_03635	UKV65839.1	sugar transferase	-0.224884	0.72213
LXB09_03640	UKV65840.1	glycosyltransferase	-0.979422	0.286855
LXB09_03645	UKV65841.1	LPXTG cell wall anchor domain-containing protein	-0.292862	0.80696
LXB09_03650	UKV65842.1	hypothetical protein	-0.310147	0.616823
LXB09_03655	UKV65843.1	hypothetical protein	-0.51561	0.253424
LXB09_03660	UKV65844.1	accessory Sec system glycosylation chaperone GtfB	-0.716351	0.0342615
LXB09_03665	UKV65845.1	accessory Sec system glycosyltransferase GtfA	0.0225588	0.941298
LXB09_03670	UKV65846.1	accessory Sec system translocase SecA2	-1.51159	0.215892
LXB09_03675	UKV65847.1	accessory Sec system protein Asp3	2.04404	0.0380373
LXB09_03680	UKV65848.1	accessory Sec system protein Asp2	-0.97065	0.15048
LXB09_03685	UKV65849.1	accessory Sec system protein Asp1	-0.133762	0.365537
LXB09_03690	UKV65850.1	accessory Sec system protein translocase subunit SecY2	1.41944	0.002372
LXB09_03695	UKV65851.1	APC family permease	2.10527	3.38325e-05
LXB09_03700	UKV65852.1	LPXTG cell wall anchor domain-containing protein	1.16139	0.00895209
LXB09_03705	UKV65853.1	YSIRK-type signal peptide-containing protein	1.07577	0.0196489
LXB09_03710	UKV65854.1	AAA family ATPase	0.174979	0.596133
LXB09_03715	UKV65855.1	2,3-bisphosphoglycerate-dependent phosphoglycerate mutase	0.357161	0.434275
LXB09_03720	UKV65856.1	hypothetical protein	-0.762725	0.233107
LXB09_03725	UKV65857.1	hypothetical protein	-0.0876333	0.813383
LXB09_03730	UKV65858.1	cation diffusion facilitator family transporter	0.344877	0.262545
LXB09_03735	UKV65859.1	metalloregulator ArsR/SmtB family transcription factor	-0.736403	0.269678
LXB09_03740	UKV65860.1	histidine phosphatase family protein	-0.151902	0.790517
LXB09_03745	UKV65861.1	DJ-1/PfpI family protein	-0.518485	NA
LXB09_03750	UKV65862.1	NmrA family NAD(P)-binding protein	-1.01892	0.392308
LXB09_03755	UKV65863.1	histidine phosphatase family protein	-0.483294	0.179469
LXB09_03760	UKV65864.1	ABC transporter ATP-binding protein/permease	-2.13116	0.0023764
LXB09_03765	UKV65865.1	hypothetical protein	1.12429	0.0113089
LXB09_03770	UKV65866.1	ABC transporter ATP-binding protein/permease	0.68583	0.138842
LXB09_03775	UKV65867.1	30S ribosomal protein S9	-0.532249	0.0278706
LXB09_03780	UKV65868.1	50S ribosomal protein L13	-0.692156	0.381812
LXB09_03785	UKV65869.1	tRNA pseudouridine(38-40) synthase TruA	1.12656	0.032409
LXB09_03790	UKV65870.1	energy-coupling factor transporter transmembrane protein EcfT	-1.23584	NA
LXB09_03795	UKV65871.1	energy-coupling factor transporter ATPase	1.72069	0.00119539
LXB09_03800	UKV65872.1	energy-coupling factor transporter ATPase	0.203282	0.770643
LXB09_03805	UKV65873.1	50S ribosomal protein L17	0.255716	0.754613
LXB09_03810	UKV65874.1	DNA-directed RNA polymerase subunit alpha	-0.349845	0.455153
LXB09_03815	UKV65875.1	30S ribosomal protein S11	-0.956957	0.000592478
LXB09_03820	UKV65876.1	30S ribosomal protein S13	-0.142645	0.746529
LXB09_03825	UKV65877.1	50S ribosomal protein L36	-0.44214	0.576543
LXB09_03830	UKV65878.1	translation initiation factor IF-1	-1.2747	0.22537
LXB09_03835	UKV65879.1	adenylate kinase	-0.555994	0.176743
LXB09_03840	UKV65880.1	preprotein translocase subunit SecY	0.343514	0.644305
LXB09_03845	UKV65881.1	50S ribosomal protein L15	-0.943478	0.385815
LXB09_03855	UKV65882.1	30S ribosomal protein S5	-0.446018	0.768801
LXB09_03860	UKV65883.1	50S ribosomal protein L18	-1.43558	0.191319
LXB09_03865	UKV65884.1	50S ribosomal protein L6	-0.450582	0.10977
LXB09_03870	UKV65885.1	30S ribosomal protein S8	0.19384	0.66913
LXB09_03875	UKV65886.1	type Z 30S ribosomal protein S14	-0.0160898	NA
LXB09_03880	UKV65887.1	50S ribosomal protein L5	0.774069	0.0146626
LXB09_03885	UKV65888.1	50S ribosomal protein L24	-0.672332	0.649383
LXB09_03890	UKV65889.1	50S ribosomal protein L14	-0.526892	0.521102
LXB09_03895	UKV65890.1	30S ribosomal protein S17	-0.680016	0.524014
LXB09_03900	UKV65891.1	50S ribosomal protein L29	-2.30268	NA
LXB09_03905	UKV65892.1	50S ribosomal protein L16	0.701145	0.247671
LXB09_03910	UKV65893.1	30S ribosomal protein S3	0.664711	0.571515
LXB09_03915	UKV65894.1	50S ribosomal protein L22	-0.563483	0.481851
LXB09_03920	UKV65895.1	30S ribosomal protein S19	-0.814232	0.519798
LXB09_03925	UKV65896.1	50S ribosomal protein L2	-1.50286	NA
LXB09_03930	UKV65897.1	50S ribosomal protein L23	-0.397265	0.762114
LXB09_03935	UKV65898.1	50S ribosomal protein L4	0.212079	0.662129
LXB09_03940	UKV65899.1	50S ribosomal protein L3	0.439909	0.769818
LXB09_03945	UKV65900.1	30S ribosomal protein S10	-0.373291	0.722122
LXB09_03950	UKV65901.1	elongation factor G	-0.318031	0.464047
LXB09_03955	UKV65902.1	30S ribosomal protein S7	-0.629885	0.645717
LXB09_03960	UKV65903.1	30S ribosomal protein S12	0.0516599	0.919924
LXB09_03965	UKV65904.1	prepilin peptidase	-0.186434	0.677833
LXB09_03970	UKV65905.1	DNA-directed RNA polymerase subunit beta'	-0.466098	0.566639
LXB09_03975	UKV65906.1	DNA-directed RNA polymerase subunit beta	-0.87319	0.39201
LXB09_03980	UKV65907.1	ATP-dependent Clp protease ATP-binding subunit	-0.952485	0.237373
LXB09_03985	NA	tRNA-Pro	-1.25553	0.0718403
LXB09_03990	NA	tRNA-Gly	-0.473116	0.292055
LXB09_03995	UKV65908.1	lysine--tRNA ligase	-1.13093	0.112753
LXB09_04000	UKV65909.1	tRNA dihydrouridine synthase DusB	-0.762704	0.14926
LXB09_04005	UKV65910.1	Hsp33 family molecular chaperone HslO	-1.06098	0.0783972
LXB09_04010	UKV65911.1	YfhO family protein	-0.648717	0.813648
LXB09_04015	UKV65912.1	YfhO family protein	-0.322294	NA
LXB09_04020	UKV65913.1	ATP-dependent zinc metalloprotease FtsH	-0.615497	0.381812
LXB09_04025	UKV65914.1	tRNA lysidine(34) synthetase TilS	-0.319499	0.666443
LXB09_04030	UKV65915.1	S1 RNA-binding domain-containing protein	-0.421174	0.703724
LXB09_04035	UKV65916.1	septum formation initiator family protein	-0.27378	0.437794
LXB09_04040	UKV65917.1	RNA-binding S4 domain-containing protein	-0.0450845	0.887301
LXB09_04045	UKV65918.1	transcription-repair coupling factor	-0.258261	0.565617
LXB09_04050	UKV65919.1	aminoacyl-tRNA hydrolase	0.167278	0.342596
LXB09_04055	UKV65920.1	L-lactate dehydrogenase	0.462665	0.527555
LXB09_04060	UKV65921.1	cyclic di-AMP binding protein CbpA	-0.0692209	0.919018
LXB09_04065	UKV65922.1	alanine racemase	0.367134	0.716935
LXB09_04070	UKV65923.1	holo-ACP synthase	0.095683	0.691596
LXB09_04075	UKV65924.1	DEAD/DEAH box helicase	-0.163417	0.624892
LXB09_04080	UKV65925.1	UDP-N-acetylmuramoyl-tripeptide--D-alanyl-D-alanine ligase	-0.343862	0.36816
LXB09_04085	UKV65926.1	type B 50S ribosomal protein L31	-0.985419	0.00473351
LXB09_04090	UKV66031.1	APC family permease	0.358433	0.27459
LXB09_04095	UKV65927.1	ATP-binding cassette domain-containing protein	0.275982	0.770643
LXB09_04100	UKV65928.1	ABC transporter permease	-0.0825202	0.745599
LXB09_04105	UKV65929.1	ABC transporter substrate-binding protein	0.0278098	0.920364
LXB09_04110	UKV65930.1	serine hydroxymethyltransferase	-0.397361	0.676025
LXB09_04115	UKV65931.1	C69 family dipeptidase	0.349992	0.48695
LXB09_04120	UKV65932.1	NADPH-dependent oxidoreductase	0.467569	0.0530871
LXB09_04125	UKV65933.1	nitroreductase family protein	1.24648	0.0290269
LXB09_04130	UKV65934.1	helix-turn-helix transcriptional regulator	0.870497	0.0313654
LXB09_04135	UKV65935.1	hypothetical protein	0.383317	0.342596
LXB09_04140	UKV65936.1	DUF4097 domain-containing protein	-0.642817	0.273663
LXB09_04145	UKV65937.1	hypothetical protein	-0.500511	0.688759
LXB09_04150	UKV65938.1	AEC family transporter	-0.572304	0.283819
LXB09_04155	UKV65939.1	oxalyl-CoA decarboxylase	-0.25958	0.764603
LXB09_04160	UKV65940.1	formyl-CoA transferase	0.476811	0.276534
LXB09_04165	UKV65941.1	hypothetical protein	-0.3673	0.337983
LXB09_04170	UKV65942.1	Rrf2 family transcriptional regulator	-0.837488	0.437794
LXB09_04175	UKV65943.1	GNAT family N-acetyltransferase	-0.39616	0.459394
LXB09_04180	UKV65944.1	DUF3021 domain-containing protein	0.548948	0.108237
LXB09_04185	UKV65945.1	LytTR family transcriptional regulator	0.23563	0.315
LXB09_04190	UKV65946.1	ABC transporter permease	-0.832668	0.341659
LXB09_04195	UKV65947.1	ABC transporter ATP-binding protein	-0.288506	0.577955
LXB09_04200	UKV65948.1	ISL3-like element ISLjo2 family transposase	2.15801	0.0028886
LXB09_04205	UKV65949.1	hypothetical protein	2.48048	0.000168361
LXB09_04210	UKV65950.1	IS30-like element ISLjo1 family transposase	2.87913	1.38388e-05
LXB09_04215	UKV65951.1	hypothetical protein	3.26343	1.42193e-06
LXB09_04220	UKV66032.1	putative holin-like toxin	2.19062	0.000213535
LXB09_04225	UKV65952.1	YjdF family protein	-1.10782	0.14751
LXB09_04230	UKV65953.1	TetR/AcrR family transcriptional regulator	-0.0847905	0.818353
LXB09_04235	UKV65954.1	NAD(P)H-dependent oxidoreductase	-1.23581	0.268088
LXB09_04240	UKV66033.1	helix-turn-helix domain-containing protein	-0.012123	0.955137
LXB09_04245	UKV66034.1	putative holin-like toxin	1.81129	0.0229975
LXB09_04250	UKV65955.1	YbhB/YbcL family Raf kinase inhibitor-like protein	-1.37651	0.315768
LXB09_04255	UKV65956.1	TetR/AcrR family transcriptional regulator	0.212714	0.602202
LXB09_04260	UKV65957.1	hypothetical protein	0.936171	0.0481523
LXB09_04265	NA	zinc-binding alcohol dehydrogenase family protein	0.303179	0.420674
LXB09_04270	UKV65958.1	helix-turn-helix transcriptional regulator	1.9533	0.00985766
LXB09_04275	UKV65959.1	glutamine-hydrolyzing GMP synthase	-1.00112	0.180058
LXB09_04280	UKV65960.1	beta-carotene 15,15'-monooxygenase	-0.655442	0.549707
LXB09_04285	UKV65961.1	xanthine phosphoribosyltransferase	-0.850057	0.282014
LXB09_04290	UKV65962.1	purine permease	-0.0742568	0.860068
LXB09_04295	UKV65963.1	UDP-N-acetylglucosamine 1-carboxyvinyltransferase	-0.172744	0.853243
LXB09_04300	UKV65964.1	CTP synthase	-0.492546	0.027955
LXB09_04305	UKV65965.1	DNA-directed RNA polymerase subunit delta	-0.0425845	0.919018
LXB09_04310	UKV65966.1	DUF1934 domain-containing protein	0.421228	0.35503
LXB09_04315	UKV65967.1	HD domain-containing protein	0.679494	0.183477
LXB09_04320	UKV65968.1	alpha-glucosidase	-1.01843	0.306776
LXB09_04325	UKV65969.1	sugar ABC transporter permease	-0.48055	0.134089
LXB09_04330	UKV65970.1	sugar ABC transporter permease	-0.567241	0.296363
LXB09_04335	UKV65971.1	extracellular solute-binding protein	0.260764	0.571515
LXB09_04340	UKV65972.1	sn-glycerol-3-phosphate ABC transporter ATP-binding protein UgpC	-0.680078	0.327787
LXB09_04345	UKV65973.1	beta-phosphoglucomutase	-0.327421	0.563887
LXB09_04350	UKV66035.1	glycoside hydrolase family 65 protein	-0.870864	0.226915
LXB09_04355	UKV65974.1	glycoside hydrolase family 13 protein	0.311093	0.527555
LXB09_04360	UKV65975.1	alpha-glucosidase	0.627059	0.0951114
LXB09_04365	UKV65976.1	LacI family transcriptional regulator	0.985695	0.0357953
LXB09_04370	UKV65977.1	ribose-phosphate diphosphokinase	0.0745735	0.911548
LXB09_04375	UKV65978.1	bifunctional UDP-N-acetylglucosamine diphosphorylase/glucosamine-1-phosphate N-acetyltransferase GlmU	0.729989	0.0125629
LXB09_04380	UKV65979.1	pur operon repressor	-0.275064	0.298724
LXB09_04385	UKV65980.1	Veg family protein	0.224146	0.498613
LXB09_04390	UKV65981.1	16S rRNA (adenine(1518)-N(6)/adenine(1519)-N(6))-dimethyltransferase RsmA	0.199467	0.503975
LXB09_04395	UKV65982.1	ribonuclease M5	0.0149457	0.973683
LXB09_04400	UKV65983.1	TatD family hydrolase	-0.652637	0.417018
LXB09_04405	UKV65984.1	methionine--tRNA ligase	0.202762	0.509189
LXB09_04410	UKV65985.1	cation-transporting P-type ATPase	-0.243224	0.864088
LXB09_04415	UKV65986.1	TPM domain-containing protein	-0.232488	0.629004
LXB09_04420	UKV65987.1	deaminase	0.147398	0.822053
LXB09_04425	UKV65988.1	tryptophan--tRNA ligase	0.0446437	0.867845
LXB09_04430	UKV65989.1	SOS response-associated peptidase	-0.355405	0.144388
LXB09_04435	NA	tRNA-Gly	-0.208355	0.458843
LXB09_04440	UKV65990.1	CPBP family intramembrane metalloprotease	-0.533106	0.530715
LXB09_04445	UKV65991.1	ROK family protein	0.343279	0.505583
LXB09_04450	UKV65992.1	glycoside hydrolase family 1 protein	-0.222441	0.2906
LXB09_04455	NA	PTS sugar transporter subunit IIC	-0.944543	0.185668
LXB09_04460	UKV65993.1	PTS sugar transporter subunit IIB	-1.85775	0.0304723
LXB09_04465	UKV65994.1	hypothetical protein	-0.7002	0.186117
LXB09_04470	UKV65995.1	PTS lactose/cellobiose transporter subunit IIA	-0.835629	0.640176
LXB09_04475	UKV65996.1	GntR family transcriptional regulator	-1.0279	0.0295975
LXB09_04480	UKV65997.1	family 1 glycosylhydrolase	-0.108301	0.686735
LXB09_04485	UKV65998.1	DUF3284 domain-containing protein	-0.19332	0.887812
LXB09_04490	UKV65999.1	GntR family transcriptional regulator	-0.959567	0.43007
LXB09_04495	UKV66000.1	PTS cellobiose transporter subunit IIC	0.727258	0.418874
LXB09_04500	UKV66001.1	PTS cellobiose transporter subunit IIA	-0.577532	0.260272
LXB09_04505	UKV66002.1	6-phospho-beta-glucosidase	-0.0837664	0.876585
LXB09_04510	NA	Hsp20/alpha crystallin family protein	-0.469318	0.696222
LXB09_04515	UKV66003.1	transcription elongation factor GreA	-0.682022	0.179469
LXB09_04520	UKV66004.1	hypothetical protein	-0.312837	0.258654
LXB09_04525	UKV66005.1	C1 family peptidase	-0.871771	0.16863
LXB09_04530	UKV66006.1	HD domain-containing protein	-0.730779	0.448711
LXB09_04535	UKV66007.1	ATP-binding cassette domain-containing protein	1.10321	0.0199119
LXB09_04540	NA	ABC transporter ATP-binding protein	-1.60845	0.0245473
LXB09_04545	UKV66008.1	ABC transporter permease	0.213511	0.844079
LXB09_04550	UKV66009.1	ABC transporter permease	0.00611793	0.975289
LXB09_04555	NA	peptide ABC transporter substrate-binding protein	-0.167565	0.599335
LXB09_04560	UKV66010.1	C1 family peptidase	0.0964623	0.726206
LXB09_04565	NA	tRNA-Thr	1.29227	0.010423
LXB09_04570	UKV66011.1	tyrosine--tRNA ligase	0.103457	0.764603
LXB09_04575	UKV66012.1	sulfatase-like hydrolase/transferase	0.286383	0.311115
LXB09_04580	UKV66013.1	glycerol-3-phosphate acyltransferase	-0.74126	0.536863
LXB09_04585	UKV66014.1	LCP family protein	-0.805946	0.168574
LXB09_04590	UKV66015.1	aldose 1-epimerase family protein	0.566305	NA
LXB09_04595	UKV64329.1	GRP family sugar transporter	-0.66518	0.0481523
LXB09_04600	UKV64330.1	hypothetical protein	-0.420431	0.246128
LXB09_04605	UKV64331.1	glycosyltransferase family 2 protein	-0.180055	0.662687
LXB09_04610	UKV64332.1	GtrA family protein	-0.378994	0.26404
LXB09_04615	UKV64333.1	30S ribosomal protein S14	0.195925	0.654774
LXB09_04620	UKV64334.1	type II toxin-antitoxin system HicB family antitoxin	0.968526	0.0163537
LXB09_04625	UKV64335.1	2,3-diphosphoglycerate-dependent phosphoglycerate mutase	2.24403	0.000383738
LXB09_04630	UKV64336.1	PAS domain-containing protein	-0.53753	0.445682
LXB09_04635	UKV64337.1	hypothetical protein	-0.334752	0.354426
LXB09_04640	UKV64338.1	hypothetical protein	1.65019	0.00795576
LXB09_04645	UKV64339.1	Gfo/Idh/MocA family oxidoreductase	-0.52298	0.0382155
LXB09_04650	UKV64340.1	cation:proton antiporter	-0.98225	0.351334
LXB09_04655	UKV64341.1	PfkB family carbohydrate kinase	-0.273517	0.571515
LXB09_04660	UKV64342.1	SH3 domain-containing protein	-0.0177737	0.984471
LXB09_04665	UKV64343.1	glucosaminidase domain-containing protein	0.0313436	0.96178
LXB09_04670	UKV64344.1	DUF2922 domain-containing protein	-0.381865	0.433493
LXB09_04675	UKV64345.1	hypothetical protein	2.09235	0.00122014
LXB09_04680	UKV64346.1	hypothetical protein	0.36649	0.183477
LXB09_04685	UKV64347.1	hypothetical protein	0.137921	0.79416
LXB09_04690	UKV64348.1	KUP/HAK/KT family potassium transporter	-0.434158	0.358025
LXB09_04695	UKV64349.1	KUP/HAK/KT family potassium transporter	-1.19395	0.296205
LXB09_04700	UKV64350.1	phosphoenolpyruvate carboxykinase (ATP)	-0.340087	0.713549
LXB09_04705	UKV64351.1	cell division protein	-0.155858	0.841278
LXB09_04710	UKV64352.1	M13 family peptidase	-0.766154	0.537011
LXB09_04715	UKV64353.1	fructose-specific PTS transporter subunit EIIC	-0.787195	0.00597024
LXB09_04720	UKV64354.1	1-phosphofructokinase	0.810398	0.151025
LXB09_04725	UKV64355.1	MurR/RpiR family transcriptional regulator	-0.922244	0.197331
LXB09_04730	UKV64356.1	LPXTG cell wall anchor domain-containing protein	-0.255583	0.392308
LXB09_04735	UKV64357.1	tagatose 1,6-diphosphate aldolase	-0.0888273	0.786723
LXB09_04740	UKV64358.1	MFS transporter	-0.230522	0.268088
LXB09_04745	UKV64359.1	DUF438 domain-containing protein	-0.635376	0.231406
LXB09_04750	UKV64360.1	iron-sulfur cluster assembly protein	-1.27849	0.109672
LXB09_04755	UKV64361.1	anaerobic ribonucleoside-triphosphate reductase activating protein	0.371987	0.195846
LXB09_04760	UKV64362.1	anaerobic ribonucleoside-triphosphate reductase	-1.19671	0.185736
LXB09_04765	UKV64363.1	carboxylate--amine ligase	-0.801067	0.0199119
LXB09_04770	UKV64364.1	asparagine synthase (glutamine-hydrolyzing)	-0.42059	0.458945
LXB09_04775	UKV64365.1	metallophosphoesterase	-0.466617	0.355257
LXB09_04780	UKV64366.1	hypothetical protein	-0.234461	0.645717
LXB09_04785	UKV64367.1	phosphonate ABC transporter, permease protein PhnE	-0.753706	0.0785757
LXB09_04790	UKV64368.1	phosphonate ABC transporter, permease protein PhnE	-0.791224	0.310916
LXB09_04795	UKV64369.1	phosphonate ABC transporter ATP-binding protein	0.0235066	0.945944
LXB09_04800	UKV64370.1	phosphate/phosphite/phosphonate ABC transporter substrate-binding protein	0.446656	0.359623
LXB09_04805	UKV64371.1	hypothetical protein	0.200983	0.840167
LXB09_04810	UKV64372.1	universal stress protein	-0.451672	0.179541
LXB09_04815	UKV64373.1	tyrosine-protein phosphatase	-0.161804	0.711162
LXB09_04820	UKV64374.1	GntR family transcriptional regulator	0.0572876	0.889245
LXB09_04825	UKV64375.1	PTS sugar transporter subunit IIA	-0.684096	0.0515539
LXB09_04830	UKV64376.1	nucleoside 2-deoxyribosyltransferase	-1.31117	0.196065
LXB09_04835	UKV64377.1	zinc ribbon domain-containing protein	-0.25066	0.17131
LXB09_04840	UKV64378.1	PTS sugar transporter subunit IIA	0.187315	0.628836
LXB09_04845	UKV64379.1	PTS system mannose/fructose/sorbose family transporter subunit IID	-0.654164	0.141647
LXB09_04850	UKV64380.1	PTS sugar transporter subunit IIC	-1.17606	0.000267459
LXB09_04855	UKV64381.1	PTS sugar transporter subunit IIB	-1.51166	0.000349584
LXB09_04860	UKV64382.1	N-acetylglucosamine-6-phosphate deacetylase	-0.697022	0.314898
LXB09_04865	UKV64383.1	SIS domain-containing protein	-1.3021	0.172898
LXB09_04870	UKV64384.1	GntR family transcriptional regulator	-0.986204	0.476456
LXB09_04875	UKV64385.1	DUF5110 domain-containing protein	-0.851012	0.0100267
LXB09_04880	UKV64386.1	alpha/beta hydrolase	-0.744983	0.330439
LXB09_04885	UKV64387.1	YibE/F family protein	0.0019375	0.994249
LXB09_04890	UKV64388.1	YibE/F family protein	-0.516432	0.072723
LXB09_04895	UKV64389.1	sodium:proton antiporter	-0.543376	0.482526
LXB09_04900	UKV64390.1	transcriptional regulator	-0.000860301	0.99949
LXB09_04905	UKV64391.1	D-alanine--D-alanine ligase	-0.395914	0.362312
LXB09_04910	UKV64392.1	CAP domain-containing protein	-0.185488	0.613577
LXB09_04915	UKV64393.1	hypothetical protein	-0.100867	0.799959
LXB09_04920	UKV64394.1	TetR/AcrR family transcriptional regulator	0.0369587	0.944204
LXB09_04925	UKV64395.1	amino acid permease	-1.11188	0.162527
LXB09_04930	UKV64396.1	ribose-phosphate diphosphokinase	-0.484488	0.0606397
LXB09_04935	UKV64397.1	hypothetical protein	1.25331	0.02412
LXB09_04940	UKV64398.1	alpha/beta hydrolase	-1.37056	0.00391842
LXB09_04945	UKV64399.1	glycosyltransferase	-0.445808	0.105825
LXB09_04950	UKV64400.1	DUF1002 domain-containing protein	-0.170517	0.651984
LXB09_04955	UKV64401.1	hypothetical protein	-0.851344	0.000485423
LXB09_04960	UKV64402.1	ribonuclease H family protein	0.38393	0.525242
LXB09_04965	UKV64403.1	alpha/beta hydrolase	1.06096	0.000111977
LXB09_04970	UKV64404.1	zinc metallopeptidase	1.04334	0.0489207
LXB09_04975	UKV64405.1	cardiolipin synthase	-1.74539	4.68956e-05
LXB09_04980	UKV64406.1	hypothetical protein	0.278428	0.464047
LXB09_04985	UKV64407.1	NAD-dependent protein deacylase	0.868139	0.00681107
LXB09_04990	UKV64408.1	methylated-DNA--[protein]-cysteine S-methyltransferase	0.898361	0.0219373
LXB09_04995	UKV64409.1	hypothetical protein	1.58861	0.0110874
LXB09_05000	UKV64410.1	DUF488 family protein	2.49996	0.000531288
LXB09_05005	UKV64411.1	DNA-3-methyladenine glycosylase	-1.16227	0.00173617
LXB09_05010	UKV64412.1	ABC transporter substrate-binding protein/permease	0.0535189	0.927929
LXB09_05015	UKV64413.1	amino acid ABC transporter ATP-binding protein	-1.37874	0.000627063
LXB09_05020	UKV64414.1	hypothetical protein	-1.22549	0.144291
LXB09_05025	UKV64415.1	HNH endonuclease	0.560332	0.446608
LXB09_05030	UKV64416.1	HD domain-containing protein	1.5651	0.00172407
LXB09_05035	UKV64417.1	glycosyl hydrolase family 8	0.285193	0.55195
LXB09_05040	UKV64418.1	glycosyltransferase	-0.343086	0.319865
LXB09_05045	UKV64419.1	hypothetical protein	-0.210402	0.684806
LXB09_05050	UKV64420.1	hypothetical protein	-2.13093	3.56976e-08
LXB09_05055	UKV64421.1	hypothetical protein	0.00885597	0.988147
LXB09_05060	UKV64422.1	iron-sulfur cluster biosynthesis family protein	0.198691	0.633508
LXB09_05065	UKV64423.1	cation transporter	0.364078	0.310392
LXB09_05075	UKV64425.1	zinc metalloprotease HtpX	2.01144	0.000767969
LXB09_05080	UKV64426.1	AraC family transcriptional regulator	-0.823092	0.536015
LXB09_05085	UKV64427.1	ECF transporter S component	-0.64549	0.503975
LXB09_05090	UKV64428.1	energy-coupling factor ABC transporter ATP-binding protein	1.5159	0.00778104
LXB09_05095	UKV64429.1	energy-coupling factor transporter transmembrane protein EcfT	-0.260148	0.696059
LXB09_05100	UKV64430.1	23S rRNA (pseudouridine(1915)-N(3))-methyltransferase RlmH	-0.697001	0.0158192
LXB09_05105	UKV64431.1	trypsin-like peptidase domain-containing protein	0.236773	0.461964
LXB09_05110	UKV64432.1	MBL fold metallo-hydrolase	-0.0693152	0.855267
LXB09_05115	UKV64433.1	two-component system regulatory protein YycI	-0.76955	0.00138806
LXB09_05120	UKV64434.1	two-component system activity regulator YycH	-0.903045	0.00664794
LXB09_05125	UKV64435.1	cell wall metabolism sensor histidine kinase WalK	1.18696	0.0499525
LXB09_05130	UKV64436.1	response regulator YycF	-0.693049	0.286855
LXB09_05135	NA	tRNA-Lys	-0.387398	0.368172
LXB09_05140	UKV64437.1	ISL3-like element ISLjo2 family transposase	-0.137169	0.758268
LXB09_05145	NA	tRNA-Lys	-0.375561	0.384615
LXB09_05150	UKV64438.1	1-acyl-sn-glycerol-3-phosphate acyltransferase	-0.599623	0.0347062
LXB09_05155	UKV64439.1	glycosyltransferase family 8 protein	-0.539369	0.625826
LXB09_05160	UKV64440.1	glycosyltransferase family 8 protein	-1.29791	0.0386557
LXB09_05165	UKV64441.1	glycosyltransferase family 8 protein	-1.82296	0.130559
LXB09_05170	UKV64442.1	1-acyl-sn-glycerol-3-phosphate acyltransferase	-3.61559	0.00127801
LXB09_05175	UKV64443.1	conjugated bile salt MFS transporter	-0.142687	0.614195
LXB09_05180	UKV64444.1	conjugated bile salt MFS transporter	-0.234502	0.775684
LXB09_05185	UKV64445.1	choloylglycine hydrolase	-0.1686	0.625826
LXB09_05190	UKV64446.1	PepSY domain-containing protein	-0.367024	0.31394
LXB09_05195	UKV64447.1	prolyl aminopeptidase	-0.452206	0.512823
LXB09_05200	UKV64448.1	bifunctional demethylmenaquinone methyltransferase/2-methoxy-6-polyprenyl-1,4-benzoquinol methylase UbiE	0.0575561	0.866502
LXB09_05205	UKV64449.1	branched-chain amino acid transport system II carrier protein	0.663444	0.148881
LXB09_05210	UKV64450.1	flavocytochrome c	-0.165171	0.633284
LXB09_05215	UKV64451.1	LysR family transcriptional regulator	-0.310918	0.42267
LXB09_05220	UKV66036.1	APC family permease	0.0994771	0.803252
LXB09_05225	UKV64452.1	hypothetical protein	0.410675	0.286855
LXB09_05230	UKV64453.1	LPXTG cell wall anchor domain-containing protein	-1.4253	0.0100107
LXB09_05235	UKV64454.1	YSIRK-type signal peptide-containing protein	-0.529207	0.129494
LXB09_05240	UKV64455.1	hypothetical protein	-0.624432	0.293554
LXB09_05245	UKV64456.1	D-2-hydroxyacid dehydrogenase	-0.16081	0.713549
LXB09_05250	UKV64457.1	SGNH/GDSL hydrolase family protein	-0.0380851	0.935547
LXB09_05255	UKV64458.1	IMP dehydrogenase	-0.310041	0.57665
LXB09_05260	UKV64459.1	NAD(P)/FAD-dependent oxidoreductase	-0.0901511	0.923827
LXB09_05265	UKV64460.1	AI-2E family transporter	0.567749	0.0140309
LXB09_05270	UKV64461.1	DUF3923 family protein	-0.864401	0.0989264
LXB09_05275	UKV64462.1	hypothetical protein	-0.135672	0.796956
LXB09_05280	UKV64463.1	hypothetical protein	0.789443	0.195117
LXB09_05285	UKV64464.1	alpha/beta hydrolase	-0.460997	0.0390133
LXB09_05290	UKV64465.1	DEAD/DEAH box helicase	-0.752688	0.294046
LXB09_05295	UKV64466.1	exodeoxyribonuclease III	0.0664874	0.89045
LXB09_05300	UKV64467.1	GlsB/YeaQ/YmgE family stress response membrane protein	3.31335	3.33195e-06
LXB09_05305	UKV66037.1	CsbD family protein	4.50324	6.90657e-11
LXB09_05310	UKV64468.1	magnesium transporter CorA family protein	-0.71843	0.328743
LXB09_05315	NA	IS30 family transposase	-0.522455	0.330439
LXB09_05320	UKV64469.1	helix-turn-helix domain-containing protein	-0.371058	0.589353
LXB09_05325	UKV64470.1	M13 family metallopeptidase	-0.680019	0.0477708
LXB09_05330	UKV66038.1	ClC family H(+)/Cl(-) exchange transporter	0.102338	0.936141
LXB09_05335	UKV64471.1	TetM/TetW/TetO/TetS family tetracycline resistance ribosomal protection protein	0.860787	0.134364
LXB09_05340	UKV64472.1	helix-turn-helix domain-containing protein	-0.391792	0.58466
LXB09_05345	UKV64473.1	ABC transporter ATP-binding protein/permease	0.900074	0.0481677
LXB09_05350	UKV64474.1	hypothetical protein	-0.637092	0.0570824
LXB09_05355	UKV64475.1	DegV family protein	-0.569923	0.0021267
LXB09_05360	UKV64476.1	YjjG family noncanonical pyrimidine nucleotidase	-0.118131	0.746245
LXB09_05365	UKV64477.1	DUF975 family protein	0.119793	0.773156
LXB09_05370	UKV64478.1	MFS transporter	0.930784	0.0273097
LXB09_05375	UKV64479.1	ThiF family adenylyltransferase	-1.8076	0.0405966
LXB09_05380	UKV64480.1	helix-turn-helix domain-containing protein	-1.59389	0.108237
LXB09_05385	UKV64481.1	NAD(P)H-binding protein	-0.638875	0.449117
LXB09_05390	UKV64482.1	1-acyl-sn-glycerol-3-phosphate acyltransferase	-0.348684	0.59634
LXB09_05395	UKV66039.1	GNAT family N-acetyltransferase	0.997593	0.0427196
LXB09_05400	UKV64483.1	ISL3-like element ISLjo2 family transposase	2.45366	0.000269561
LXB09_05405	NA	tRNA-Thr	-1.45206	0.032481
LXB09_05410	UKV64484.1	amino acid permease	-0.512958	0.32362
LXB09_05415	UKV64485.1	phage integrase SAM-like domain-containing protein	-0.56258	0.359837
LXB09_05420	UKV64486.1	helix-turn-helix domain-containing protein	0.295999	0.269725
LXB09_05425	UKV64487.1	RNA helicase domain-containing protein	-1.06857	0.0477139
LXB09_05430	UKV64488.1	replication protein	-1.73093	0.100819
LXB09_05435	UKV64489.1	hypothetical protein	-0.968345	0.012999
LXB09_05440	NA	DUF87 domain-containing protein	0.937606	0.0246522
LXB09_05445	UKV64490.1	hypothetical protein	0.268536	0.790517
LXB09_05450	UKV64491.1	hypothetical protein	0.14474	0.786723
LXB09_05455	UKV64492.1	metalloregulator ArsR/SmtB family transcription factor	-0.0422093	0.927994
LXB09_05460	UKV64493.1	CadD family cadmium resistance transporter	0.272705	0.68726
LXB09_05465	NA	tRNA-Thr	0.86713	0.107963
LXB09_05470	UKV64494.1	hypothetical protein	-0.0882808	0.860068
LXB09_05475	UKV64495.1	DUF2974 domain-containing protein	-1.48668	0.0190259
LXB09_05480	UKV64496.1	ROK family protein	-1.59909	0.0437642
LXB09_05485	UKV64497.1	replicative DNA helicase	-0.826117	0.330439
LXB09_05490	UKV64498.1	50S ribosomal protein L9	-1.12698	0.313902
LXB09_05495	UKV64499.1	DHH family phosphoesterase	-0.87117	0.330439
LXB09_05500	UKV64500.1	magnesium transporter CorA family protein	-0.872385	0.17131
LXB09_05505	UKV64501.1	30S ribosomal protein S18	0.343149	0.52801
LXB09_05510	UKV64502.1	single-stranded DNA-binding protein	0.659151	0.145211
LXB09_05515	UKV64503.1	30S ribosomal protein S6	-0.150922	0.863651
LXB09_05520	UKV64504.1	DNA gyrase subunit A	0.104771	0.817181
LXB09_05525	UKV64505.1	DNA topoisomerase (ATP-hydrolyzing) subunit B	0.0155069	0.974098
LXB09_05530	UKV64506.1	DNA replication/repair protein RecF	-1.33228	0.417692
LXB09_05535	UKV66040.1	S4 domain-containing protein YaaA	-1.31546	0.0495951
LXB09_05540	UKV64507.1	DNA polymerase III subunit beta	-0.551395	0.569918
LXB09_05545	UKV66041.1	chromosomal replication initiator protein DnaA	-0.785596	0.0462004
LXB09_05550	UKV64508.1	50S ribosomal protein L34	-0.631936	0.0140309
LXB09_05555	UKV64509.1	ribonuclease P protein component	-0.668902	0.0273097
LXB09_05560	UKV64510.1	membrane protein insertase YidC	0.117006	0.913089
LXB09_05565	UKV64511.1	tRNA uridine-5-carboxymethylaminomethyl(34) synthesis GTPase MnmE	-1.00757	0.261185
LXB09_05570	UKV64512.1	tRNA uridine-5-carboxymethylaminomethyl(34) synthesis enzyme MnmG	-1.00147	0.337859
LXB09_05575	UKV64513.1	pyruvate oxidase	-0.942924	0.0672869
LXB09_05580	UKV64514.1	NADP-dependent phosphogluconate dehydrogenase	-0.561336	0.289895
LXB09_05585	UKV64515.1	chloride channel protein	-0.337295	0.512823
LXB09_05590	UKV64516.1	DNA mismatch repair protein MutS	0.0490633	0.875606
LXB09_05595	UKV64517.1	damage-inducible protein J	-0.671003	0.00534477
LXB09_05600	UKV64518.1	adenosine deaminase	-0.929669	0.127134
LXB09_05605	UKV66042.1	NCS2 family permease	-1.07004	0.392308
LXB09_05610	UKV64519.1	amidohydrolase family protein	-0.208524	0.464047
LXB09_05615	UKV64520.1	iron-sulfur cluster biosynthesis family protein	-0.729784	0.315768
LXB09_05620	UKV64521.1	MFS transporter	-0.701132	0.464047
LXB09_05625	UKV64522.1	IS30-like element ISLjo1 family transposase	-0.804158	0.220735
LXB09_05630	UKV64523.1	GNAT family N-acetyltransferase	-0.141627	0.793334
LXB09_05635	UKV64524.1	methionine gamma-lyase family protein	-1.29513	0.012337
LXB09_05640	UKV64525.1	putative ornithine decarboxylase	1.38903	0.0068032
LXB09_05645	UKV64526.1	APC family permease	2.5224	4.51144e-06
LXB09_05650	UKV64527.1	peptidylprolyl isomerase	1.05612	0.134364
LXB09_05655	UKV64528.1	S8 family serine peptidase	-1.42351	0.00149024
LXB09_05660	UKV64529.1	YSIRK-type signal peptide-containing protein	-0.576651	0.392572
LXB09_05665	UKV64530.1	copper-translocating P-type ATPase	-0.655922	0.155273
LXB09_05670	UKV64531.1	cupredoxin domain-containing protein	-0.844903	0.000196509
LXB09_05675	UKV64532.1	cupredoxin domain-containing protein	-1.60738	0.126955
LXB09_05680	UKV64533.1	CopY/TcrY family copper transport repressor	-0.492449	0.169051
LXB09_05685	UKV64534.1	beta-carotene 15,15'-monooxygenase	0.000243828	0.999972
LXB09_05690	UKV64535.1	hypothetical protein	-0.324796	0.235032
LXB09_05695	UKV64536.1	peptide deformylase	-0.412621	0.695424
LXB09_05700	UKV64537.1	helix-turn-helix domain-containing protein	0.327086	0.61744
LXB09_05705	UKV64538.1	NCS2 family permease	-0.603397	0.172917
LXB09_05710	UKV64539.1	NCS2 family permease	-0.616692	0.148366
LXB09_05715	UKV64540.1	MerR family transcriptional regulator	-0.779305	0.00132915
LXB09_05720	UKV64541.1	NCS2 family permease	-1.08836	0.122221
LXB09_05725	UKV64542.1	alpha-hydroxy-acid oxidizing protein	-0.953532	0.389472
LXB09_05730	UKV64543.1	deoxynucleoside kinase	-0.439875	0.0886408
LXB09_05735	UKV64544.1	deoxynucleoside kinase	-0.396765	0.109672
LXB09_05740	UKV64545.1	glucosamine-6-phosphate deaminase	-0.419753	0.829114
LXB09_05745	NA	aldo/keto reductase	-0.699652	0.000766278
LXB09_05750	UKV64546.1	sulfite exporter TauE/SafE family protein	0.0222074	0.948753
LXB09_05755	UKV64547.1	glucose PTS transporter subunit IIA	-2.5805	0.000104055
LXB09_05760	UKV64548.1	N-acetylmuramic acid 6-phosphate etherase	-1.12292	0.0386557
LXB09_05765	UKV64549.1	MupG family TIM beta-alpha barrel fold protein	-0.989758	0.0390932
LXB09_05770	UKV64550.1	MurR/RpiR family transcriptional regulator	-0.766292	0.315978
LXB09_05775	UKV64551.1	BMP family ABC transporter substrate-binding protein	-1.77118	0.0539833
LXB09_05780	UKV64552.1	phosphate/phosphite/phosphonate ABC transporter substrate-binding protein	0.200039	0.246427
LXB09_05785	UKV64553.1	prenyltransferase	0.446838	0.123235
LXB09_05790	UKV64554.1	thiol reductant ABC exporter subunit CydC	0.44996	0.03464
LXB09_05795	UKV64555.1	thiol reductant ABC exporter subunit CydD	-0.0652224	0.871585
LXB09_05800	UKV64556.1	cytochrome d ubiquinol oxidase subunit II	-0.425119	0.336508
LXB09_05805	UKV66043.1	cytochrome ubiquinol oxidase subunit I	-0.674058	0.358025
LXB09_05810	UKV64557.1	ATP-binding cassette domain-containing protein	-0.696122	0.472382
LXB09_05815	UKV64558.1	YdcF family protein	-0.563485	0.0636293
LXB09_05820	UKV64559.1	CPBP family intramembrane metalloprotease	-0.996771	0.0202621
LXB09_05825	UKV64560.1	DUF1440 domain-containing protein	-0.411793	0.385072
LXB09_05830	UKV64561.1	PTS galactitol transporter subunit IIC	-0.497367	0.317092
LXB09_05835	UKV64562.1	hypothetical protein	-0.477887	0.174052
LXB09_05840	UKV64563.1	hypothetical protein	0.325247	0.464894
LXB09_05845	UKV64564.1	DUF805 domain-containing protein	-1.97103	3.11742e-06
LXB09_05850	UKV64565.1	DUF969 domain-containing protein	-1.05522	0.282018
LXB09_05855	UKV64566.1	DUF979 domain-containing protein	-1.00007	0.00239483
LXB09_05860	UKV64567.1	pyroglutamyl-peptidase I	0.332694	0.275167
LXB09_05865	UKV64568.1	helix-turn-helix domain-containing protein	1.12723	0.0578358
LXB09_05870	UKV64569.1	ABC transporter ATP-binding protein/permease	0.226	0.589107
LXB09_05875	UKV64570.1	DUF4097 domain-containing protein	-0.568749	0.174052
LXB09_05880	UKV64571.1	cation:proton antiporter	-0.482136	0.128685
LXB09_05885	UKV64572.1	cadmium-translocating P-type ATPase	-0.801738	0.32554
LXB09_05890	UKV64573.1	CBS domain-containing protein	-0.280638	0.52098
LXB09_05895	UKV64574.1	hypothetical protein	0.0214095	0.936653
LXB09_05900	UKV64575.1	hypothetical protein	-0.827377	0.0601327
LXB09_05905	UKV64576.1	hypothetical protein	-0.838026	0.0115302
LXB09_05910	UKV64577.1	hypothetical protein	-0.638225	0.00960351
LXB09_05915	UKV64578.1	hypothetical protein	-1.45253	0.188711
LXB09_05920	UKV64579.1	hypothetical protein	-1.30027	9.45852e-07
LXB09_05925	UKV64580.1	teichoic acid D-Ala incorporation-associated protein DltX	-1.20879	0.293554
LXB09_05930	UKV64581.1	D-alanine--poly(phosphoribitol) ligase subunit DltA	-0.121938	0.908278
LXB09_05935	UKV64582.1	D-alanyl-lipoteichoic acid biosynthesis protein DltB	-1.15821	0.0605951
LXB09_05940	UKV64583.1	D-alanine--poly(phosphoribitol) ligase subunit DltC	-0.333275	0.379631
LXB09_05945	UKV64584.1	D-alanyl-lipoteichoic acid biosynthesis protein DltD	-0.0578656	0.945944
LXB09_05950	UKV66044.1	beta-lactamase family protein	-0.793044	0.624613
LXB09_05955	UKV64585.1	MFS transporter	-0.992126	0.000168361
LXB09_05960	UKV64586.1	hypothetical protein	-0.579928	0.143296
LXB09_05965	UKV64587.1	PTS transporter subunit EIIC	-0.0494728	0.967555
LXB09_05970	UKV66045.1	alpha/beta hydrolase	-0.589705	0.368626
LXB09_05975	UKV64588.1	ATP-dependent Clp protease ATP-binding subunit	-2.04975	0.000123015
LXB09_05980	UKV64589.1	amino acid permease	-0.877433	0.032481
LXB09_05985	NA	16S ribosomal RNA	-0.429949	0.681623
LXB09_05990	NA	tRNA-Ile	0.668076	0.124937
LXB09_05995	NA	tRNA-Ala	0.590241	0.00492294
LXB09_06000	NA	23S ribosomal RNA	-1.10801	0.14635
LXB09_06005	NA	5S ribosomal RNA	-0.831138	0.0035696
LXB09_06010	NA	tRNA-Asn	-3.75659	NA
LXB09_06090	UKV64593.1	DUF956 family protein	-3.94717	NA
LXB09_06095	UKV64594.1	amino acid permease	-2.87606	0.0530871
LXB09_06100	UKV64595.1	amino acid permease	-1.0294	0.0392786
LXB09_06105	UKV64596.1	gamma-glutamyl-gamma-aminobutyrate hydrolase family protein	-0.694242	0.390379
LXB09_06110	UKV64597.1	APC family permease	-0.636526	0.143405
LXB09_06115	UKV64598.1	aspartate--ammonia ligase	0.205634	0.694602
LXB09_06120	UKV64599.1	EamA family transporter	-0.111893	0.758268
LXB09_06125	UKV64600.1	amino acid permease	-0.813658	0.0351935
LXB09_06130	UKV64601.1	cobalamin biosynthesis protein CobQ	-0.175723	0.614266
LXB09_06135	UKV64602.1	bifunctional hydroxymethylpyrimidine kinase/phosphomethylpyrimidine kinase	-0.86469	0.0288709
LXB09_06140	UKV64603.1	tyrosine-protein phosphatase	-1.03763	0.0163581
LXB09_06145	NA	LacI family DNA-binding transcriptional regulator	-0.382455	0.129455
LXB09_06150	NA	sucrose-6-phosphate hydrolase	-0.766229	0.037581
LXB09_06155	UKV64604.1	sucrose-specific PTS transporter subunit IIBC	-0.294111	0.613577
LXB09_06160	UKV64605.1	helix-turn-helix domain-containing protein	1.47764	0.00274089
LXB09_06165	UKV64606.1	O-acetyl-ADP-ribose deacetylase	0.712076	0.0684806
LXB09_06170	UKV64607.1	ABC transporter ATP-binding protein/permease	-0.132879	0.758247
LXB09_06175	UKV64608.1	type 1 glutamine amidotransferase	-0.320041	0.319136
LXB09_06180	NA	MFS transporter	-0.764834	0.08467
LXB09_06185	UKV64609.1	cytochrome C5	-0.394754	0.464829
LXB09_06190	UKV64610.1	type I 3-dehydroquinate dehydratase	-0.199234	0.611551
LXB09_06195	UKV64611.1	DUF4931 domain-containing protein	-0.517269	0.0219373
LXB09_06200	UKV64612.1	MurR/RpiR family transcriptional regulator	-1.22934	0.0444514
LXB09_06205	UKV64613.1	class A beta-lactamase-related serine hydrolase	-0.582214	0.0220519
LXB09_06210	UKV66046.1	glycerophosphodiester phosphodiesterase	0.0580744	0.887301
LXB09_06215	UKV64614.1	PTS sugar transporter subunit IIC	2.15875	0.000135227
LXB09_06220	UKV64615.1	haloacid dehalogenase-like hydrolase	1.10041	0.00330713
LXB09_06225	UKV64616.1	hypothetical protein	-0.999858	0.0746535
LXB09_06230	UKV64617.1	hypothetical protein	-0.30541	0.607795
LXB09_06235	UKV64618.1	peroxide stress protein YaaA	-0.288297	0.247512
LXB09_06240	UKV64619.1	lysophospholipase	-0.664754	0.0824267
LXB09_06245	UKV64620.1	histidine phosphatase family protein	-1.2876	0.000269226
LXB09_06250	UKV64621.1	histidine phosphatase family protein	0.816099	0.0386557
LXB09_06255	UKV64622.1	TetR/AcrR family transcriptional regulator	1.49863	0.0389219
LXB09_06260	UKV64623.1	ABC transporter permease	1.47	0.0550656
LXB09_06265	UKV64624.1	ABC transporter ATP-binding protein	-0.293597	0.434275
LXB09_06270	UKV64625.1	PRD domain-containing protein	0.939632	0.0507232
LXB09_06275	UKV64626.1	PTS beta-glucoside transporter subunit IIBCA	1.06098	0.0320641
LXB09_06280	UKV64627.1	family 1 glycosylhydrolase	0.306267	0.409279
LXB09_06285	UKV64628.1	C69 family dipeptidase	-0.626989	0.0876153
LXB09_06290	UKV64629.1	hypothetical protein	-0.319341	0.629004
LXB09_06295	UKV66047.1	TetR/AcrR family transcriptional regulator	0.208989	0.571515
LXB09_06300	UKV64630.1	NADH-dependent flavin reductase subunit 1	-0.438659	0.130826
LXB09_06305	UKV64631.1	NADH-dependent flavin reductase subunit 2	-0.73766	0.0928633
LXB09_06310	UKV64632.1	MupG family TIM beta-alpha barrel fold protein	0.173752	0.656331
LXB09_06315	UKV64633.1	tyrosine-protein phosphatase	0.179746	0.770643
LXB09_06320	UKV64634.1	FAD:protein FMN transferase	-0.995937	0.196543
LXB09_06325	UKV64635.1	CvpA family protein	0.0256862	0.957785
LXB09_06330	UKV64636.1	16S rRNA (guanine(527)-N(7))-methyltransferase RsmG	-0.372637	0.661954
LXB09_06335	UKV64637.1	nucleoid occlusion protein	0.150377	0.65803
LXB09_06340	UKV64638.1	AAA family ATPase	0.518218	0.320006
LXB09_06345	UKV64639.1	ParB/RepB/Spo0J family partition protein	1.22615	0.00411995
LXB09_06350	UKV64640.1	DUF951 domain-containing protein	-1.86284	0.00511109
LXB09_06355	UKV64641.1	redox-regulated ATPase YchF	-0.350176	0.0530871
LXB09_06360	UKV64642.1	DUF1129 domain-containing protein	-0.1182	0.811191
LXB09_06365	UKV64643.1	ABC transporter ATP-binding protein/permease	-0.649812	0.0889386
LXB09_06370	UKV64644.1	ABC transporter ATP-binding protein/permease	-0.458182	0.607795
LXB09_06375	UKV64645.1	response regulator transcription factor	-1.36667	0.197726
LXB09_06380	UKV64646.1	HAMP domain-containing histidine kinase	0.491325	0.27459
LXB09_06385	UKV64647.1	UDP-N-acetylmuramoyl-L-alanyl-D-glutamate--2,6-diaminopimelate ligase	0.52794	0.142306
LXB09_06390	UKV64648.1	amino acid racemase	0.372061	0.396679
LXB09_06395	UKV64649.1	ABC transporter ATP-binding protein	-0.538414	0.0455358
LXB09_06400	UKV64650.1	ABC transporter permease	-0.671399	0.455864
LXB09_06405	UKV64651.1	glycoside hydrolase family 31 protein	-1.0631	0.0274821
LXB09_06410	UKV64652.1	DeoR/GlpR family DNA-binding transcription regulator	-0.973415	0.208626
LXB09_06415	UKV64653.1	1-phosphofructokinase	-0.959128	0.374628
LXB09_06420	UKV64654.1	fructose-specific PTS transporter subunit EIIC	0.0996947	0.847151
LXB09_06425	UKV64655.1	YSIRK-type signal peptide-containing protein	0.043215	0.895774
LXB09_06430	UKV64656.1	LPXTG cell wall anchor domain-containing protein	0.0471077	0.890917
LXB09_06435	UKV64657.1	Cof-type HAD-IIB family hydrolase	-0.624049	0.420367
LXB09_06440	UKV66048.1	metalloregulator ArsR/SmtB family transcription factor	0.0574473	0.899597
LXB09_06445	UKV64658.1	zinc ABC transporter substrate-binding protein	0.437171	0.325967
LXB09_06450	UKV64659.1	ATP-binding cassette domain-containing protein	0.555747	0.0290269
LXB09_06455	UKV64660.1	metal ABC transporter permease	-0.0204457	0.908616
LXB09_06460	UKV64661.1	L-lactate permease	-0.397706	0.313093
LXB09_06465	UKV64662.1	oligoendopeptidase F	-0.589058	0.35882
LXB09_06470	UKV64663.1	LCP family protein	-1.13788	0.142485
LXB09_06475	UKV64664.1	hypothetical protein	-0.133633	0.696222
LXB09_06480	UKV64665.1	hypothetical protein	-0.155429	0.713549
LXB09_06485	UKV64666.1	ATP-binding cassette domain-containing protein	-0.615985	0.0322977
LXB09_06490	UKV64667.1	threonine/serine exporter family protein	0.194919	0.562553
LXB09_06495	UKV64668.1	threonine/serine exporter family protein	-0.624233	0.129494
LXB09_06500	UKV64669.1	AbrB/MazE/SpoVT family DNA-binding domain-containing protein	0.740335	0.0470007
LXB09_06505	UKV64670.1	type II toxin-antitoxin system PemK/MazF family toxin	-0.878894	0.104118
LXB09_06510	UKV64671.1	hypothetical protein	-0.776563	0.157696
LXB09_06515	UKV64672.1	ribonucleotide-diphosphate reductase subunit beta	-0.93907	0.0490858
LXB09_06520	UKV64673.1	class Ib ribonucleoside-diphosphate reductase assembly flavoprotein NrdI	-0.897524	0.196345
LXB09_06525	UKV64674.1	LVIS_2131 family protein	-1.76916	0.115148
LXB09_06530	UKV64675.1	O-antigen ligase family protein	0.810734	0.194884
LXB09_06535	UKV64676.1	DUF2187 domain-containing protein	-0.396437	0.379631
LXB09_06540	UKV64677.1	guanylate kinase	0.748393	0.173942
LXB09_06545	UKV64678.1	NlpC/P60 family protein	2.75769	3.73102e-06
LXB09_06550	UKV64679.1	L,D-transpeptidase/peptidoglycan binding protein	0.517631	0.267126
LXB09_06555	UKV64680.1	GTPase HflX	-0.335602	0.248495
LXB09_06560	UKV64681.1	hypothetical protein	-0.651807	0.282014
LXB09_06565	UKV64682.1	ABC transporter ATP-binding protein	-0.838042	0.0463017
LXB09_06570	UKV64683.1	ABC transporter permease	-0.363446	0.610336
LXB09_06575	UKV64684.1	ABC transporter permease	-0.492274	0.435597
LXB09_06580	UKV64685.1	amino acid permease	-0.539016	0.0180689
LXB09_06585	UKV64686.1	ABC transporter ATP-binding protein	0.422628	0.0609793
LXB09_06590	UKV64687.1	FtsX-like permease family protein	-0.120782	0.770241
LXB09_06595	UKV64688.1	histidine phosphatase family protein	-0.198147	0.770643
LXB09_06600	UKV64689.1	hypothetical protein	-1.36532	0.00253289
LXB09_06605	UKV64690.1	hypothetical protein	-1.16145	0.0346317
LXB09_06610	UKV64691.1	exodeoxyribonuclease III	-0.241727	0.717054
LXB09_06615	UKV64692.1	glucose PTS transporter subunit IIA	-0.898598	0.35882
LXB09_06620	UKV64693.1	N-acetylmannosamine-6-phosphate 2-epimerase	0.0872654	0.891874
LXB09_06625	UKV64694.1	MurR/RpiR family transcriptional regulator	0.181985	0.807503
LXB09_06630	UKV64695.1	cation-translocating P-type ATPase	-0.791913	0.390379
LXB09_06635	UKV64696.1	hypothetical protein	-0.955502	0.26404
LXB09_06640	UKV64697.1	matrixin family metalloprotease	-2.84054	8.14524e-08
LXB09_06645	UKV66049.1	AAA family ATPase	-1.34865	0.00493917
LXB09_06650	UKV64698.1	C39 family peptidase	-1.04201	0.0502861
LXB09_06655	UKV64699.1	SGNH/GDSL hydrolase family protein	-0.458728	0.00215296
LXB09_06660	UKV64700.1	type I pantothenate kinase	2.33295	0.000615521
LXB09_06665	UKV64701.1	elongation factor P	-0.669961	0.188613
LXB09_06670	UKV64702.1	YPDG domain-containing protein	-1.00384	0.0304485
LXB09_06675	NA	family 1 glycosylhydrolase	-0.253148	0.548849
LXB09_06680	UKV64703.1	EamA family transporter	-0.629745	0.061509
LXB09_06685	UKV64704.1	oligopeptide ABC transporter substrate-binding protein	1.31847	0.0686928
LXB09_06690	UKV64705.1	PTS sugar transporter subunit IIB	1.07328	0.0607091
LXB09_06695	UKV64706.1	PTS sugar transporter subunit IIC	0.113261	0.841278
LXB09_06700	UKV64707.1	PTS system mannose/fructose/sorbose family transporter subunit IID	-0.739026	0.563887
LXB09_06705	UKV64708.1	hypothetical protein	0.470741	0.0350205
LXB09_06710	UKV64709.1	S-ribosylhomocysteine lyase	0.366481	0.330476
LXB09_06715	UKV64710.1	vitamin B12 independent methionine synthase	-0.633727	0.532052
LXB09_06720	UKV64711.1	cation:dicarboxylase symporter family transporter	-0.873235	0.311285
LXB09_06725	UKV64712.1	IS30-like element ISLjo1 family transposase	-1.01558	0.300533
LXB09_06730	NA	PAS domain-containing protein	-1.04776	0.330439
LXB09_06735	UKV64713.1	GntR family transcriptional regulator	-0.893915	0.146597
LXB09_06740	UKV64714.1	PTS N-acetylgalactosamine transporter subunit IIB	-0.510376	0.142306
LXB09_06745	UKV64715.1	PTS N-acetylgalactosamine transporter subunit IIC	-0.620177	0.000925387
LXB09_06750	UKV64716.1	PTS N-acetylgalactosamine transporter subunit IID	-0.7563	0.17147
LXB09_06755	UKV64717.1	multidrug transporter	-0.688214	0.269725
LXB09_06760	UKV64718.1	large-conductance mechanosensitive channel protein MscL	1.05199	0.0530871
LXB09_06765	UKV64719.1	YSIRK-type signal peptide-containing protein	1.29348	0.00180727
LXB09_06770	UKV64720.1	nicotinamide riboside transporter PnuC	2.01653	4.14426e-05
LXB09_06775	UKV64721.1	PAS domain-containing protein	2.53892	4.37326e-08
LXB09_06780	UKV64722.1	peptidase T	1.1477	0.0430449
LXB09_06785	UKV64723.1	DUF3290 domain-containing protein	-0.175987	0.589107
LXB09_06790	UKV64724.1	DUF421 domain-containing protein	0.652393	0.0630644
LXB09_06795	UKV64725.1	Sir2 family NAD-dependent protein deacetylase	-0.8284	0.126658
LXB09_06800	UKV64726.1	3'-5' exonuclease	0.567584	0.192189
LXB09_06805	UKV64727.1	low temperature requirement protein A	-0.102503	0.711527
LXB09_06810	UKV64728.1	aldo/keto reductase	-0.260922	0.726206
LXB09_06815	UKV64729.1	DNA/RNA non-specific endonuclease	-0.402016	0.123114
LXB09_06820	UKV64730.1	C69 family dipeptidase	-0.626893	0.0301446
LXB09_06825	UKV64731.1	ABC transporter ATP-binding protein	-1.14843	0.00619789
LXB09_06830	UKV64732.1	sugar ABC transporter permease	-1.67007	3.88858e-05
LXB09_06835	UKV64733.1	carbohydrate ABC transporter permease	-0.439743	0.185736
LXB09_06840	UKV64734.1	MBL fold metallo-hydrolase	0.142138	0.662129
LXB09_06845	UKV64735.1	extracellular solute-binding protein	-0.476952	0.524806
LXB09_06850	UKV64736.1	DUF1304 domain-containing protein	-1.11134	0.0185566
LXB09_06855	UKV64737.1	MarR family transcriptional regulator	-0.670214	0.243715
LXB09_06860	UKV64738.1	GNAT family N-acetyltransferase	-0.114012	0.770643
LXB09_06865	UKV64739.1	GNAT family N-acetyltransferase	-0.566705	0.129455
LXB09_06870	UKV64740.1	N-acetylglucosamine kinase	-0.817143	0.0227323
LXB09_06875	UKV64741.1	class A beta-lactamase-related serine hydrolase	-1.06258	0.000394424
LXB09_06880	UKV64742.1	TetR/AcrR family transcriptional regulator	2.55857	1.26992e-05
LXB09_06885	UKV64743.1	MMPL family transporter	1.72526	0.00208065
LXB09_06890	UKV64744.1	Cof-type HAD-IIB family hydrolase	1.91354	0.00176197
LXB09_06895	UKV64745.1	VTT domain-containing protein	-0.936357	0.0618666
LXB09_06900	UKV64746.1	zinc ribbon domain-containing protein	-0.108195	0.602202
LXB09_06905	UKV64747.1	NAD-dependent succinate-semialdehyde dehydrogenase	-0.550839	0.490633
LXB09_06910	UKV64748.1	helix-turn-helix transcriptional regulator	-0.811911	0.0273097
LXB09_06915	UKV64749.1	alpha/beta hydrolase	-0.433071	0.511023
LXB09_06920	UKV64750.1	VTT domain-containing protein	-0.846266	0.158217
LXB09_06925	UKV64751.1	GNAT family N-acetyltransferase	-0.953604	0.00719891
LXB09_06930	UKV64752.1	serine--tRNA ligase	-0.38879	0.232241
LXB09_06935	NA	16S ribosomal RNA	0.748581	0.264729
LXB09_06940	NA	23S ribosomal RNA	1.21726	0.0492104
LXB09_06945	NA	5S ribosomal RNA	-0.221754	0.559562
LXB09_06950	NA	tRNA-Val	-0.356766	0.271903
LXB09_06955	NA	tRNA-Lys	-0.812864	0.146572
LXB09_06960	NA	tRNA-Leu	-2.03161	NA
LXB09_07050	NA	tRNA-Asp	-2.5089	0.103086
LXB09_07055	NA	tRNA-Phe	-0.891508	0.287642
LXB09_07060	NA	tRNA-Tyr	-0.81589	0.209733
LXB09_07110	NA	16S ribosomal RNA	-1.26737	NA
LXB09_07115	NA	23S ribosomal RNA	0.432703	0.119046
LXB09_07120	NA	5S ribosomal RNA	0.388175	0.392308
LXB09_07125	NA	tRNA-Val	0.218624	0.596531
LXB09_07130	NA	tRNA-Lys	-0.795572	0.122221
LXB09_07135	NA	tRNA-Leu	-1.1764	NA
LXB09_07225	UKV64758.1	amino acid permease	-2.70166	0.0516374
LXB09_07230	UKV64759.1	bifunctional acetaldehyde-CoA/alcohol dehydrogenase	-0.549899	NA
LXB09_07240	NA	carboxymuconolactone decarboxylase family protein	-0.882401	NA
LXB09_07245	UKV64761.1	TerB N-terminal domain-containing protein	-3.20571	0.00281039
LXB09_07250	UKV64762.1	ATP-binding protein	-0.216585	0.614266
LXB09_07255	UKV64763.1	DEAD/DEAH box helicase	-1.00527	0.204656
LXB09_07260	UKV64764.1	UDP-glucose 4-epimerase GalE	0.022105	0.975289
LXB09_07265	UKV64765.1	TIGR02452 family protein	-0.583959	0.0492104
LXB09_07270	UKV64766.1	FAD-dependent oxidoreductase	-0.727166	0.0157111
LXB09_07275	UKV64767.1	aldo/keto reductase	-0.397928	0.35503
LXB09_07280	NA	tRNA-Thr	-0.163276	0.762114
LXB09_07285	UKV66050.1	GNAT family N-acetyltransferase	-0.474215	0.179714
LXB09_07290	UKV64768.1	phosphate-starvation-inducible protein PsiE	-0.0437483	0.940219
LXB09_07295	UKV64769.1	putative ABC transporter permease	-0.510352	0.566639
LXB09_07300	UKV64770.1	hypothetical protein	-0.933286	0.312943
LXB09_07305	UKV64771.1	cell surface protein	-1.38358	0.331444
LXB09_07310	NA	tRNA-Gln	-0.204698	0.635119
LXB09_07315	UKV64772.1	DUF898 domain-containing protein	1.25407	0.0528622
LXB09_07320	NA	SIS domain-containing protein	-1.21662	0.164666
LXB09_07325	UKV64773.1	L-lactate dehydrogenase	-0.143258	0.796956
LXB09_07330	NA	tRNA-Tyr	0.0491779	0.956951
LXB09_07335	NA	tRNA-Gln	-0.821096	0.542283
LXB09_07340	UKV64774.1	rhodanese-like domain-containing protein	-0.193374	0.890917
LXB09_07345	UKV64775.1	hypothetical protein	-0.476175	0.688759
LXB09_07350	UKV64776.1	GntR family transcriptional regulator	-0.321058	0.527555
LXB09_07355	UKV64777.1	glycerol-3-phosphate cytidylyltransferase	0.231346	NA
LXB09_07360	UKV64778.1	WecB/TagA/CpsF family glycosyltransferase	-1.67443	0.249067
LXB09_07365	UKV64779.1	glycosyltransferase	0.146782	0.770643
LXB09_07370	UKV64780.1	glycosyltransferase family 2 protein	0.114522	0.654774
LXB09_07375	UKV64781.1	nicotinate phosphoribosyltransferase	-0.117292	0.715991
LXB09_07380	UKV64782.1	ammonia-dependent NAD(+) synthetase	-0.875374	0.0918691
LXB09_07385	UKV64783.1	AAA family ATPase	-0.158945	0.662129
LXB09_07390	UKV64784.1	calcium-translocating P-type ATPase, PMCA-type	0.66157	0.151025
LXB09_07395	UKV64785.1	ABC transporter ATP-binding protein/permease	-0.31826	0.0802953
LXB09_07400	UKV64786.1	helix-turn-helix domain-containing protein	0.280148	0.462212
LXB09_07405	UKV64787.1	CDP-glycerol--glycerophosphate glycerophosphotransferase	0.385405	0.275167
LXB09_07410	UKV64788.1	oligosaccharide flippase family protein	-0.46747	0.196883
LXB09_07415	UKV64789.1	glycosyl transferase	0.224846	0.559562
LXB09_07420	UKV64790.1	SprT family protein	1.26434	0.0018609
LXB09_07425	NA	tRNA-Leu	1.66975	7.95434e-05
LXB09_07430	UKV64791.1	ECF transporter S component	-0.849475	0.000663923
LXB09_07435	UKV64792.1	glycoside hydrolase family 73 protein	-0.523547	0.151779
LXB09_07440	UKV64793.1	DNA helicase PcrA	-0.561713	0.296205
LXB09_07445	UKV64794.1	NAD-dependent DNA ligase LigA	-0.522854	0.670058
LXB09_07450	UKV64795.1	CamS family sex pheromone protein	-0.661518	NA
LXB09_07455	UKV64796.1	Asp-tRNA(Asn)/Glu-tRNA(Gln) amidotransferase subunit GatC	1.31718	0.0121166
LXB09_07460	UKV64797.1	Asp-tRNA(Asn)/Glu-tRNA(Gln) amidotransferase subunit GatA	-0.407809	0.48116
LXB09_07465	UKV64798.1	Asp-tRNA(Asn)/Glu-tRNA(Gln) amidotransferase subunit GatB	0.519173	0.224592
LXB09_07470	UKV64799.1	diacylglycerol kinase	0.379414	0.390379
LXB09_07475	UKV64800.1	IS200/IS605-like element ISLjo5 family transposase	0.338696	0.374887
LXB09_07480	UKV64801.1	transposase	2.06993	0.0195371
LXB09_07485	UKV64802.1	Cof-type HAD-IIB family hydrolase	-0.539254	0.20873
LXB09_07490	UKV64803.1	LPXTG cell wall anchor domain-containing protein	-0.863213	0.247512
LXB09_07495	UKV64804.1	hypothetical protein	-0.927531	0.185736
LXB09_07500	UKV64805.1	SP_1767 family glycosyltransferase	2.41822	0.000752577
LXB09_07505	UKV64806.1	SP_1767 family glycosyltransferase	-0.832856	0.0894648
LXB09_07510	UKV64807.1	SP_1767 family glycosyltransferase	-0.447651	0.0507232
LXB09_07515	UKV64808.1	Bax inhibitor-1/YccA family protein	-0.4584	0.0357604
LXB09_07520	UKV64809.1	energy-coupling factor transporter transmembrane protein EcfT	0.554024	0.0326354
LXB09_07525	UKV64810.1	ABC transporter ATP-binding protein	0.806054	0.0502861
LXB09_07530	UKV64811.1	ECF-type riboflavin transporter substrate-binding protein	0.474445	0.132744
LXB09_07535	UKV64812.1	S-adenosyl-l-methionine hydroxide adenosyltransferase family protein	-0.305468	0.412513
LXB09_07540	UKV64813.1	Na+/H+ antiporter NhaC	-1.38447	0.0111716
LXB09_07545	UKV64814.1	ABC transporter ATP-binding protein	-0.363982	0.512823
LXB09_07550	UKV64815.1	MFS transporter permease	-0.0237368	0.932574
LXB09_07555	UKV64816.1	23S rRNA (uracil(1939)-C(5))-methyltransferase RlmD	1.51145	0.000767969
LXB09_07560	UKV66051.1	hypothetical protein	1.36836	0.026283
LXB09_07565	UKV64817.1	heavy metal translocating P-type ATPase	0.626213	0.249896
LXB09_07570	UKV64818.1	heavy-metal-associated domain-containing protein	0.783736	0.0530871
LXB09_07575	UKV64819.1	DNA-binding protein	1.31873	0.0102615
LXB09_07580	UKV64820.1	Crp/Fnr family transcriptional regulator	0.415893	0.207397
LXB09_07585	UKV64821.1	hypothetical protein	1.12921	0.0031314
LXB09_07590	UKV64822.1	hypothetical protein	-0.135803	0.614266
LXB09_07595	UKV64823.1	hypothetical protein	-0.104844	0.945944
LXB09_07600	UKV64824.1	beta-lactamase family protein	-0.0255167	0.975317
LXB09_07605	UKV64825.1	aminoglycoside 3'-phosphotransferase	-0.246995	0.540488
LXB09_07610	UKV64826.1	Rpn family recombination-promoting nuclease/putative transposase	0.169833	0.869591
LXB09_07615	UKV64827.1	hypothetical protein	-0.927142	0.311285
LXB09_07620	UKV64828.1	HTH domain-containing protein	-0.572085	0.671062
LXB09_07625	UKV64829.1	IS30-like element ISLjo1 family transposase	0.015658	0.963715
LXB09_07630	UKV64830.1	PRD domain-containing protein	0.0203943	0.974596
LXB09_07635	UKV64831.1	PTS sugar transporter subunit IIA	-0.214144	0.826292
LXB09_07640	UKV64832.1	PTS sugar transporter subunit IIA	-1.33207	0.247512
LXB09_07645	UKV64833.1	PTS galactitol transporter subunit IIC	-0.000831065	0.99949
LXB09_07650	UKV64834.1	PTS sugar transporter subunit IIB	-1.26971	0.0405966
LXB09_07655	UKV66052.1	NUDIX hydrolase	-0.374851	0.248689
LXB09_07660	UKV64835.1	YSIRK-type signal peptide-containing protein	0.663111	0.205102
LXB09_07665	NA	tRNA-Leu	0.957979	0.0364045
LXB09_07670	UKV64836.1	RluA family pseudouridine synthase	0.0570207	0.831934
LXB09_07675	UKV64837.1	PBP1A family penicillin-binding protein	-0.405224	0.596563
LXB09_07680	UKV64838.1	YlbF family regulator	-0.111054	0.807503
LXB09_07685	UKV64839.1	DNA repair exonuclease	-0.351986	0.275167
LXB09_07690	UKV64840.1	AAA family ATPase	-1.78571	0.116453
LXB09_07695	UKV64841.1	HD domain-containing protein	0.145096	0.701311
LXB09_07700	UKV64842.1	peptidylprolyl isomerase	0.431339	0.355014
LXB09_07705	UKV64843.1	YtxH domain-containing protein	-0.147386	0.859308
LXB09_07710	UKV64844.1	hypothetical protein	0.148852	0.740631
LXB09_07715	UKV64845.1	HIT family protein	-0.82424	0.0358224
LXB09_07720	UKV64846.1	ABC transporter ATP-binding protein	-0.321345	0.207514
LXB09_07725	UKV64847.1	ABC transporter permease	-0.447747	0.613577
LXB09_07730	UKV64848.1	tRNA (guanosine(46)-N7)-methyltransferase TrmB	-0.529777	0.69354
LXB09_07735	UKV64849.1	hypothetical protein	-0.61892	0.584446
LXB09_07740	UKV64850.1	thioredoxin family protein	-0.870857	0.0802953
LXB09_07745	UKV64851.1	DUF4479 and tRNA-binding domain-containing protein	0.0977807	0.830349
LXB09_07750	UKV64852.1	copper homeostasis protein CutC	-0.441204	0.0430355
LXB09_07755	UKV64853.1	UDP-N-acetylmuramate--L-alanine ligase	-1.08614	0.0241379
LXB09_07760	UKV64854.1	GntR family transcriptional regulator	-0.57347	0.445682
LXB09_07765	NA	deoxyribose-phosphate aldolase	-0.649575	0.611551
LXB09_07770	UKV64855.1	DNA polymerase I	-0.242989	0.72213
LXB09_07775	UKV64856.1	DNA-formamidopyrimidine glycosylase	1.30878	0.00721997
LXB09_07780	UKV64857.1	dephospho-CoA kinase	-0.733047	0.0901423
LXB09_07785	UKV64858.1	transcriptional regulator NrdR	-0.613081	0.0437569
LXB09_07790	UKV64859.1	DnaD domain protein	-1.0371	0.0163581
LXB09_07795	UKV64860.1	primosomal protein DnaI	-0.650485	0.114054
LXB09_07800	UKV64861.1	threonine--tRNA ligase	-0.0378839	0.938584
LXB09_07805	UKV64862.1	LytTR family transcriptional regulator	-1.25311	0.106788
LXB09_07810	UKV64863.1	DUF3021 domain-containing protein	-0.998775	0.136198
LXB09_07815	UKV64864.1	hypothetical protein	-0.812913	0.207973
LXB09_07820	UKV64865.1	IS3 family transposase	0.0846493	0.839596
LXB09_07825	UKV64866.1	CPBP family intramembrane metalloprotease	-1.11144	0.356
LXB09_07830	UKV64867.1	translation initiation factor IF-3	-1.30996	0.295854
LXB09_07835	UKV64868.1	50S ribosomal protein L35	-0.701259	0.318099
LXB09_07840	UKV64869.1	50S ribosomal protein L20	-1.51479	0.094235
LXB09_07845	UKV64870.1	adenosine deaminase	-0.624039	0.582138
LXB09_07850	UKV64871.1	YqeG family HAD IIIA-type phosphatase	-2.2713	0.0661496
LXB09_07855	UKV64872.1	ribosome biogenesis GTPase YqeH	-0.740433	0.00942277
LXB09_07860	UKV64873.1	nicotinate-nucleotide adenylyltransferase	-1.32229	0.134846
LXB09_07865	UKV64874.1	bis(5'-nucleosyl)-tetraphosphatase (symmetrical) YqeK	0.00224493	0.99949
LXB09_07870	UKV64875.1	ribosome silencing factor	-1.64174	0.0444404
LXB09_07875	UKV64876.1	nucleotidyltransferase	-0.383257	0.57665
LXB09_07880	UKV64877.1	DUF177 domain-containing protein	-0.882289	0.0249818
LXB09_07885	UKV64878.1	response regulator transcription factor	-0.0957472	0.822019
LXB09_07890	UKV64879.1	HAMP domain-containing histidine kinase	0.204962	0.607795
LXB09_07895	UKV64880.1	membrane protein insertase YidC	-0.296253	0.427139
LXB09_07900	UKV64881.1	acylphosphatase	0.0888496	0.935547
LXB09_07905	UKV64882.1	RNA methyltransferase	-0.768311	0.100819
LXB09_07910	UKV64883.1	helix-turn-helix transcriptional regulator	-1.46868	0.180187
LXB09_07915	UKV64884.1	phenylalanine--tRNA ligase subunit alpha	-0.732431	0.0232472
LXB09_07920	UKV64885.1	phenylalanine--tRNA ligase subunit beta	-1.02954	0.00453894
LXB09_07925	UKV64886.1	endolytic transglycosylase MltG	0.222694	0.613577
LXB09_07930	UKV64887.1	transcription elongation factor GreA	1.3874	0.00739658
LXB09_07935	UKV64888.1	YfhO family protein	-0.283418	0.225602
LXB09_07940	UKV64889.1	penicillin-binding protein 2	0.159045	0.682849
LXB09_07945	UKV64890.1	50S ribosomal protein L33	-0.436016	0.200562
LXB09_07950	UKV64891.1	5-formyltetrahydrofolate cyclo-ligase	-0.258955	0.269725
LXB09_07955	UKV64892.1	rhomboid family intramembrane serine protease	-0.48782	0.245387
LXB09_07960	UKV64893.1	YqgQ family protein	-1.39099	0.0472349
LXB09_07965	UKV64894.1	rhodanese-like domain-containing protein	1.01893	0.109552
LXB09_07970	UKV64895.1	DUF3042 family protein	0.45731	0.317092
LXB09_07975	NA	tRNA (adenosine(37)-N6)-dimethylallyltransferase MiaA	0.997844	0.425902
LXB09_07980	UKV64896.1	glutamine synthetase family protein	-1.35621	0.0565637
LXB09_07985	UKV64897.1	MFS transporter	-0.608434	0.138576
LXB09_07990	UKV64898.1	Cof-type HAD-IIB family hydrolase	-1.87775	0.0651146
LXB09_07995	UKV64899.1	hypothetical protein	-1.09144	0.0539833
LXB09_08000	UKV64900.1	alpha/beta hydrolase	-0.549159	0.298748
LXB09_08005	UKV64901.1	thiolase family protein	0.112509	0.790025
LXB09_08010	UKV64902.1	hydroxymethylglutaryl-CoA reductase, degradative	-1.09297	0.0703515
LXB09_08015	UKV64903.1	hydroxymethylglutaryl-CoA synthase	-0.438355	0.109815
LXB09_08020	UKV64904.1	23S rRNA (uracil(1939)-C(5))-methyltransferase RlmD	-1.12543	0.000528787
LXB09_08025	UKV64905.1	recombination regulator RecX	0.157428	0.770643
LXB09_08030	NA	DUF402 domain-containing protein	-0.11943	0.80696
LXB09_08035	UKV64906.1	hypothetical protein	-0.961218	0.132234
LXB09_08040	UKV64907.1	hypothetical protein	-0.998228	0.139518
LXB09_08045	UKV64908.1	hemolysin family protein	-1.03197	0.372179
LXB09_08050	NA	peptide chain release factor 3	1.76855	0.0023831
LXB09_08055	UKV64909.1	DUF1827 family protein	0.224351	0.52681
LXB09_08060	UKV64910.1	AAA family ATPase	0.847087	0.118617
LXB09_08065	UKV64911.1	hypothetical protein	0.810819	0.13843
LXB09_08070	UKV64912.1	phosphocarrier protein HPr	2.11315	0.0101994
LXB09_08075	UKV64913.1	phosphoenolpyruvate--protein phosphotransferase	-0.713104	0.267501
LXB09_08080	UKV64914.1	transcriptional regulator Spx	-0.934139	0.000438605
LXB09_08085	UKV64915.1	adaptor protein MecA	-0.367172	0.613577
LXB09_08090	UKV66053.1	competence protein	-0.489153	0.145169
LXB09_08095	UKV64916.1	DsbA family protein	-0.551696	0.49401
LXB09_08100	UKV64917.1	CYTH domain-containing protein	-1.27496	0.247512
LXB09_08105	UKV64918.1	GTP pyrophosphokinase family protein	-1.1677	0.13848
LXB09_08110	UKV64919.1	NAD kinase	-1.55822	0.00814078
LXB09_08115	UKV64920.1	RluA family pseudouridine synthase	-0.30897	0.38533
LXB09_08120	UKV64921.1	oleate hydratase	-0.985631	0.0539833
LXB09_08125	NA	DUF2075 domain-containing protein	0.15777	0.807503
LXB09_08130	UKV64922.1	IS30-like element ISLjo1 family transposase	0.284338	0.480779
LXB09_08135	UKV64923.1	DUF2075 domain-containing protein	-0.107119	0.726206
LXB09_08140	UKV64924.1	lactonase family protein	-0.51361	0.0570824
LXB09_08145	UKV64925.1	PTS glucitol/sorbitol transporter subunit IIA	-0.842125	0.0011354
LXB09_08150	UKV64926.1	AI-2E family transporter	-0.926034	0.0208973
LXB09_08155	UKV64927.1	tRNA (cytidine(34)-2'-O)-methyltransferase	-0.408226	0.726206
LXB09_08160	UKV64928.1	DUF1149 family protein	-1.29886	0.0861524
LXB09_08165	UKV64929.1	DNA translocase FtsK	-0.233002	0.695635
LXB09_08170	UKV64930.1	insulinase family protein	-0.36888	0.327787
LXB09_08175	UKV64931.1	insulinase family protein	-0.308297	0.503967
LXB09_08180	UKV64932.1	SDR family NAD(P)-dependent oxidoreductase	-0.596902	0.207571
LXB09_08185	UKV64933.1	DUF4115 domain-containing protein	-0.53275	0.0928633
LXB09_08190	UKV64934.1	CDP-diacylglycerol--glycerol-3-phosphate 3-phosphatidyltransferase	0.0838845	0.893917
LXB09_08195	UKV64935.1	recombinase RecA	-0.401236	0.0501805
LXB09_08200	UKV64936.1	ribonuclease Y	-0.517559	0.317092
LXB09_08205	UKV64937.1	undecaprenyl/decaprenyl-phosphate alpha-N-acetylglucosaminyl 1-phosphate transferase	-0.765375	0.0558214
LXB09_08210	UKV64938.1	YigZ family protein	-0.72941	0.267126
LXB09_08215	UKV66054.1	DEAD/DEAH box helicase family protein	-0.55287	0.262218
LXB09_08220	UKV64939.1	ComF family protein	-1.31346	0.0296417
LXB09_08225	UKV64940.1	ribosome-associated translation inhibitor RaiA	-1.15418	0.11837
LXB09_08230	UKV64941.1	preprotein translocase subunit SecA	-1.2034	0.132312
LXB09_08235	UKV64942.1	peptide chain release factor 2	-1.43488	0.00130232
LXB09_08240	UKV64943.1	hypothetical protein	0.34013	0.504155
LXB09_08245	UKV64944.1	HPr(Ser) kinase/phosphatase	0.469145	0.146885
LXB09_08250	UKV64945.1	prolipoprotein diacylglyceryl transferase	0.0827491	0.770643
LXB09_08255	UKV64946.1	NAD(P)H-dependent glycerol-3-phosphate dehydrogenase	-1.38914	0.198901
LXB09_08260	UKV64947.1	thioredoxin-disulfide reductase	-0.745673	0.0611295
LXB09_08265	UKV64948.1	SEC10/PgrA surface exclusion domain-containing protein	-0.0939382	0.821255
LXB09_08270	UKV64949.1	hypothetical protein	-1.5093	NA
LXB09_08275	UKV64950.1	UDP-glucose 4-epimerase GalE	-0.951952	0.0220059
LXB09_08280	UKV64951.1	beta-galactosidase small subunit	-0.661818	0.00264063
LXB09_08285	UKV64952.1	beta-galactosidase	-0.92422	0.157921
LXB09_08290	UKV64953.1	LacI family DNA-binding transcriptional regulator	-0.762577	0.464047
LXB09_08295	UKV64954.1	glycoside-pentoside-hexuronide (GPH):cation symporter	0.0244686	0.946094
LXB09_08300	UKV64955.1	beta-galactosidase	-0.267606	0.629677
LXB09_08305	UKV64956.1	galactokinase	-0.8867	0.25453
LXB09_08310	UKV64957.1	UDP-glucose--hexose-1-phosphate uridylyltransferase	0.107152	0.74673
LXB09_08315	UKV64958.1	galactose mutarotase	-0.131007	0.725926
LXB09_08320	UKV64959.1	phospho-sugar mutase	-1.28076	0.0915842
LXB09_08325	UKV64960.1	excinuclease ABC subunit UvrB	0.930375	0.021217
LXB09_08330	UKV64961.1	excinuclease ABC subunit UvrA	0.873951	0.0982043
LXB09_08335	UKV64962.1	DUF308 domain-containing protein	-0.702681	0.189837
LXB09_08340	UKV64963.1	RNase adapter RapZ	-0.731599	0.0278706
LXB09_08345	UKV64964.1	YvcK family protein	-0.575062	0.119495
LXB09_08350	UKV64965.1	DNA-binding protein WhiA	-1.01161	0.185949
LXB09_08355	UKV64966.1	ATP-dependent Clp endopeptidase proteolytic subunit ClpP	-0.693023	0.0249818
LXB09_08360	UKV64967.1	amino acid permease	-0.440929	0.173458
LXB09_08365	UKV64968.1	hypothetical protein	-1.10451	0.183531
LXB09_08370	UKV64969.1	type I glyceraldehyde-3-phosphate dehydrogenase	-1.10188	0.000285872
LXB09_08375	UKV64970.1	phosphoglycerate kinase	-0.979532	0.00127801
LXB09_08380	UKV64971.1	triose-phosphate isomerase	-2.1385	0.0686505
LXB09_08385	UKV64972.1	phosphopyruvate hydratase	-1.05694	0.0151305
LXB09_08390	UKV66055.1	preprotein translocase subunit SecG	-0.256435	0.571515
LXB09_08395	UKV64973.1	ribonuclease R	-1.86938	0.0326838
LXB09_08400	UKV64974.1	SsrA-binding protein SmpB	-1.41289	0.00165506
LXB09_08405	UKV64975.1	GNAT family N-acetyltransferase	-1.67658	0.0913777
LXB09_08410	UKV64976.1	IS30-like element ISLjo1 family transposase	-1.8959	0.0804933
LXB09_08415	UKV64977.1	TetR/AcrR family transcriptional regulator C-terminal domain-containing protein	-1.71382	0.00198804
LXB09_08420	UKV64978.1	hypothetical protein	-2.022	0.0843407
LXB09_08425	UKV64979.1	Cof-type HAD-IIB family hydrolase	-0.720421	0.0121276
LXB09_08430	UKV64980.1	uracil-DNA glycosylase	-0.595476	0.318099
LXB09_08435	UKV64981.1	phosphate acetyltransferase	-0.637848	0.185668
LXB09_08440	UKV64982.1	tRNA (adenosine(37)-N6)-threonylcarbamoyltransferase complex ATPase subunit type 1 TsaE	2.81779	7.12697e-05
LXB09_08445	UKV64983.1	3'-5' exonuclease	2.94902	9.82658e-05
LXB09_08450	UKV64984.1	UDP-N-acetylmuramate dehydrogenase	2.69905	0.000168361
LXB09_08455	UKV64985.1	ABC transporter ATP-binding protein	0.127497	0.758247
LXB09_08460	UKV64986.1	ABC transporter permease	-1.02999	0.0467573
LXB09_08465	UKV64987.1	ABC transporter permease	-0.913316	0.0334167
LXB09_08470	UKV64988.1	ABC transporter substrate-binding protein	-1.37242	0.0487075
LXB09_08475	UKV64989.1	diadenylate cyclase CdaA	-1.49223	0.0028886
LXB09_08480	UKV64990.1	CdaR family protein	-0.539119	0.11837
LXB09_08485	UKV64991.1	phosphoglucosamine mutase	-0.24033	0.613577
LXB09_08490	UKV64992.1	Cof-type HAD-IIB family hydrolase	0.19432	0.770643
LXB09_08495	UKV64993.1	CrcB family protein	-0.647336	0.192417
LXB09_08500	UKV64994.1	fluoride efflux transporter CrcB	0.0121539	0.978032
LXB09_08505	UKV64995.1	DUF4097 domain-containing protein	0.336595	0.582138
LXB09_08510	UKV64996.1	hypothetical protein	-0.339425	0.330439
LXB09_08515	UKV64997.1	alpha/beta hydrolase	-0.0676669	0.890917
LXB09_08520	UKV64998.1	zinc ABC transporter substrate-binding protein	-0.51753	0.202592
LXB09_08525	UKV64999.1	bifunctional phosphopantothenoylcysteine decarboxylase/phosphopantothenate--cysteine ligase CoaBC	-0.802108	0.175144
LXB09_08530	UKV65000.1	VanZ family protein	0.440126	0.562553
LXB09_08535	UKV65001.1	YebC/PmpR family DNA-binding transcriptional regulator	-0.558543	0.145169
LXB09_08540	UKV65002.1	Flp pilus assembly complex ATPase component TadA	-0.93683	0.0164283
LXB09_08545	UKV65003.1	type II secretion system F family protein	-1.11825	0.0646753
LXB09_08550	UKV65004.1	prepilin-type N-terminal cleavage/methylation domain-containing protein	2.58828	0.000452389
LXB09_08555	NA	prepilin-type N-terminal cleavage/methylation domain-containing protein	-0.330075	0.296237
LXB09_08560	UKV66059.1	hypothetical protein	-0.51774	0.191319
LXB09_08565	UKV65005.1	type II secretion system protein	0.113304	0.837451
LXB09_08570	UKV65006.1	competence protein ComGE	-0.316049	0.434046
LXB09_08575	UKV65007.1	class I SAM-dependent methyltransferase	0.0273672	0.956951
LXB09_08580	UKV65008.1	acetate kinase	0.727446	0.577265
LXB09_08585	NA	transfer-messenger RNA	2.14668	NA
LXB09_08590	UKV65009.1	site-specific integrase	0.89701	0.134089
LXB09_08595	UKV65010.1	hypothetical protein	0.614723	0.718372
LXB09_08600	UKV65011.1	PH domain-containing protein	-0.806809	0.298748
LXB09_08605	UKV65012.1	ImmA/IrrE family metallo-endopeptidase	-0.672525	0.100819
LXB09_08610	UKV65013.1	helix-turn-helix domain-containing protein	-0.0442125	0.911548
LXB09_08615	UKV65014.1	helix-turn-helix transcriptional regulator	-1.53142	0.000269226
LXB09_08620	UKV65015.1	DUF771 domain-containing protein	-0.364967	0.376416
LXB09_08625	UKV65016.1	hypothetical protein	-0.940873	0.504155
LXB09_08630	UKV65017.1	hypothetical protein	-0.603927	0.392308
LXB09_08635	UKV65018.1	hypothetical protein	-0.497643	0.542283
LXB09_08640	UKV65019.1	hypothetical protein	-1.5232	0.0070468
LXB09_08645	UKV65020.1	ERF family protein	-1.68397	0.0716581
LXB09_08650	UKV65021.1	helix-turn-helix domain-containing protein	-0.602729	0.275167
LXB09_08655	UKV65022.1	helix-turn-helix domain-containing protein	-0.938755	0.278305
LXB09_08660	UKV65023.1	hypothetical protein	-0.699216	0.171876
LXB09_08665	UKV65024.1	hypothetical protein	0.271918	0.770643
LXB09_08670	UKV65025.1	phage antirepressor KilAC domain-containing protein	-0.564714	0.319212
LXB09_08675	UKV65026.1	hypothetical protein	0.188265	0.696059
LXB09_08680	UKV65027.1	integrase	-0.216286	0.770643
LXB09_08685	UKV65028.1	hypothetical protein	-0.233943	0.818093
LXB09_08690	UKV65029.1	hypothetical protein	0.586379	0.350706
LXB09_08695	UKV65030.1	hypothetical protein	-0.280665	0.725926
LXB09_08700	UKV65031.1	RusA family crossover junction endodeoxyribonuclease	-0.518922	0.230984
LXB09_08705	UKV65032.1	hypothetical protein	0.525085	0.770643
LXB09_08710	UKV65033.1	hypothetical protein	0.102421	NA
LXB09_08715	UKV65034.1	hypothetical protein	0.380709	0.532755
LXB09_08720	UKV65035.1	hypothetical protein	0.216802	0.640176
LXB09_08725	UKV65036.1	hypothetical protein	0.630001	0.412513
LXB09_08730	UKV65037.1	hypothetical protein	0.771378	0.282014
LXB09_08735	UKV65038.1	hypothetical protein	1.01304	0.133017
LXB09_08740	NA	tRNA-Gln	1.14113	0.179541
LXB09_08745	NA	tRNA-Glu	0.639217	NA
LXB09_08750	NA	tRNA-Tyr	0.789675	0.175886
LXB09_08755	UKV65039.1	hypothetical protein	-0.448478	NA
LXB09_08760	UKV65040.1	terminase small subunit	2.27886	NA
LXB09_08765	UKV65041.1	PBSX family phage terminase large subunit	0.0682117	0.9206
LXB09_08770	UKV65042.1	phage portal protein	0.0611893	0.94645
LXB09_08775	UKV65043.1	hypothetical protein	1.90861	0.00858182
LXB09_08780	UKV65044.1	aminotransferase class I/II-fold pyridoxal phosphate-dependent enzyme	1.4665	0.122331
LXB09_08785	UKV65045.1	mannose-6-phosphate isomerase, class I	-0.0174305	0.96285
LXB09_08790	UKV65046.1	SdpI family protein	0.36565	0.57665
LXB09_08795	UKV65047.1	response regulator transcription factor	-0.541857	0.181404
LXB09_08800	UKV65048.1	HAMP domain-containing histidine kinase	-0.896722	0.00404387
LXB09_08805	NA	LTA synthase family protein	-1.26637	0.234978
LXB09_08810	UKV65049.1	VanZ family protein	-0.39245	0.576543
LXB09_08815	UKV65050.1	glucose-6-phosphate isomerase	-0.583042	0.135489
LXB09_08820	UKV65051.1	MFS transporter	0.299754	0.645717
LXB09_08825	UKV65052.1	hypothetical protein	-0.421446	0.246128
LXB09_08830	NA	tRNA-Glu	-1.22979	0.000714948
LXB09_08835	NA	tRNA-Gln	-0.962102	0.00449316
LXB09_08840	UKV65053.1	beta-lactamase family protein	-0.989558	0.0278359
LXB09_08845	UKV65054.1	Mur ligase family protein	-1.59368	0.0796205
LXB09_08850	UKV65055.1	thymidine kinase	-1.38334	0.121157
LXB09_08855	UKV65056.1	peptide chain release factor 1	-0.976555	0.480779
LXB09_08860	UKV65057.1	peptide chain release factor N(5)-glutamine methyltransferase	-5.5628	NA
LXB09_08870	UKV65059.1	uracil phosphoribosyltransferase	-1.47217	0.00264063
LXB09_08875	UKV65060.1	F0F1 ATP synthase subunit A	-1.17241	0.0490858
LXB09_08880	UKV65061.1	F0F1 ATP synthase subunit C	-0.855198	0.013727
LXB09_08885	UKV65062.1	F0F1 ATP synthase subunit B	-1.00291	0.0125629
LXB09_08890	UKV65063.1	F0F1 ATP synthase subunit delta	-1.61116	0.0100107
LXB09_08895	UKV65064.1	F0F1 ATP synthase subunit alpha	-1.4266	0.198602
LXB09_08900	UKV65065.1	F0F1 ATP synthase subunit gamma	-0.622207	0.133017
LXB09_08905	UKV65066.1	F0F1 ATP synthase subunit beta	-0.938022	0.00457232
LXB09_08910	UKV65067.1	F0F1 ATP synthase subunit epsilon	-1.31163	NA
LXB09_08915	UKV65068.1	DUF1146 family protein	0.0203396	0.980457
LXB09_08920	UKV65069.1	rod shape-determining protein	-2.46564	0.0195706
LXB09_08925	UKV65070.1	DNA-directed RNA polymerase subunit beta	-1.30496	0.000231537
LXB09_08930	UKV65071.1	membrane protein insertion efficiency factor YidD	-1.46862	0.00194039
LXB09_08935	UKV65072.1	DUF2969 domain-containing protein	-1.32755	0.0167014
LXB09_08940	UKV65073.1	rod shape-determining protein RodA	-1.26361	0.129455
LXB09_08945	UKV65074.1	ISL3-like element ISLjo2 family transposase	-0.561127	0.688759
LXB09_08950	UKV65075.1	universal stress protein	-1.34801	0.0425749
LXB09_08955	UKV65076.1	hypothetical protein	0.0975763	NA
LXB09_08960	UKV65077.1	replication-associated recombination protein A	-1.52727	NA
LXB09_08965	UKV65078.1	YueI family protein	0.157518	0.910819
LXB09_08970	UKV65079.1	30S ribosomal protein S4	-1.28241	0.000269226
LXB09_08975	UKV65080.1	septation ring formation regulator EzrA	1.32972	0.0398209
LXB09_08980	UKV65081.1	cysteine desulfurase	-1.48807	0.104071
LXB09_08985	UKV65082.1	tRNA 4-thiouridine(8) synthase ThiI	-2.79106	0.0015818
LXB09_08990	UKV65083.1	rRNA pseudouridine synthase	-0.768885	0.0929637
LXB09_08995	UKV65084.1	glycerophosphodiester phosphodiesterase	-0.986675	0.183373
LXB09_09000	UKV65085.1	cation-translocating P-type ATPase	-1.37902	0.00236316
LXB09_09005	UKV65086.1	valine--tRNA ligase	-1.03155	0.0308083
LXB09_09010	UKV65087.1	bifunctional folylpolyglutamate synthase/dihydrofolate synthase	-0.889846	0.02412
LXB09_09015	UKV65088.1	HAD family phosphatase	-0.999444	0.0121166
LXB09_09020	UKV65089.1	JAB domain-containing protein	-0.167446	0.648686
LXB09_09025	UKV65090.1	rod shape-determining protein	-0.713054	0.0481523
LXB09_09030	UKV65091.1	rod shape-determining protein MreC	-1.35299	0.0391248
LXB09_09035	UKV65092.1	rod shape-determining protein MreD	-1.7281	0.000761005
LXB09_09040	UKV65093.1	DUF4044 domain-containing protein	-0.0802127	0.85042
LXB09_09045	UKV65094.1	DUF3397 domain-containing protein	-2.03046	0.0174195
LXB09_09050	UKV65095.1	division/cell wall cluster transcriptional repressor MraZ	-1.80805	0.0109455
LXB09_09055	UKV66056.1	16S rRNA (cytosine(1402)-N(4))-methyltransferase RsmH	-1.22902	0.140143
LXB09_09060	UKV65096.1	cell division protein FtsL	-0.643871	0.129455
LXB09_09065	UKV65097.1	penicillin-binding protein	-0.871381	0.0923725
LXB09_09070	UKV65098.1	phospho-N-acetylmuramoyl-pentapeptide-transferase	-0.928669	0.0608542
LXB09_09075	UKV65099.1	UDP-N-acetylmuramoyl-L-alanine--D-glutamate ligase	-2.16488	0.00458283
LXB09_09080	UKV65100.1	undecaprenyldiphospho-muramoylpentapeptide beta-N-acetylglucosaminyltransferase	-1.47214	0.166482
LXB09_09085	UKV65101.1	cell division protein FtsQ/DivIB	-1.12112	0.209563
LXB09_09090	UKV65102.1	cell division protein FtsA	-1.19957	0.245387
LXB09_09095	UKV65103.1	cell division protein FtsZ	-0.86279	0.00799277
LXB09_09100	UKV65104.1	cell division protein SepF	-0.724802	0.0563114
LXB09_09105	UKV65105.1	YggT family protein	-0.609325	0.0386557
LXB09_09110	UKV65106.1	YlmH/Sll1252 family protein	-1.10304	0.00440825
LXB09_09115	UKV65107.1	DivIVA domain-containing protein	-1.36922	0.115354
LXB09_09120	UKV65108.1	isoleucine--tRNA ligase	-1.19835	0.068912
LXB09_09125	UKV65109.1	cold shock domain-containing protein	-0.983042	0.179714
LXB09_09130	UKV65110.1	NUDIX hydrolase	-0.722743	0.480678
LXB09_09135	UKV65111.1	hypothetical protein	-1.44102	0.202592
LXB09_09140	UKV65112.1	5'-methylthioadenosine/adenosylhomocysteine nucleosidase	-1.09699	0.133221
LXB09_09145	UKV65113.1	cysteine desulfurase	-0.802431	0.126125
LXB09_09150	UKV65114.1	DUF1831 domain-containing protein	-0.285029	0.462475
LXB09_09155	UKV65115.1	tRNA 2-thiouridine(34) synthase MnmA	-0.855205	NA
LXB09_09160	UKV65116.1	histidine phosphatase family protein	0.33807	0.512823
LXB09_09165	UKV65117.1	tetratricopeptide repeat protein	-0.248286	0.855267
LXB09_09170	UKV65118.1	ATP-dependent RecD-like DNA helicase	0.414658	0.344585
LXB09_09175	UKV65119.1	diacylglycerol kinase family lipid kinase	0.699903	0.128705
LXB09_09180	UKV65120.1	ribonuclease J	-0.598619	0.537496
LXB09_09185	UKV65121.1	DNA-dependent RNA polymerase auxiliary subunit epsilon family protein	0.279366	0.629004
LXB09_09190	UKV65122.1	peptide deformylase	-0.779005	0.317092
LXB09_09195	UKV65123.1	translational GTPase TypA	-1.8425	0.0971529
LXB09_09200	UKV65124.1	putative lipid II flippase FtsW	-0.569444	0.260774
LXB09_09205	UKV65125.1	YlbG family protein	-0.502765	0.464894
LXB09_09210	UKV65126.1	16S rRNA (guanine(966)-N(2))-methyltransferase RsmD	-1.17159	0.00146464
LXB09_09215	UKV65127.1	pantetheine-phosphate adenylyltransferase	-0.589591	0.608826
LXB09_09220	UKV65128.1	PDZ domain-containing protein	-0.861649	0.315254
LXB09_09225	UKV65129.1	helix-hairpin-helix domain-containing protein	-1.07652	0.00596408
LXB09_09230	UKV65130.1	DNA internalization-related competence protein ComEC/Rec2	-0.580165	0.0828186
LXB09_09235	UKV65131.1	DNA polymerase III subunit delta	0.137212	0.911548
LXB09_09240	UKV65132.1	30S ribosomal protein S20	-0.264709	0.513861
LXB09_09245	UKV65133.1	30S ribosomal protein S15	-0.871564	0.196314
LXB09_09250	UKV65134.1	ribonuclease J	-0.946287	0.417127
LXB09_09255	UKV65135.1	hypothetical protein	0.73699	0.0393063
LXB09_09260	UKV65136.1	elongation factor Tu	-0.833028	0.0252924
LXB09_09265	UKV65137.1	trigger factor	-1.48462	0.0348858
LXB09_09270	UKV65138.1	ATP-dependent Clp protease ATP-binding subunit ClpX	-0.749406	0.390363
LXB09_09275	UKV65139.1	ribosome biogenesis GTP-binding protein YihA/YsxC	-0.889493	0.145169
LXB09_09280	UKV65140.1	low molecular weight phosphotyrosine protein phosphatase	-1.25439	0.00946757
LXB09_09285	UKV65141.1	hypothetical protein	-1.76168	0.00545328
LXB09_09290	UKV65142.1	hypothetical protein	-1.17871	0.180187
LXB09_09295	UKV65143.1	DsbA family oxidoreductase	-0.869985	0.0565637
LXB09_09300	UKV65144.1	DUF4767 domain-containing protein	-1.11593	0.000730773
LXB09_09305	UKV65145.1	hypothetical protein	-0.530454	0.178776
LXB09_09310	UKV65146.1	DsbA family oxidoreductase	-1.55629	0.0804912
LXB09_09315	UKV65147.1	hypothetical protein	-0.677147	0.140143
LXB09_09320	UKV65148.1	sigma-70 family RNA polymerase sigma factor	-0.884688	0.552939
LXB09_09325	UKV65149.1	LCP family protein	-1.13903	0.157565
LXB09_09330	UKV65150.1	Wzz/FepE/Etk N-terminal domain-containing protein	0.364164	0.677904
LXB09_09335	UKV65151.1	CpsD/CapB family tyrosine-protein kinase	-0.263877	0.571515
LXB09_09340	UKV65152.1	exopolysaccharide biosynthesis protein	-0.248219	0.417018
LXB09_09345	UKV66057.1	sugar transferase	-0.854855	0.0712457
LXB09_09350	UKV65153.1	DUF4422 domain-containing protein	0.432552	0.35503
LXB09_09355	UKV65154.1	glycosyltransferase	0.644162	0.179714
LXB09_09360	UKV65155.1	hypothetical protein	0.610055	0.088318
LXB09_09365	UKV65156.1	glycosyltransferase family 2 protein	-0.0605738	0.887812
LXB09_09370	UKV65157.1	glycosyltransferase family 61 protein	0.71874	0.168718
LXB09_09375	UKV65158.1	glycosyltransferase	1.4456	0.0124002
LXB09_09380	UKV65159.1	hypothetical protein	0.755797	0.127691
LXB09_09385	UKV65160.1	beta-1,6-N-acetylglucosaminyltransferase	1.64842	0.000860969
LXB09_09390	UKV65161.1	UDP-galactopyranose mutase	2.52202	1.56324e-05
LXB09_09395	UKV65162.1	flippase	1.59254	0.00115835
LFC; log foldchange, padj; adjusted p-value, cc; cecal content (in vivo sample),exp; Exponential growth, sta; Stationary growth
