# Supplementary material for: Genomic and transcriptomic insights into vertebrate host-specific Lactobacillus johnsonii adaptation in the gastrointestinal tract
Source: mSphere. 2025 May 13;10(6):e00052-25. doi: 10.1128/msphere.00052-25 (PMC12188725; doi:10.1128/msphere.00052-25)
Supplement: Table S6 — Log fold change in expression of the 40 rodent-associated genes in L. johnsonii MR1 during in vitro and in vivo growth. [file msphere.00052-25-s0007.xlsx]

## Sheet: Table S6
locus_tag	Product	Functional group	LFC_cc_exp	padj_cc_exp	LFC_sta_exp	padj_sta_exp
LXB09_00060	hypothetical protein	Unknown function	0.608694	0.0466627	0.0668427	0.861757
LXB09_00090	PTS lactose/cellobiose transporter subunit IIA	Metabolism	3.65312	4.37326e-08	1.63919	0.0383086
LXB09_00095	glycoside hydrolase family 1 protein	Metabolism	1.97109	0.000269	1.46727	0.0155469
LXB09_00110	hypothetical protein	Unknown function	3.30228	2.03912e-05	3.99359	1.83751e-06
LXB09_00115	ATP-binding protein	Unknown function	1.02414	0.0942849	2.67152	1.13843e-05
LXB09_00325	restriction endonuclease subunit S	Defense mechanisms	1.45257	0.000903	1.5343	0.00134104
LXB09_00340	restriction endonuclease subunit S	Defense mechanisms	3.08251	0.00431	3.24476	0.00689266
LXB09_02500	hypothetical protein	Defense mechanisms	0.285278	0.296237	0.796133	0.00392186
LXB09_02530	HlyD family efflux transporter periplasmic adaptor subunit	Defense mechanisms	1.17621	0.0178	5.08408	5.15181e-26
LXB09_02535	peptide cleavage/export ABC transporter	Defense mechanisms	2.20969	3.69624e-08	5.2562	1.1933e-38
LXB09_02555	GHKL domain-containing protein	Metabolism	1.38427	0.000493	4.27835	8.83222e-27
LXB09_02720	tyrosine decarboxylase	Metabolism	2.91329	6.88678e-06	-0.0482747	0.957503
LXB09_02725	APC family permease	Metabolism	4.54817	NA	3.84051	0.149606
LXB09_03660	accessory Sec system glycosylation chaperone GtfB	Accessory secretory pathway	-0.716351	0.0343	0.538375	0.149614
LXB09_03665	accessory Sec system glycosyltransferase GtfA	Accessory secretory pathway	0.0225588	0.941298	-0.319857	0.275876
LXB09_03675	accessory Sec system protein Asp3	Accessory secretory pathway	2.04404	0.0380373	3.72263	0.00025825
LXB09_03680	accessory Sec system protein Asp2	Accessory secretory pathway	-0.97065	0.15048	1.21837	0.0847495
LXB09_03685	accessory Sec system protein Asp1	Accessory secretory pathway	-0.133762	0.366	1.16827	3.94426e-17
LXB09_03700	LPXTG cell wall anchor domain-containing protein	Cell wall/membrane-associated	1.16139	0.00895	-0.517024	0.335219
LXB09_04170	Rrf2 family transcriptional regulator	Transcription, replication, and recombination	-0.837488	0.437794	1.3876	0.191412
LXB09_04240	helix-turn-helix domain-containing protein	Transcription, replication, and recombination	-0.012123	0.955137	2.91965	6.98998e-68
LXB09_05160	glycosyltransferase family 8 protein	Cell wall/membrane-associated	-1.29791	0.0387	2.2636	0.000456197
LXB09_05165	glycosyltransferase family 8 protein	Cell wall/membrane-associated	-1.82296	0.130559	-0.832636	0.538038
LXB09_05230	LPXTG cell wall anchor domain-containing protein	Cell wall/membrane-associated	-1.4253	0.01	-1.14487	0.0655353
LXB09_05415	phage integrase SAM-like domain-containing protein	Mobilome	-0.56258	0.359837	1.06451	0.0816711
LXB09_05425	RNA helicase domain-containing protein	Transcription, replication, and recombination	-1.06857	0.0477	1.98816	0.000301672
LXB09_05430	replication protein	Transcription, replication, and recombination	-1.73093	0.101	-1.81317	0.118854
LXB09_05450	hypothetical protein	Unknown function	0.14474	0.786723	3.64885	9.3188e-17
LXB09_05455	metalloregulator ArsR/SmtB family transcription factor	Transcription, replication, and recombination	-0.0422093	0.927994	0.920212	0.0295717
LXB09_05460	CadD family cadmium resistance transporter	Metabolism	0.272705	0.68726	1.92007	0.00145133
LXB09_05660	YSIRK-type signal peptide-containing protein	Cell wall/membrane-associated	-0.576651	0.392572	1.30733	0.0484706
LXB09_06670	YPDG domain-containing protein	Cell wall/membrane-associated	-1.00384	0.0304	-1.25429	0.0125203
LXB09_08595	hypothetical protein	Unknown function	0.614723	0.718372	-3.22383	0.100156
LXB09_08600	PH domain-containing protein	Unknown function	-0.806809	0.298748	-1.89627	0.0175075
LXB09_08645	ERF family protein	Unknown function	-1.68397	0.0716581	-2.18616	0.0339609
LXB09_08650	helix-turn-helix domain-containing protein	Transcription, replication, and recombination	-0.602729	0.275167	-0.931284	0.113556
LXB09_08685	hypothetical protein	Unknown function	-0.233943	0.818093	-1.5182	0.161113
LXB09_08755	hypothetical protein	Unknown function	-0.448478	NA	-2.29278	0.267796
LXB09_08770	phage portal protein	Mobilome	0.0611893	0.946	0.118244	0.904671
LXB09_08775	hypothetical protein	Mobilome	1.90861	0.00858182	1.76474	0.0283849
LFC; log foldchange, padj; adjusted p-value, cc; cecal content (in vivo sample),exp; Exponential growth, sta; Stationary growth
